# Supplementary material for: Genotype- and tissue-specific metabolic networks and hub genes involved in water-induced distinct sweet cherry fruit cracking phenotypes
Source: Comput Struct Biotechnol J. 2021 Sep 28;19:5406–20. doi: 10.1016/j.csbj.2021.09.030 (PMC8501671; doi:10.1016/j.csbj.2021.09.030)
Supplement: Supplementary data 5 [file mmc5.xlsx]

## Sheet: Metabolite reporting checklist
Supplementary Table 1. Description of GC-MS protocol.
Metabolite reporting checklist
Level	Aspect	Information	Fill in
general aspect	Type of metabolome analysis	targeted metabolite analysis	FALSE
		non-targeted metabolite class scale profiling	TRUE
		non-targeted metabolome scale profiling	FALSE
		non-targeted finger printing of mass features	FALSE
	Type of quantification	absolute or quantification	Quantification
	Type of reference samples	chemicially defined	-
		biologically defined	Frozen grinding skin and flesh tissue of Prunus avium (0.5 gr.)
	Type of replication	analytical (same analytical sample preparation)	0
		technological (same biological preparation)	0
		biological (same experimental condition)	3
		full experiment	24
	Type of technology	reference publication	Lisec, J., Schauer, N., Kopka, J., Willmitzer, L., and Fernie, A.R. (2006). Gas chromatography mass spectrometry-based metabolite profiling in plants. Nat. Protoc. 1: 387–396.
	Sample preparation	method of sample preparation	Derivariation with methoxyamine hydrochloride and then with N-methyl-N- (trimethylsilyl) tri-fluoroacetamide reagent (MSTFA)
		method of chromatography/separation	Samples (0.8 μL) was injected and split ratio was 20:1. A TR-5MS capillary column 30m×0.25 mm x 0.25 μm was used. Injector temperature was 220 °C . Carrier gas flow rate was 1mL min−1. Temperature program was held at 70 °C for 2 min, then increased to 260 °C (rate 8 °C min−1), where it remained for 18 min, .
		method of ionization	Ion source 230 °C and the interface 250 °C
		method of detection	Detection type (ISQ MS), m/ z 50–600 was recorded
metabolite/mass feature	Metabolite	metabolite name	NIST, GOLM, Pubchem, KEGG
		metabolite sum formula	CnHnOn, n=number
		metabolite structure and public source of metabolite identifier	NIST, GOLM, Pubchem, KEGG
	Identification	identification process	Manually
		by authentic mass isotopomer added to one or all biological sample(s)	TRUE
		by authentic reference compound within a co-processed reference mixture	FALSE
		by authentic reference compound previously mapped to the analytical system	TRUE
		reference library	NIST GOLM
		type of mass spectrum	m / z 50-600
		by match of molecular mass (single mass fragment)	-
		by match of fragments	-
		by match of fragmentation pattern	-
		by match of mass spectrum to reference library	Yes
		type of retention index	time elution
		by match of retention time (index) to reference library	0.03
	Quantification	type of quantification	Relative abundance
	Validity testing	Recovery testing (chemical analog)	-
		Recovery testing (internally added mass isotopomer)	Adonitol
		Recovery testing (mixture of most divergent samples from the experiment)	-
		Test for linear range	-
		Limit of quantification (LOQ)	0.01
		Limit of detection (LOD)	0.001

## Sheet: GC-MS metabolites
	Supplementary Table 1. Description of GC-MS metabolites in fruit samples.
	Organism/Plant species: Prunus avium L.
	Organ/tissue: fruit skin & flesh
	Analytical tool: GC-MS
	Peak no.- number referenced back to the main text
	Ret . Time- Retention time, in minutes (difference in Ret.Time between ES(+) and ES(-) modes was less than 0.3 minutes)
	Putative Name- putative identification of the metabolite
	Mol. Formula- molecular formula of the metabolite or its FA adduct;
	MSMS fragments- abundance
	Identification level (A; B; C; D)- (A) standard or NMR; (B) MS/MS; (C) MSE; (D) MS only
	Peak no.	Ret. Time	Putative metabolite name	Coresponding Metabolite in Literature	Metabolite Class	Mol formula	MS/MS EI(+) fragments (largest)	Species detected before	References	Identification level (A-D)
	1	7.65	Oxalic acid, 2TMS derivative	Oxalic acid	Acid	C8H18O4Si2	147/999, 73/676, 75/93, 77/53, 66/48	Arabidopsis thaliana	knapsack	D
	2	8.19	Propanedioic acid, 2TMS derivative	Methylmalonic acid	Acid	C9H20O4Si2	147/999, 204/168, 73/159, 148/106, 66/52	-	-	D
	3	9.57	Valine, 2TMS derivative	Valine	Amino acid	C11H27O2NSi2	73/999, 144/700, 188/667, 75/261, 202/180, 146/65	Arabidopsis thaliana	knapsack	D
	4	10.67	N-Ethyldiethanolamine, 2TMS derivative	N-Ethyldiethanolamine	Other compound	C12H31O2NSi2	174/999, 73/497, 75/272, 147/262	-	-	D
	5	11.36	Phosphoric acid, triTMS	Phosphoric acid	Other compound	C9H27O4PSi3	299/999, 73/225, 300/211, 314/150, 301/121	-	-	D
	6	11.99	L-Proline, 2TMS derivative	Proline	Amino acid	C11H25NO2Si2	142/999, 73/663, 143/122, 74/119, 148/82, 216/71	Arabidopsis thaliana	knapsack	A
	7	12	Glycine, tri-TMS	Glycine	Amino acid	C11H29NO2Si3	174/999, 73/491, 86/351, 100/270, 147/254	Arabidopsis thaliana	knapsack	A
	8	12.15	Butanedioic acid, 2TMS derivative	Succinic acid	Acid	C10H22O4Si2	147/999, 73/326, 148/147, 75/105, 247/86, 149/73	Arabidopsis thaliana, Crataegus scabrifolia	knapsack	D
	9	12.41	Glyceric acid, 3TMS derivative	Glyceric acid	Acid	C12H30O4Si3	73/999, 147/968, 189/682, 292/560, 103/246, 205/185, 133/180, 102/128, 148/104, 117/104, 75/104	Arabidopsis thaliana	knapsack	D
	10	12.95	Serine, (3TMS)	Serine	Amino acid	C12H31NO3Si3	204/999, 73/938, 218/562, 147/253, 100/218	Arabidopsis thaliana	knapsack	A
	11	13.18	Malonic acid, bis(2-trimethylsilylethyl ester)	Malonic acid	Acid	C13H28O4Si2	73/999, 147/888, 75/125, 101/100, 204/98	Beta vulgaris	knapsack	D
	12	14.06	beta-Alanine, 3TMS derivative	beta-Alanine	Amino acid	C12H31NO2Si3	73/999, 174/743, 248/513, 147/510, 86/367, 59/247, 100/235, 75/199, 133/154, 55/132	Arabidopsis thaliana	knapsack	A
	13	14.47	L-(+)-Threose, tris(trimethylsilyl) ether, methyloxime (syn)	Threose	Sugar	C16H41O4NSi4	73/999, 147/867, 205/656, 117/299, 75/70	-	-	D
	14	15.05	Malic acid (3TMS)	Malic acid	Acid	C13H30O5Si3	73/999, 147/777, 233/256, 245/168, 133/132, 189/131, 148/119, 75/111, 190/106, 191/93	Arabidopsis thaliana	knapsack	A
	15	15.25	3-amino-2-piperidone, 2TMS derivative	Ornithine	Amino acid	C11H26N2OSi2	100/999, 115/996, 243/545, 147/445, 73/448, 128/275	Arabidopsis thaliana	knapsack	D
	16	15.53	5-oxoproline, 2TMS derivative	5-oxoproline	Amino acid	C11H23NO3Si2	156/999, 73/509, 147/146, 75/63	Arabidopsis thaliana	knapsack	D
	17	15.67	4-Aminobutanoic acid, 3TMS derivative	GABA	Amino acid	C13H33NO2Si3	174/999, 73/412, 147/412, 304/141, 175/78, 75/63	Arabidopsis thaliana	knapsack	A
	18	16.11	2,3,4-Trigydroxybutyric acid tetrakis (trimethylsilyl) deriv., (, (R*,R*)-)	Threonic acid	Acid	C16H40O5Si4	73/999, 147/833, 292/574, 205/277, 220/276, 217/219, 117/206, 103/145, 293/98, 148/86	Sebertia acuminata	knapsack	D
	19	16.76	Asparagine, 4TMS derivative	Asparagine	Amino acid	C16H40N2O3Si4	73/999, 147/469, 188/457, 216/423, 190/246, 142/139, 214/136, 215/135, 100/126, 75/110, 305/108	Arabidopsis thaliana	knapsack	A
	20	17.38	D-(-)-Ribose, tetrakis(trimethylsilyl) ether, trimethylsilyloxime (isomer 2)	Ribose	Sugar	C18H45NO5Si4	73/999, 103/952, 217/806, 307/407, 147/388, 189/171, 218/139, 160/111, 75/78, 277/78	Arabidopsis thaliana	knapsack	A
	21	17.51	D-Arabinose, tetrakis(trimethylsilyl) ether, ethyloxime (isomer 2)	Arabinose	Sugar	C18H45NO5Si4	73/999, 103/847, 217/644, 147/347, 307/251, 189/142, 160/141, 218/119, 133/81, 74/80	Arabidopsis thaliana	knapsack	A
	22	17.66	D-(+)-Xylose, tetrakis(trimethylsilyl) ether, trimethylsilyloxime (isomer 2)	Xylose	Sugar	C20H51O5NSi4	73/999, 103/921, 217/744, 147/382, 307/245, 75/60	Arabidopsis thaliana	knapsack	A
	23	17.72	cis-4-aminocyclohexanecarboxylic acid, N-trimethylsilyl, trimethylsilyl ester	cis-4-aminocyclohexanecarboxylic acid	Acid	C13H29O2NSi2	128/999, 73/863, 144/345, 75/75, 147/75	-	-	D
	24	18.1	Xylitol, 5TMS derivative	Xylitol	Alcohol	C20H52O5Si5	73/999, 217/563, 147/445, 103/406, 307/257, 319/213, 75/106	-	-	D
	25	18.21	L-(-)-Arabitol, 5TMS derivative	Arabitol	Alcohol	C20H52O5Si5	73/999, 217/755, 103/554, 147/534, 205/242, 129/114	Fabiana imbricata	knapsack	D
	26	18.67	Putrescine, 4TMS derivative	Putrescine	Other compound	C16H44N2Si4	174/999, 73/552, 175/122	Arabidopsis thaliana	knapsack	D
	27	19.15	D-Fucitol, 5TMS derivative	Fucitol	Alcohol	C21H54O5Si5	73/999, 117/751, 147/487, 217/436, 103/235, 205/227, 319/193, 292/148, 219/108, 75/97	Carum carvi L.	knapsack	D
	28	19.44	2-Butenoic acid, 2-[(trimethylsilyl)oxy]-, trimethylsilyl ester	2-Butenoic acid	Acid	C10H22O3Si2	147/999, 73/567, 359/130	-	-	D
	29	19.54	D-(-)-Tagatofuranose, pentakis(trimethylsilyl) ether (isomer 1)	Tagatose	Sugar	C21H52O6Si5	217/999, 73/807, 147/296, 218/183, 437/175, 257/105, 219/103, 191/78	-	-	D
	30	19.65	Shikimic acid, 4TMS derivative	Shikimic acid	Acid	C19H42O5Si4	225/999, 204/903, 73/677, 238/368, 147/243, 205/163, 75/127, 226/68	Arabidopsis thaliana	knapsack	A
	31	19.72	Citric acid, 4TMS derivative	Citric acid	Acid	C18H40O7Si4	273/999, 73/615, 147/572, 347/233, 375/209, 274/208, 363/153, 211/117, 257/95, 183/93	Arabidopsis thaliana	knapsack	A
	32	20.08	D-(+)-Talofuranose, pentakis(trimethylsilyl) ether (isomer 2)	Talose	Sugar	C21H52O6Si5	217/999, 73/542, 147/231, 218/182, 191/170	Digitalis purpurea	knapsack	D
	33	20.26	Quininic acid (5TMS)	Quinic acid	Acid	C22H52O6Si5	73/999, 345/906, 147/464, 255/382, 217/303, 346/257, 103/200, 204/165, 191/147, 75/120	Arabidopsis thaliana	knapsack	D
	34	20.53	D-Fructose, 1,3,4,5,6-pentakis-O-(trimethylsilyl)-, O-methyloxime	Fructose	Sugar	C22H55NO6Si5	73/999, 103/948, 217/842, 307/505, 147/421, 218/156, 277/142, 133/135, 308/124, 189/115	Arabidopsis thaliana	knapsack	A
	35	20.91	D-Glucopyranose, 5TMS derivative	Glucose	Sugar	C21H52O6Si5	204/999, 73/519, 191/371, 217/250, 147/229, 205/182, 206/78, 189/77	Arabidopsis thaliana	knapsack	A
	36	21.08	D-(+)-Galactose oxime (isomer 1), 6TMS derivative	Galactose	Sugar	C22H55NO6Si5	73/999, 205/710, 147/671, 319/647, 160/405, 103/306, 217/298, 320/161, 117/140, 129/136, 133/136	Solanum lycopersicum L.	knapsack	A
	37	21.35	Sorbitol, (6TMS)	Sorbitol	Alcohol	C24H62O6Si6	73/999, 205/781, 319/777, 147/637, 217/595, 103/386, 307/231, 320/200, 117/171, 206/136	Arabidopsis thaliana	knapsack	A
	38	21.54	Gluonic acid gamma-lactone, 4TMS derivative	Gluonic acid γ-lactone	Sugar	C18H42O6Si4	73/999, 217/606, 147/373, 205/206, 103/152	-	-	D
	39	22.2	D-(+)-Galacturonic acid, 5TMS derivative	Galacturonic acid	Acid	C21H50O7Si5	73/999, 147/463, 204/443, 217/384, 205/288, 103/208, 191/144, 292/127, 319/107	Arabidopsis thaliana	knapsack	A
	40	23.11	Myo-Inositol, 6TMS derivative	Myo-Inositol	Alcohol	C24H60O6Si6	305/999, 217/939, 73/795, 147/513, 318/476, 191/390, 306/345, 204/269, 319/131, 218/105	Arabidopsis thaliana	knapsack	A
	41	29.15	D-Trehalose, 7TMS derivative	Trehalose	Sugar	C33H78O11Si7	73/999, 361/557, 147/502, 217/428, 204/301	Arabidopsis thaliana	knapsack	A
	42	29.26	Sucrose, 8TMS derivative	Sucrose	Sugar	C36H86O11Si8	361/999, 73/676, 217/408, 362/287, 147/254, 204/253, 271/175, 169/153, 363/168, 129/142	Arabidopsis thaliana	knapsack	A
	43	29.75	Maltose, 8TMS derivative isomer 1	Maltose	Sugar	C37H89NO11Si8	204/999, 73/330, 191/226, 205/179, 217/156, 147/114, 129/85, 206/84	Arabidopsis thaliana	knapsack	D
	44	29.93	Alpha-D-Lactose, 8TMS derivative	Lactose	Sugar	C37H89O11NSi8	204/999, 73/498, 361/427, 217/366, 205/322, 147/260, 319/224, 191/150, 103/141, 362/123	Forsythia suspensa	knapsack	A
	45	30.73	D-(+)-Cellobiose, octakis(trimethylsilyl) ether, methyloxime (isomer 1)	Cellobiose	Sugar	C37H89O11NSi8	204/999, 73/552, 217/403, 361/349, 205/326, 147/281, 103/174, 191/120, 319/119, 345/85	Haemodorum corymbosum	knapsack	A
	46	31.73	3-.Alpha-Mannobiose, octakis(trimethylsilyl) ether (isomer 1)	Mannobiose	Sugar	C36H86O11Si8	204/999, 73/611, 217/498, 361/416, 205/394, 147/332, 345/278, 103/230, 319/227, 191/178	-	-	D
	47	31.83	Melibiose, octakis(trimethylsilyl)-	Melibiose	Sugar	C36H86O11Si8	204/999, 73/591, 217/281, 191/166, 147/107, 205/92, 361/66	-	-	D
	48	33.31	3-O-Coumaroyl-D-Quinic acid, 5TMS	3-O-Coumaroyl-D-Quinic acid	Other compound	C31H58O8Si5	73/999, 345/865, 219/733, 204/326, 147/272, 255/189, 217/127, 346/113, 361/107, 75/84	-	-	D
	49	34.44	D-Maltitol, nonakis(trimethylsilyl) ether	Maltitol	Alcohol	C39H96O11Si9	204/999, 73/498, 361/427, 217/366, 205/322, 147/260, 319/224, 191/150, 103/141, 362/123	-	-	D

## Sheet: Quantitative results & ttest
	Supplementary Table 1. Quantitative results and t-Student test of primary polar metabolites.
		Early BiGi								Regina									t-test
		Skin				Flesh				Skin				Flesh					PreD vs PostD					Skin vs Flesh					Early BiGi vs Regina
		Harvest		1h AD		Harvest		1h AD		Harvest		1h AD		Harvest		1h AD			Early BiGi		Regina			Early BiGi		Regina			Skin		Flesh
		Mean	SD	Mean	SD	Mean	SD	Mean	SD	Mean	SD	Mean	SD	Mean	SD	Mean	SD		Skin	Flesh	Skin	Flesh		PreD	PostD	PreD	PostD		PreD	PostD	PreD	PostD
	Oxalic acid	0.014676	0.010403	0.0261696	0.00135655	0.0586593	0.0016008	0.0587045	0.000832342	ND		ND		0.0215181	0.00180769	0.0200228	0.00219718		0.196227	0.973404	1	0.498603		0.00410432	8.52143e-06	7.29825e-05	0.000209039		0.116769	1.07343e-05	2.64213e-05	2.01691e-05
	Methylmalonic acid	0.0205274	0.00460725	0.0208221	0.00123301	0.00559968	0.00395972	0.00787917	0.000692645	0.0586464	0.0192541	0.0435422	0.00719504	0.054188	0.00222848	0.0481765	0.0129229		0.93457	0.467523	0.357393	0.552129		0.0254667	0.000205571	0.76126	0.680599		0.0528246	0.0116769	0.000111444	0.0116585
	Valine	0.0455782	0.00213808	0.0555513	0.00214633	0.0273374	0.00556193	0.0283392	0.00142231	0.0555327	0.00345574	0.0529775	0.000928204	0.0495022	0.00200996	0.0495338	0.00291905		0.00962165	0.817214	0.369669	0.990527		0.0123576	0.00011673	0.0998344	0.187055		0.0257164	0.194564	0.00608593	0.0007655
	Ethyldiethanolamine	ND		0.00873488	0.000913077	0.00452302	0.00333542	0.00667903	0.00110085	0.00676514	0.000857333	0.00224556	0.0031757	0.00847801	0.00128802	0.00428943	0.0030359		0.000172758	0.434326	0.123934	0.146888		0.127601	0.111854	0.192504	0.54653		0.000367014	0.049955	0.192789	0.354409
	Phophoric acid	0.834908	0.0220601	0.969838	0.0263083	0.460963	0.0890319	0.475855	0.0735696	1.68529	0.209946	1.6486	0.134272	0.815963	0.0497838	0.717603	0.0346264		0.00513051	0.864179	0.845239	0.0835041		0.00449112	0.000865338	0.00468811	0.000686599		0.00469104	0.00217381	0.00791947	0.0136449
	Proline	0.00878297	0.00687168	0.0231688	0.00059143	0.0420472	0.00445007	0.0360772	0.00822766	0.0199334	0.00460799	0.0341226	0.0202633	0.0635081	0.00756893	0.0940066	0.00955355		0.0419799	0.417788	0.388908	0.0240414		0.00454638	0.0913145	0.00224659	0.0194304		0.129351	0.487362	0.0258961	0.00289372
	Glycine	0.0147688	0.0130384	ND		ND		ND		ND		ND		ND		ND			0.184435	1	1	1		0.184435	1	1	1		0.184435	1	1	1
	Succinic acid	0.0753062	0.00498491	0.0668247	0.0019525	0.0911468	0.00639127	0.0778287	0.00953657	0.0821013	0.00996008	0.0721802	0.00267155	0.192992	0.00667776	0.169023	0.00972183		0.0885787	0.176219	0.245266	0.0452854		0.05065	0.185144	0.000197363	0.000170028		0.436909	0.083963	9.90455e-05	0.000693604
	Glyceric acid	ND		0.00600634	0.000403911	0.0117743	0.00278204	0.0136685	0.00244711	0.00174022	0.00246104	ND		0.0098746	0.000148204	0.00830168	0.00114999		3.02186e-05	0.509697	0.373901	0.1275		0.0039176	0.0119781	0.00954746	0.000518714		0.373901	3.02186e-05	0.389498	0.0484632
	Serine	ND		ND		0.00345866	0.00489128	0.0101634	0.00377708	ND		ND		0.00186616	0.00263915	0.0070047	0.00496833		1	0.199738	1	0.266033		0.373901	0.0190157	0.373901	0.116934		1	1	0.706055	0.513706
	Malonic acid	0.00803985	0.00103996	0.00919788	0.000578139	0.00411815	0.00300094	0.00408243	0.00296933	0.00950768	0.00132762	0.00707469	0.00109319	0.0138834	0.00283524	0.0102472	0.000955233		0.240727	0.991026	0.116024	0.160773		0.155697	0.0750496	0.119259	0.0365561		0.285793	0.0721331	0.0286988	0.0490587
	Beta-alanine	ND		ND		0.00389428	0.00550735	0.00893864	0.00221094	ND		ND		ND		ND			1	0.295631	1	1		0.373901	0.00462977	1	1		1	1	0.373901	0.00462977
	Threose	0.041519	0.000114486	0.0444038	0.00225065	0.0560723	0.0397119	ND		0.00251212	0.00355268	0.00491382	0.0034988	0.0310523	0.00158457	0.0293144	0.0010659		0.144494	0.116536	0.533158	0.267528		0.631619	9.81593e-06	0.00048714	0.000703736		0.000100629	0.000178111	0.423613	2.6105e-06
	Malic acid	4.70137	0.165306	3.99565	0.0579094	6.75962	0.196121	6.42749	0.137406	4.49817	0.219718	4.77079	0.369982	9.69134	0.315451	9.73133	0.220552		0.0046879	0.12135	0.420919	0.890293		0.000343757	2.0939e-05	4.42316e-05	8.31697e-05		0.354965	0.0429331	0.000366694	5.62373e-05
	Ornithine	ND		ND		0.122388	0.0412107	0.156222	0.0436811	ND		ND		ND		ND			1	0.470201	1	1		0.0136963	0.00719146	1	1		1	1	0.0136963	0.00719146
	5-Oxoproline	ND		ND		0.181105	0.0358038	0.209187	0.0277767	ND		ND		ND		0.0268022	0.00327571		1	0.430286	1	0.000318649		0.00202082	0.000440123	1	0.000318649		1	1	0.00202082	0.000768346
	GABA	0.0539805	0.00328788	0.0758787	0.00300758	0.0256693	0.00558191	0.0715392	0.00837761	0.00872122	0.00103518	0.017324	0.00174976	0.0312143	0.00274123	0.101445	0.00509209		0.00225187	0.00298443	0.00392015	6.74325e-05		0.00348218	0.528441	0.000408602	2.48372e-05		4.95075e-05	1.84859e-05	0.275842	0.0125073
	Threonic acid	0.0867875	0.00521122	0.0984239	0.00302054	0.104009	0.0294314	0.113471	0.0307089	0.0522009	0.00406195	0.0459562	0.00442373	0.0853917	0.00565146	0.0789982	0.00412245		0.0523292	0.768796	0.215385	0.265779		0.460886	0.528342	0.00251934	0.00150988		0.00177618	0.000157448	0.429251	0.190725
	Asparagine	0.0948353	0.0355527	0.180941	0.0180755	2.01606	0.221968	2.19062	0.539497	ND		ND		0.0244897	0.00801	0.0118429	0.00851331		0.0379106	0.693947	1	0.200742		0.000268767	0.00623277	0.0124101	0.120538		0.0195647	0.000144542	0.000222743	0.00465016
	Ribose	0.276496	0.00799966	0.30725	0.00594519	0.0921567	0.00663079	0.0915835	0.00886299	0.338029	0.0120393	0.284072	0.00630381	0.0870927	0.00490898	0.0871687	0.00318139		0.012027	0.945136	0.00494406	0.986215		1.49822e-05	8.92184e-06	1.07142e-05	2.47008e-06		0.00383495	0.0193875	0.434345	0.543576
	Xylose	1.5152	0.0309325	1.58149	0.0237518	0.626265	0.0255145	0.620162	0.0409279	1.75694	0.0744456	1.58456	0.0800324	0.585797	0.0171039	0.606807	0.0343488		0.0740452	0.866668	0.0895862	0.481968		6.16792e-06	8.73584e-06	2.67643e-05	9.19776e-05		0.013256	0.960982	0.135909	0.741576
	Arabinose	0.05177	0.00133321	0.0573594	0.00111411	0.0612589	0.00273634	0.0589751	0.0010644	0.0502522	0.00205569	0.0464578	0.00068728	0.0623892	0.0027419	0.0608246	0.00225612		0.0104207	0.333069	0.068529	0.566963		0.0116124	0.212241	0.00744475	0.000998021		0.430465	0.000297407	0.701021	0.353571
	4-Aminocyclohexane carboxylic acid	0.114858	0.0287862	0.166956	0.0178315	1.72381	0.16729	1.65273	0.226631	ND		ND		0.0338476	0.0264873	0.019122	0.0195438		0.0951858	0.73924	1	0.56132		0.000179142	0.000761665	0.145019	0.238657		0.0048564	0.000187974	0.000146408	0.000529239
	Xylitol	0.00611023	0.000743495	0.0100665	0.000460659	0.00210967	0.00298352	0.00375517	0.00531061	0.00590682	0.000819248	0.0022915	0.00324067	0.00806073	0.00171239	0.00427954	0.00303374		0.0030664	0.721865	0.200856	0.199577		0.139594	0.169362	0.183836	0.560909		0.807683	0.0283259	0.0707092	0.909341
	Arabitol	0.0338199	0.00352963	0.0358398	0.00206089	0.0270261	0.00905145	0.0287426	0.0051715	0.0940437	0.010316	0.0876507	0.00488322	0.130165	0.00588717	0.125679	0.00608966		0.523115	0.827298	0.472607	0.495532		0.378675	0.14574	0.0126379	0.00232623		0.00144944	0.00015871	0.000173782	6.76699e-05
	Putrescine	ND		ND		0.0199058	0.00433944	0.0203791	0.00399983	ND		ND		0.00753647	0.00125799	0.00380229	0.00270251		1	0.915152	1	0.151166		0.00291115	0.00196657	0.00106374	0.117488		1	1	0.0179673	0.00830064
	Fucitol	0.03205	0.00020016	0.0374606	0.00420461	0.0148577	0.00328377	0.0153328	0.0032857	0.131769	0.0444628	0.0846048	0.0039295	0.11747	0.00728094	0.118213	0.0195378		0.143244	0.891969	0.209399	0.96223		0.00178744	0.00422116	0.676786	0.075586		0.0338023	0.000317161	5.39699e-05	0.00183077
	2-Butenoic acid	ND		ND		0.0511168	0.0150836	0.0522387	0.0163658	0.007826	0.00365742	0.00205656	0.00290841	0.0125102	0.00341783	0.0177139	0.00337144		1	0.946588	0.155726	0.200078		0.00869485	0.0107065	0.256289	0.00763502		0.0389303	0.373901	0.0242263	0.0431558
	Tagatose	0.434327	0.130997	0.108279	0.0638113	0.608593	0.752357	0.736956	0.876633	1.66728	1.30762	2.29075	0.50771	6.0249	0.624184	6.49267	0.968166		0.0340377	0.882746	0.563736	0.596526		0.763076	0.368981	0.0131254	0.00555871		0.255245	0.0038081	0.00143261	0.00337654
	Shikimic acid	0.832844	0.213852	0.33257	0.118047	0.890011	0.994069	0.905013	0.932285	2.69781	1.56993	3.563	0.644388	10.3728	2.21654	2.28603	3.23294		0.0442789	0.988325	0.510799	0.0433473		0.940446	0.437554	0.016183	0.612949		0.171321	0.00222332	0.00525693	0.592736
	Citric acid	0.597164	0.142085	0.268649	0.108519	0.718764	0.829351	0.652436	0.627789	2.40523	1.38074	3.15038	0.467951	3.49471	2.47453	12.5597	5.29462		0.0601376	0.93248	0.509792	0.0933225		0.848038	0.442261	0.615515	0.0665173		0.139247	0.00105825	0.206961	0.0342384
	Talose	1.63959	0.49604	0.89258	0.429377	1.17691	0.945685	0.886061	0.366487	3.82144	1.60307	4.31369	0.507982	8.02041	0.828575	8.21248	0.656293		0.182628	0.705827	0.700131	0.809879		0.573169	0.987753	0.0301952	0.00266446		0.139796	0.00189777	0.00153253	0.000160541
	Quinic acid	0.419895	0.00855684	0.421692	0.0280364	0.19504	0.0379068	0.200913	0.0374508	0.718049	0.182291	0.667239	0.0697535	ND		ND			0.935069	0.883687	0.731415	1		0.00121472	0.00261963	0.00508813	0.000172811		0.0819843	0.0098872	0.00189526	0.00161884
	Fructose	96.1634	3.43338	87.4014	3.51781	91.4637	11.1956	84.9235	3.5251	79.908	4.60491	84.2991	7.35665	98.6328	0.701546	104.427	4.19949		0.0653004	0.474766	0.513843	0.126627		0.600668	0.520447	0.00472683	0.0282975		0.0161006	0.619091	0.417203	0.00733113
	Glucose	102.598	6.7975	87.6732	5.68998	89.9618	13.9391	79.9236	4.57228	119.212	8.13551	135.631	13.6027	128.612	5.95761	148.146	2.03612		0.0759086	0.387985	0.216805	0.0118038		0.313381	0.207645	0.257832	0.26759		0.0909827	0.0100331	0.0226415	4.26886e-05
	Galactose	12.323	0.86619	14.2029	0.942036	10.7533	1.19224	11.8734	0.0603118	13.7725	0.952596	12.2609	0.581107	9.03814	0.357042	9.30661	0.363807		0.106326	0.255211	0.127897	0.497749		0.206437	0.0251212	0.00275936	0.00366717		0.186573	0.0681175	0.123106	0.000597419
	Sorbitol	36.1154	1.00202	30.949	2.28235	25.4134	3.42001	23.0816	1.49132	51.4842	1.56131	59.5611	5.68485	55.884	2.91819	66.9358	1.47062		0.0427622	0.426693	0.12473	0.00875692		0.0131908	0.0150863	0.133271	0.150361		0.000303586	0.00272249	0.000662099	7.74526e-06
	Gluonic acid γ-lactone	0.129013	0.00948884	0.164263	0.00917146	0.0390504	0.0552256	0.13836	0.00819213	0.195506	0.027573	0.125648	0.0149554	0.134935	0.0156189	0.179329	0.0131623		0.0194786	0.0656643	0.0345295	0.0371575		0.0856807	0.0407873	0.0539204	0.0189313		0.0321348	0.0357756	0.0774322	0.0201718
	Maltose	1.47314	0.087351	1.24613	0.209231	0.593688	0.177302	0.641286	0.067884	4.1442	0.361855	4.17641	0.327625	1.37454	0.0409861	1.4218	0.0611013		0.22973	0.740827	0.93013	0.415067		0.00325867	0.0177105	0.00042362	0.000306304		0.000530995	0.000438549	0.00372471	0.00026885
	Galacturonic acid	0.0408298	0.00274268	0.0553318	0.00403871	0.0351778	0.00708448	0.021923	0.0155096	0.0213123	0.0301401	0.0194137	0.0274551	0.0416615	0.0304235	0.00763241	0.0107939		0.0136851	0.333335	0.950652	0.210281		0.352082	0.0420527	0.53841	0.602395		0.413353	0.141155	0.783711	0.345074
	Inositol	0.422768	0.0193329	0.420761	0.0349856	0.622512	0.0702974	0.590699	0.0383103	0	0	0.0458097	0.0647847	0.420772	0.0680965	0.455126	0.0151028		0.946809	0.604132	0.373901	0.524449		0.0179243	0.00979047	0.000944948	0.00096031		6.51411e-06	0.00197016	0.0434563	0.0096189
	Trehalose	0.0159896	0.00126837	0.013136	0.00259677	ND		ND		0.160526	0.0310688	0.120268	0.0312221	0.0278682	0.00260361	0.0260676	0.00365549		0.235091	1	0.265763	0.600768		5.81652e-05	0.00202031	0.0038417	0.0132861		0.00277159	0.00842532	0.000111026	0.000543907
	Sucrose	7.07847	0.1943	6.90044	0.179679	5.18211	0.45273	5.49332	0.208802	10.3729	0.12792	11.3117	1.02007	6.53209	0.164854	7.31034	0.319747		0.395295	0.427212	0.266105	0.0376798		0.00552976	0.00194764	1.29397e-05	0.00611385		3.6681e-05	0.00382835	0.0166429	0.00254099
	Lactose	0.051572	0.0212322	0.0390047	0.0164564	0.0160581	0.0227096	0.00528272	0.0074709	0.234654	0.0903095	0.164108	0.0492212	0.143242	0.00925553	0.137027	0.0162054		0.54439	0.558511	0.386968	0.662187		0.181507	0.0576546	0.227544	0.500888		0.0492664	0.0270534	0.00183944	0.000475438
	Cellobiose	2.04627	0.0696992	1.84832	0.0715115	1.34879	0.23541	1.5572	0.074308	3.71815	0.185669	3.78764	0.279252	3.58576	0.108175	4.17572	0.196854		0.0486393	0.298475	0.784067	0.0205741		0.0158949	0.0162359	0.432754	0.183471		0.000283553	0.000681266	0.000258211	6.12145e-05
	Mannobiose	0.354681	0.0283669	0.275376	0.0509215	0.141408	0.123168	0.130926	0.0526024	1.49566	0.164926	1.46582	0.111005	1.08557	0.0545148	1.21116	0.104981		0.126675	0.917198	0.842231	0.207654		0.0754695	0.0492977	0.0288683	0.0779036		0.000647048	0.000160484	0.000581273	0.000201426
	Melibiose	0.0102437	0.0076827	0.00497334	0.00703336	0.0218266	0.0308675	ND		0.0748582	0.0295326	0.0706526	0.00755184	0.111924	0.00560587	0.120781	0.0200091		0.513799	0.373901	0.854811	0.579158		0.633726	0.373901	0.156141	0.0295222		0.0401595	0.000843619	0.0153307	0.00103343
	3-O-coumaroyl-D-quinic acid	0.245719	0.0180759	0.237227	0.0781523	0.0409152	0.0381932	0.0398765	0.0287443	0.322212	0.0425916	0.231964	0.0767616	0.13645	0.0544951	0.144657	0.0283799		0.888232	0.976956	0.219653	0.859366		0.00237137	0.0285249	0.0191319	0.205877		0.0795481	0.949096	0.112179	0.0214204
	Maltitol	0.896707	0.0884166	0.664652	0.119703	0.462767	0.289366	0.425068	0.0948673	2.83851	0.33533	3.08906	0.244568	3.74173	0.093398	4.40931	0.148125		0.0921134	0.869525	0.44138	0.00572477		0.11244	0.0907804	0.0214	0.00284093		0.00137632	0.000228961	0.000107812	5.66178e-06
	All values represent relative abundance of adonitol (1 mg mL-1)
	ND = no detected
