# Supplementary material for: Genotype- and tissue-specific metabolic networks and hub genes involved in water-induced distinct sweet cherry fruit cracking phenotypes
Source: Comput Struct Biotechnol J. 2021 Sep 28;19:5406–20. doi: 10.1016/j.csbj.2021.09.030 (PMC8501671; doi:10.1016/j.csbj.2021.09.030)
Supplement: Supplementary data 6 [file mmc6.xlsx]

## Sheet: Flesh PreD
	Supplementary Table 2. Description of ‘Early Bigi’ genes that identified in flesh tissue at pre-dipping stage.
	Prunus avium transcript id (Pav)
	Blast
	Abbreviation
	Transcript prediction
	Regina vs Early Bigi q-value
	Regina vs Early Bigi log2FC
	KEGG path number
	KEGG path description
	KEGG orthology number
	KEGG orthology description
	GO term
	GO accession
	Pav	Blast	Abbreviation	Transcript prediction	Regina vs Early Bigi q-value	Regina vs Early Bigi log2FC	KEGG path number	KEGG path description	KEGG orthology number	KEGG orthology description	GO term													GO accession
	Pav_co3989779.1_g010.1.mk	AT1G31812.1	ACBP6, ACBP	PREDICTED: acyl-CoA-binding protein [Pyrus x bretschneideri] &gt	0.003937477	0.930762					fatty-acyl-CoA binding													GO:0000062
	Pav_co3991267.1_g010.1.mk	AT5G02390.1		PREDICTED: uncharacterized protein LOC103340900 [Prunus mume]	7.17E-13	2.07241
	Pav_co3993291.1_g010.1.br	AT5G09840.1		PREDICTED: uncharacterized protein LOC103332268 [Prunus mume]	0.003709793	-1.02154					peroxisome	regulation of gene expression"												GO:0005777	GO:0010468"
	Pav_co3993349.1_g010.1.mk	AT3G03960.1		PREDICTED: T-complex protein 1 subunit theta-like [Malus domestica]	0.003762701	0.990554					ATP binding													GO:0005524
	Pav_co3995469.1_g010.1.br				0.008432577	-1.56234
	Pav_co3996163.1_g010.1.br	AT3G25180.2	CYP82G1	cytochrome P450 82G1 [Prunus persica] &gt	3.86E-07	0.978251					heme binding	iron ion binding	oxidation-reduction process	oxidoreductase activity, acting on paired donors, with incorporation or reduction of molecular oxygen"										GO:0005506	GO:0016705	GO:0020037	GO:0055114"
	Pav_co3997409.1_g010.1.br	AT3G04910.3	WNK1, ZIK4	PREDICTED: probable serine/threonine-protein kinase WNK9 isoform X3 [Prunus mume]	0.001616275	-1.29405
	Pav_co3997427.1_g010.1.mk	AT5G17680.1		PREDICTED: TMV resistance protein N-like [Prunus mume]	0.00078803	-1.17709					ADP binding	protein binding	signal transduction"											GO:0005515	GO:0007165	GO:0043531"
	Pav_co3998091.1_g010.1.br	AT5G63870.3	PP7	PREDICTED: serine/threonine-protein phosphatase 7-like isoform X2 [Prunus mume] &gt	1.14E-06	-1.84662					hydrolase activity													GO:0016787
	Pav_co3999333.1_g010.1.mk	AT3G19240.1		PREDICTED: protein CYPRO4-like [Cicer arietinum]	2.14E-05	0.845361					oxidation-reduction process	oxidoreductase activity, acting on the aldehyde or oxo group of donors, NAD or NADP as acceptor"												GO:0016620	GO:0055114"
	Pav_co3999585.1_g010.1.mk	AT3G49680.1	ATBCAT-3, BCAT3	branched-chain-amino-acid aminotransferase 3, chloroplastic [Prunus persica] &gt	8.70E-06	0.770803	ko01210	2-Oxocarboxylic acid metabolism	K00826	branched-chain amino acid aminotransferase [EC:2.6.1.42]	catalytic activity	metabolic process"												GO:0003824	GO:0008152"
	Pav_co4000707.1_g010.1.br	AT3G53760.1	GCP4, ATGCP4	gamma-tubulin complex component 4 homolog [Prunus persica] &gt	0.003441479	0.830263					gamma-tubulin binding	microtubule cytoskeleton organization	microtubule nucleation	microtubule organizing center	spindle pole"									GO:0000226	GO:0000922	GO:0005815	GO:0007020	GO:0043015"
	Pav_co4001321.1_g010.1.mk	hypothetical protein PRUPE_7G230000 [Prunus persica]		tr|M5W422|M5W422_PRUPE Uncharacterized protein OS=Prunus persica GN=PRUPE_ppa014191mg PE=4 SV=1"	0.000721895	-0.789866
	Pav_co4001805.1_g010.1.br				2.17E-05	0.737506
	Pav_co4002539.1_g010.1.mk	AT5G17680.1		sp|Q40392|TMVRN_NICGU TMV resistance protein N OS=Nicotiana glutinosa GN=N PE=1 SV=1	7.18E-24	-2.90487					ADP binding	protein binding	signal transduction"											GO:0005515	GO:0007165	GO:0043531"
	Pav_co4005891.1_g010.1.mk	AT5G17680.1		hypothetical protein PRUPE_2G088500, partial [Prunus persica]	1.84E-23	-3.35141
	Pav_co4006253.1_g010.1.br	AT3G51000.1		bifunctional epoxide hydrolase 2 isoform X1 [Prunus persica] &gt	2.54E-06	-1.38928
	Pav_co4008389.1_g010.1.mk	protein LURP-one-related 2 [Prunus persica] &gt		gi|1139772564|gb|ONI07036.1| hypothetical protein PRUPE_5G096400 [Prunus persica]	4.46E-52	4.09793
	Pav_co4009049.1_g010.1.br	PREDICTED: uncharacterized protein LOC103336708 [Prunus mume]		tr|M5WV96|M5WV96_PRUPE Uncharacterized protein OS=Prunus persica GN=PRUPE_ppa010432mg PE=4 SV=1"	1.77E-06	-1.17335
	Pav_co4009933.1_g010.1.br	AT1G59870.1	PEN3, PDR8, ATPDR8, ABCG36, ATABCG36	hypothetical protein PRUPE_3G060000 [Prunus persica]	0.008247862	-0.686954					membrane													GO:0016020
	Pav_co4009945.1_g010.1.br	PREDICTED: uncharacterized protein LOC103331632 [Prunus mume]		tr|M5W8T0|M5W8T0_PRUPE Uncharacterized protein (Fragment) OS=Prunus persica GN=PRUPE_ppb015526mg PE=4 SV=1"	0.000912028	-1.33569
	Pav_co4010729.1_g010.1.br	AT1G79810.2	TED3, PEX2	hypothetical protein PRUPE_3G064400 [Prunus persica]	0.00729995	0.747329
	Pav_co4011113.1_g010.1.mk	14-3-3-like protein 16R [Prunus persica] &gt		gi|645263539|ref|XP_008237283.1| PREDICTED: 14-3-3-like protein 16R [Prunus mume] &gt	5.44E-16	1.71191					protein domain specific binding													GO:0019904
	Pav_co4013265.1_g010.1.br	AT3G14075.2		Lipase, class 3 | chr3:4663819-4666338 REVERSE LENGTH=642	5.07E-06	1.26278
	Pav_co4015173.1_g010.1.mk	AT1G59610.1	ADL3, CF1, DRP2B, DL3	hypothetical protein PRUPE_8G004400 [Prunus persica]	1.71E-14	-3.62912	ko04072	Phospholipase D signaling pathway	K01528	dynamin GTPase [EC:3.6.5.5]
	Pav_co4015637.1_g010.1.mk	AT2G17440.1	PIRL5	PREDICTED: plant intracellular Ras-group-related LRR protein 5-like [Prunus mume]	0.0002159	0.626445
	Pav_co4017191.1_g010.1.mk	AT3G57540.1		remorin 4.1 [Prunus persica] &gt	2.83E-39	-3.4052
	Pav_co4017755.1_g010.1.br	AT4G04650.1		Ribonuclease H domain [Macleaya cordata]	0.004275342	-0.912388
	Pav_co4018537.1_g010.1.mk	AT2G32390.2	ATGLR3.5, GLR3.5, GLR6	glutamate receptor 3.4 isoform X2 [Prunus persica] &gt	1.69E-07	1.23093					ionotropic glutamate receptor activity	membrane"												GO:0004970	GO:0016020"
	Pav_co4020555.1_g010.1.br	AT1G34320.1		hypothetical protein PRUPE_8G052600 [Prunus persica]	0.008055634	0.750902
	Pav_co4020575.1_g010.1.mk	AT3G53570.3	AFC1, AME2, FC1	PREDICTED: serine/threonine-protein kinase AFC1-like [Malus domestica]	8.13E-08	-1.29458
	Pav_co4020691.1_g010.1.mk	AT1G23360.1	MENG	hypothetical protein PRUPE_1G249500 [Prunus persica]	0.002851397	-1.13189	ko00130	Ubiquinone and other terpenoid-quinone biosynthesis	K03183	demethylmenaquinone methyltransferase / 2-methoxy-6-polyprenyl-1,4-benzoquinol methylase [EC:2.1.1.163 2.1.1.201]	methyltransferase activity													GO:0008168
	Pav_co4022557.1_g010.1.br	AT4G10770.1	ATOPT7, OPT7	PREDICTED: oligopeptide transporter 7-like [Prunus mume]	3.06E-11	2.5145					transmembrane transport													GO:0055085
	Pav_co4023633.1_g010.1.br	AT2G47940.2	DEGP2	PREDICTED: protease Do-like 2, chloroplastic [Prunus mume]	0.004926725	-1.00254					protein binding													GO:0005515
	Pav_co4024757.1_g010.1.mk	AT3G06880.1		putative E3 ubiquitin-protein ligase LIN-1 isoform X3 [Prunus persica] &gt	1.14E-06	-1.01174					protein binding	signal transduction"												GO:0005515	GO:0007165"
	Pav_co4027827.1_g010.1.br	AT3G26040.1		BAHD acyltransferase At5g47980-like [Prunus persica]	1.38E-05	-1.38111					transferase activity, transferring acyl groups other than amino-acyl groups													GO:0016747
	Pav_co4027953.1_g010.1.mk	AT2G36970.1		PREDICTED: UDP-glycosyltransferase 86A1-like [Prunus mume]	0.000276481	0.652827					metabolic process	transferase activity, transferring hexosyl groups"												GO:0008152	GO:0016758"
	Pav_co4028201.1_g010.1.mk	AT3G53440.2		tr|M5WK91|M5WK91_PRUPE Uncharacterized protein OS=Prunus persica GN=PRUPE_ppa003947mg PE=4 SV=1	0.00246486	-1.15588
	Pav_co4028255.1_g010.1.mk	AT1G52290.1		protein kinase, partial [Malus domestica]	1.04E-21	-3.29974					protein kinase activity	protein phosphorylation"												GO:0004672	GO:0006468"
	Pav_co4029331.1_g010.1.mk	AT2G33255.1		PREDICTED: haloacid dehalogenase-like hydrolase domain-containing protein At2g33255 [Prunus mume]	7.55E-30	-2.3126
	Pav_co4029373.1_g010.1.mk	AT5G15350.1	ENODL17, AtENODL17	lamin-like protein [Prunus persica] &gt	0.000160269	1.93383					electron carrier activity													GO:0009055
	Pav_co4031473.1_g010.1.mk	AT5G44730.1		haloacid dehalogenase-like hydrolase domain-containing protein 3 [Prunus persica] &gt	0.005675294	0.985582					hydrolase activity	metabolic process"												GO:0008152	GO:0016787"
	Pav_co4031697.1_g010.1.mk	AT4G21990.1	APR3, PRH-26, PRH26, ATAPR3	PREDICTED: 5'-adenylylsulfate reductase 3, chloroplastic-like [Prunus mume]	0.000103218	0.82566	ko00920	Sulfur metabolism	K05907	adenylyl-sulfate reductase (glutathione) [EC:1.8.4.9]	catalytic activity	cell redox homeostasis	metabolic process	oxidation-reduction process	oxidoreductase activity, acting on a sulfur group of donors, disulfide as acceptor	phosphoadenylyl-sulfate reductase (thioredoxin) activity	sulfate assimilation, phosphoadenylyl sulfate reduction by phosphoadenylyl-sulfate reductase (thioredoxin)	sulfate reduction"						GO:0003824	GO:0004604	GO:0008152	GO:0016671	GO:0019379	GO:0019419	GO:0045454	GO:0055114"
	Pav_co4032127.1_g010.1.br				1.32E-05	-1.35543
	Pav_co4033337.1_g010.1.mk	AT4G34260.1	FUC95A	hypothetical protein PRUPE_8G137300 [Prunus persica]	6.12E-12	1.5333					catalytic activity													GO:0003824
	Pav_co4033671.1_g010.1.mk	AT4G35470.1	PIRL4	PREDICTED: plant intracellular Ras-group-related LRR protein 5-like [Prunus mume]	0.000185796	0.514245					protein binding													GO:0005515
	Pav_co4034867.1_g010.1.br	AT1G70250.1		PREDICTED: rust resistance kinase Lr10-like isoform X1 [Prunus mume]	0.003253783	1.04843					ATP binding	protein kinase activity	protein phosphorylation"											GO:0004672	GO:0005524	GO:0006468"
	Pav_co4035361.1_g010.1.mk	AT4G37680.2	HHP4	heptahelical transmembrane protein 4 isoform X2 [Prunus persica] &gt	0.00496726	0.702312					integral to membrane													GO:0016021
	Pav_co4036933.1_g010.1.mk	AT3G12490.1	ATCYSB, ATCYS6, CYSB	cysteine proteinase inhibitor 6 [Prunus persica] &gt	5.33E-19	1.15825					cysteine-type endopeptidase inhibitor activity													GO:0004869
	Pav_co4039691.1_g010.1.mk	acyl carrier protein 1, mitochondrial [Prunus persica] &gt		gi|1139788800|gb|ONI22227.1| hypothetical protein PRUPE_2G115500 [Prunus persica]	1.21E-06	-3.07387
	Pav_co4041439.1_g010.1.mk	AT2G45720.2		PREDICTED: uncharacterized protein LOC103331974 [Prunus mume] &gt	8.97E-05	-1.28788					binding	protein binding"												GO:0005488	GO:0005515"
	Pav_co4044705.1_g010.1.mk	AT5G26830.1		sp|O04630|SYTM1_ARATH Threonine--tRNA ligase, mitochondrial 1 OS=Arabidopsis thaliana GN=THRRS PE=1 SV=3	0.005614014	0.292936					ATP binding	cytoplasm	ligase activity, forming aminoacyl-tRNA and related compounds	nucleotide binding	threonine-tRNA ligase activity	threonyl-tRNA aminoacylation	tRNA aminoacylation"							GO:0000166	GO:0004829	GO:0005524	GO:0005737	GO:0006435	GO:0016876	GO:0043039"
	Pav_co4049201.1_g010.1.br	AT2G34660.2	MRP2, ABCC2, AtABCC2	hypothetical protein PRUPE_4G088500 [Prunus persica]	4.13E-06	0.832964					ATPase activity	ATP binding"												GO:0005524	GO:0016887"
	Pav_co4049581.1_g020.1.mk	ATMG00900.1	CCB256		1.60E-08	-2.124
	Pav_co4050693.1_g010.1.br	nipped-B-like protein B isoform X1 [Prunus persica] &gt		gi|1139785238|gb|ONI19065.1| hypothetical protein PRUPE_3G256700 [Prunus persica]	0.004338723	0.618357
	Pav_co4051015.1_g010.1.mk	AT4G20370.1	TSF	flowering locus T-like protein, partial [Prunus pseudocerasus]	2.09E-19	1.70472	ko04712	Circadian rhythm - plant	K16223	protein FLOWERING LOCUS T	phosphatidylethanolamine binding	photoperiodism, flowering	regulation of flower development"											GO:0008429	GO:0009909	GO:0048573"
	Pav_co4056415.1_g010.1.mk	AT2G17670.1		PREDICTED: pentatricopeptide repeat-containing protein At2g17670 [Prunus mume]	1.44E-05	-1.31401
	Pav_co4056575.1_g010.1.br	AT1G69870.1	NRT1.7	PREDICTED: protein NRT1/ PTR FAMILY 2.13-like [Prunus mume]	1.02E-11	2.83367					membrane	transport	transporter activity"											GO:0005215	GO:0006810	GO:0016020"
	Pav_co4056601.1_g010.1.br	AT3G28880.1		PREDICTED: uncharacterized protein LOC103330216 [Prunus mume]	0.000565184	0.684121					metal ion binding	nucleic acid binding	protein binding"											GO:0003676	GO:0005515	GO:0046872"
	Pav_co4057549.1_g010.1.mk	AT3G55960.1		PREDICTED: LOW QUALITY PROTEIN: carboxy-terminal domain RNA polymerase II polypeptide A small phosphatase 1-like [Prunus mume]	4.33E-06	-1.0109
	Pav_co4057737.1_g010.1.mk	AT5G19980.1	GONST4	GDP-mannose transporter GONST4 [Prunus persica] &gt	0.002179467	0.782251					GDP-fucose transmembrane transporter activity	Golgi apparatus	nucleotide-sugar transport"											GO:0005457	GO:0005794	GO:0015780"
	Pav_co4059685.1_g010.1.mk	AT1G53310.3	ATPPC1, PEPC1, ATPEPC1, PPC1	PREDICTED: phosphoenolpyruvate carboxylase 2 [Prunus mume]	3.42E-11	0.811318	ko01200	Carbon metabolism	K01595	phosphoenolpyruvate carboxylase [EC:4.1.1.31]	carbon fixation	catalytic activity	phosphoenolpyruvate carboxylase activity	tricarboxylic acid cycle"										GO:0003824	GO:0006099	GO:0008964	GO:0015977"
	Pav_co4060979.1_g010.1.mk	AT4G08900.1		PREDICTED: arginase 1, mitochondrial [Prunus mume]	4.47E-08	-1.50471					metal ion binding													GO:0046872
	Pav_co4062821.1_g010.1.mk	AT3G52140.1		PREDICTED: clustered mitochondria protein [Prunus mume]	0.007291506	-0.713753			K03255	protein TIF31	protein binding													GO:0005515
	Pav_co4063097.1_g010.1.mk	AT3G10910.1		RING-H2 finger protein ATL74 [Prunus persica] &gt	1.62E-11	2.41713			K19040	E3 ubiquitin-protein ligase ATL10/75/76/77/78 [EC:2.3.2.27]
	Pav_co4063581.1_g010.1.mk	AP2-like ethylene-responsive transcription factor TOE3 isoform X1 [Prunus persica] &gt		gi|1139768402|gb|ONI03165.1| hypothetical protein PRUPE_6G242400 [Prunus persica]	0.007991784	-0.790386					DNA binding	multicellular organismal development	regulation of transcription, DNA-dependent	sequence-specific DNA binding transcription factor activity"										GO:0003677	GO:0003700	GO:0006355	GO:0007275"
	Pav_co4067579.1_g010.1.mk	AT4G24100.1		PREDICTED: serine/threonine-protein kinase BLUS1-like isoform X2 [Prunus mume]	5.42E-26	2.59431					ATP binding	protein kinase activity	protein phosphorylation"											GO:0004672	GO:0005524	GO:0006468"
	Pav_co4070141.1_g010.1.mk	AT3G61113.1		hypothetical protein PRUPE_1G200200 [Prunus persica]	0.005880119	0.429857	ko04122	Sulfur relay system	K12161	ubiquitin related modifier 1	cytoplasm	tRNA thio-modification"												GO:0005737	GO:0034227"
	Pav_co4071539.1_g010.1.mk	AT5G20830.2	SUS1, ASUS1, atsus1	sp|Q01390|SUSY_VIGRR Sucrose synthase OS=Vigna radiata var. radiata GN=SS1 PE=1 SV=1	3.47E-08	0.835777					sucrose metabolic process	sucrose synthase activity"												GO:0005985	GO:0016157"
	Pav_co4072069.1_g010.1.mk	AT2G45190.1	AFO, FIL, YAB1	protein YABBY 4 [Prunus persica] &gt	1.69E-09	1.25576					multicellular organismal development													GO:0007275
	Pav_co4073269.1_g010.1.mk	AT1G74780.1		hypothetical protein PRUPE_5G184300 [Prunus persica]	0.00024715	-0.866436					integral to membrane	transmembrane transport"												GO:0016021	GO:0055085"
	Pav_co4073961.1_g010.1.br	AT1G06650.2		sp|Q8H1S4|ACCH3_ARATH 1-aminocyclopropane-1-carboxylate oxidase homolog 3 OS=Arabidopsis thaliana GN=At1g06650 PE=2 SV=1	7.11E-05	-1.0446					oxidation-reduction process	oxidoreductase activity"												GO:0016491	GO:0055114"
	Pav_co4075481.1_g010.1.mk	AT4G30470.1		PREDICTED: cinnamoyl-CoA reductase 2 isoform X2 [Prunus mume]	1.89E-56	-3.0539
	Pav_co4075743.1_g010.1.mk	AT4G31860.1		probable protein phosphatase 2C 60 [Prunus persica] &gt	1.15E-05	-1.29018					catalytic activity	protein dephosphorylation	protein serine/threonine phosphatase activity"											GO:0003824	GO:0004722	GO:0006470"
	Pav_co4078193.1_g010.1.mk	AT4G08850.1		MDIS1-interacting receptor like kinase 2 [Prunus persica] &gt	0.002365568	1.04758					ATP binding	protein binding	protein kinase activity	protein phosphorylation"										GO:0004672	GO:0005515	GO:0005524	GO:0006468"
	Pav_co4079397.1_g010.1.mk	AT2G26310.3		PREDICTED: fatty-acid-binding protein 2 isoform X1 [Prunus mume]	0.007915683	-0.863507					chalcone isomerase activity	flavonoid biosynthetic process	intramolecular lyase activity"											GO:0009813	GO:0016872	GO:0045430"
	Pav_co4080679.1_g010.1.mk	AT1G05850.1	POM1, ERH2, ELP1, CTL1, ELP, HOT2, ATCTL1	PREDICTED: chitinase-like protein 1 [Prunus mume]	2.51E-07	0.613756					carbohydrate metabolic process	cell wall macromolecule catabolic process	chitinase activity	chitin catabolic process"										GO:0004568	GO:0005975	GO:0006032	GO:0016998"
	Pav_co4081207.1_g010.1.br	AT1G73050.1		(R)-mandelonitrile lyase 1-like [Prunus persica] &gt	0.008776457	-0.50851	ko00460	Cyanoamino acid metabolism	K08248	(R)-mandelonitrile lyase [EC:4.1.2.10]	flavin adenine dinucleotide binding	oxidation-reduction process	oxidoreductase activity	oxidoreductase activity, acting on CH-OH group of donors"										GO:0016491	GO:0016614	GO:0050660	GO:0055114"
	Pav_co4081299.1_g010.1.br	AT1G43760.1		PREDICTED: LOW QUALITY PROTEIN: uncharacterized protein LOC103343662 [Prunus mume]	2.66E-31	-2.40327
	Pav_co4082063.1_g010.1.br	AT5G02500.1	HSC70-1, HSP70-1, AT-HSC70-1, HSC70	heat shock cognate 70 kDa protein [Prunus persica] &gt	0.003100107	-0.466194
	Pav_co4085467.1_g010.1.mk	AT5G12380.1	ANNAT8	sp|P51074|ANX4_FRAAN Annexin-like protein RJ4 OS=Fragaria ananassa PE=2 SV=2	8.38E-05	0.846754					calcium-dependent phospholipid binding	calcium ion binding"												GO:0005509	GO:0005544"
	Pav_co4085467.1_g020.1.mk	AT2G38750.1	ANNAT4	PREDICTED: annexin D4-like, partial [Prunus mume]	0.004439782	-1.24028					calcium-dependent phospholipid binding	calcium ion binding"												GO:0005509	GO:0005544"
	Pav_co4087363.1_g010.1.mk	AT4G15800.1	RALFL33	PREDICTED: rapid alkalinization factor [Prunus mume]	2.77E-27	1.76334
	Pav_co4088985.1_g010.1.mk	AT5G02860.1		pentatricopeptide repeat-containing protein At5g02860 [Prunus persica] &gt	7.09E-07	-1.07304
	Pav_co4088985.1_g020.1.mk	AT4G24220.1	VEP1, AWI31	Progesterone 5-beta-reductase [Zostera marina]	4.60E-55	-2.91046
	Pav_co4092319.1_g060.1.br	ATMG01360.1	COX1	cytochrome c oxidase subunit 1 (mitochondrion) [Prunus virginiana]	1.41E-06	-1.5812	ko00190	Oxidative phosphorylation	K02256	cytochrome c oxidase subunit 1 [EC:1.9.3.1]	aerobic respiration	cytochrome-c oxidase activity	electron carrier activity	heme binding	integral to membrane	iron ion binding	oxidation-reduction process"							GO:0004129	GO:0005506	GO:0009055	GO:0009060	GO:0016021	GO:0020037	GO:0055114"
	Pav_sc0000002.1_g290.1.mk	AT4G39370.3	UBP27	sp|Q9FPS0|UBP27_ARATH Ubiquitin carboxyl-terminal hydrolase 27 OS=Arabidopsis thaliana GN=UBP27 PE=2 SV=1	4.55E-06	-1.02909	ko04137	Mitophagy - animal	K11851	ubiquitin carboxyl-terminal hydrolase 30 [EC:3.4.19.12]	protein deubiquitination	ubiquitin-dependent protein catabolic process"												GO:0006511	GO:0016579"
	Pav_sc0000002.1_g390.1.br				2.36E-11	0.655796
	Pav_sc0000006.1_g120.1.mk	AT4G27190.1		probable disease resistance protein At4g27220 [Prunus persica] &gt	3.24E-12	0.654209					ADP binding													GO:0043531
	Pav_sc0000006.1_g140.1.mk	AT3G53740.4		Ribosomal_L36e domain-containing protein [Cephalotus follicularis]	0.00430903	0.778166					intracellular	ribosome	structural constituent of ribosome	translation"										GO:0003735	GO:0005622	GO:0005840	GO:0006412"
	Pav_sc0000006.1_g210.1.br	tr		uncharacterized protein LOC109948071 [Prunus persica]"	2.09E-05	-1.65495
	Pav_sc0000006.1_g280.1.br	AT1G30845.1		Has 120 Blast hits to 120 proteins in 67 species: Archae - 0	0.005371131	-0.802844
	Pav_sc0000009.1_g100.1.mk	AT5G14590.1		isocitrate dehydrogenase [NADP] isoform X1 [Prunus persica] &gt	1.28E-06	-0.961588	ko01200	Carbon metabolism	K00031	isocitrate dehydrogenase [EC:1.1.1.42]	isocitrate dehydrogenase (NADP+) activity	isocitrate metabolic process	magnesium ion binding	NAD binding	oxidation-reduction process	oxidoreductase activity, acting on the CH-OH group of donors, NAD or NADP as acceptor"								GO:0000287	GO:0004450	GO:0006102	GO:0016616	GO:0051287	GO:0055114"
	Pav_sc0000009.1_g1050.1.mk	AT5G40150.1		peroxidase 31 [Prunus persica] &gt	6.04E-59	2.71596	ko00940	Phenylpropanoid biosynthesis	K00430	peroxidase [EC:1.11.1.7]	heme binding	oxidation-reduction process	peroxidase activity	response to oxidative stress"										GO:0004601	GO:0006979	GO:0020037	GO:0055114"
	Pav_sc0000009.1_g1070.1.mk				5.51E-07	1.24529
	Pav_sc0000009.1_g1100.1.mk	AT2G04690.1		PREDICTED: protein CREG1 [Prunus mume]	9.06E-07	0.67188					cofactor binding													GO:0048037
	Pav_sc0000009.1_g1110.1.mk	AT3G01360.2		PREDICTED: uncharacterized protein LOC103329924 [Prunus mume]	0.000454813	-0.681928
	Pav_sc0000009.1_g1250.1.mk	AT1G74910.2		mannose-1-phosphate guanyltransferase alpha [Prunus persica] &gt	0.000523255	0.436931	ko00051	Fructose and mannose metabolism	K00966	mannose-1-phosphate guanylyltransferase [EC:2.7.7.13]	biosynthetic process	nucleotidyltransferase activity"												GO:0009058	GO:0016779"
	Pav_sc0000009.1_g1260.1.mk	AT5G14950.1	GMII, ATGMII	PREDICTED: alpha-mannosidase 2 [Prunus mume]	0.005682454	0.341602	ko00510	N-Glycan biosynthesis	K01231	alpha-mannosidase II [EC:3.2.1.114]	alpha-mannosidase activity	carbohydrate binding	carbohydrate metabolic process	catalytic activity	mannose metabolic process"									GO:0003824	GO:0004559	GO:0005975	GO:0006013	GO:0030246"
	Pav_sc0000009.1_g230.1.mk	AT5G14640.1	ATSK13, SK13	PREDICTED: DNA (cytosine-5)-methyltransferase DRM2 [Prunus mume]	5.18E-16	1.14658					ATP binding	DNA methylation	protein kinase activity	protein phosphorylation"										GO:0004672	GO:0005524	GO:0006306	GO:0006468"
	Pav_sc0000009.1_g320.1.mk	AT5G14700.1		PREDICTED: tetraketide alpha-pyrone reductase 1 [Prunus mume]	5.74E-11	-1.28134					3-beta-hydroxy-delta5-steroid dehydrogenase activity	oxidation-reduction process	oxidoreductase activity, acting on the CH-OH group of donors, NAD or NADP as acceptor	steroid biosynthetic process"										GO:0003854	GO:0006694	GO:0016616	GO:0055114"
	Pav_sc0000009.1_g350.1.mk	AT3G27870.1		PREDICTED: probable phospholipid-transporting ATPase 8 [Prunus mume] &gt	3.71E-09	-1.14089			K01530	phospholipid-translocating ATPase [EC:3.6.3.1]	ATP binding	integral to membrane	magnesium ion binding	nucleotide binding	phospholipid-translocating ATPase activity	phospholipid transport"								GO:0000166	GO:0000287	GO:0004012	GO:0005524	GO:0015914	GO:0016021"
	Pav_sc0000009.1_g400.1.mk	AT3G27925.1	DEGP1, Deg1	protease Do-like 1, chloroplastic isoform X1 [Prunus persica] &gt	2.99E-08	0.725386					protein binding	proteolysis	serine-type endopeptidase activity"											GO:0004252	GO:0005515	GO:0006508"
	Pav_sc0000009.1_g410.1.mk	AT5G14760.1	AO	PREDICTED: L-aspartate oxidase, chloroplastic isoform X1 [Prunus mume] &gt	1.92E-18	2.00372	ko00250	Alanine, aspartate and glutamate metabolism	K00278	L-aspartate oxidase [EC:1.4.3.16]	cytoplasm	L-aspartate oxidase activity	NAD biosynthetic process	oxidation-reduction process	oxidoreductase activity"									GO:0005737	GO:0008734	GO:0009435	GO:0016491	GO:0055114"
	Pav_sc0000009.1_g430.1.mk	AT3G27960.1		PREDICTED: uncharacterized protein LOC103329862 [Prunus mume]	0.007132448	-0.670819					protein binding													GO:0005515
	Pav_sc0000009.1_g750.1.mk	AT2G01820.1		proline-rich receptor-like protein kinase PERK3 isoform X1 [Prunus persica]	3.29E-06	-1.69702	ko04064	NF-kappa B signaling pathway	K04733	interleukin-1 receptor-associated kinase 4 [EC:2.7.11.1]	ATP binding	protein kinase activity	protein phosphorylation"											GO:0004672	GO:0005524	GO:0006468"
	Pav_sc0000009.1_g760.1.mk	AT5G14870.1	CNGC18, ATCNGC18	PREDICTED: putative cyclic nucleotide-gated ion channel 18 [Prunus mume]	2.22E-06	0.888497	ko04626	Plant-pathogen interaction	K05391	cyclic nucleotide gated channel, plant	ion channel activity	ion transport	membrane	transmembrane transport"										GO:0005216	GO:0006811	GO:0016020	GO:0055085"
	Pav_sc0000009.1_g800.1.mk	AT1G70280.2		PREDICTED: uncharacterized protein LOC103329887 [Prunus mume]	3.07E-19	-2.2795					protein binding													GO:0005515
	Pav_sc0000009.1_g880.1.mk	AT1G02410.1		PREDICTED: cytochrome c oxidase assembly protein COX11, mitochondrial-like [Prunus mume] &gt	2.05E-07	0.774096	ko00190	Oxidative phosphorylation	K02258	cytochrome c oxidase assembly protein subunit 11	copper ion binding													GO:0005507
	Pav_sc0000009.1_g890.1.mk	AT5G40240.1		sp|Q9FL08|WTR42_ARATH WAT1-related protein At5g40240 OS=Arabidopsis thaliana GN=At5g40240 PE=2 SV=1	0.000800464	0.750503					integral to membrane	membrane	transmembrane transporter activity"											GO:0016020	GO:0016021	GO:0022857"
	Pav_sc0000009.1_g950.1.mk	AT3G28150.1	TBL22	protein ALTERED XYLOGLUCAN 4-like [Prunus persica] &gt	0.001518395	-1.07459
	Pav_sc0000009.1_g970.1.mk	AT3G28180.1	ATCSLC04, CSLC04, ATCSLC4, CSLC4	sp|Q9LJP4|CSLC4_ARATH Xyloglucan glycosyltransferase 4 OS=Arabidopsis thaliana GN=CSLC4 PE=1 SV=1	0.004389003	0.791415			K20887	xyloglucan glycosyltransferase 4 [EC:2.4.1.-]
	Pav_sc0000010.1_g080.1.mk	AT4G39230.1		PREDICTED: isoflavone reductase homolog [Prunus mume]	0.000702168	-0.727028
	Pav_sc0000010.1_g100.1.mk	AT2G21600.1	ATRER1B, RER1B	protein RER1B [Prunus persica] &gt	0.000203152	0.451394					integral to membrane													GO:0016021
	Pav_sc0000010.1_g120.1.mk	AT4G34560.1		BEST Arabidopsis thaliana protein match is: unknown protein (TAIR:AT5G66440.1)	0.007093802	-0.874962
	Pav_sc0000013.1_g040.1.mk	AT1G17100.1		heme-binding protein 2 [Prunus persica] &gt	1.00E-13	-1.43626
	Pav_sc0000013.1_g060.1.mk	AT4G04190.2		Has 35333 Blast hits to 34131 proteins in 2444 species: Archae - 798	1.47E-12	-1.41794
	Pav_sc0000015.1_g120.1.mk	AT1G52080.1	AR791	protein CHUP1, chloroplastic [Prunus persica] &gt	8.32E-14	-1.34057
	Pav_sc0000015.1_g140.1.mk	AT5G61580.2	PFK4	ATP-dependent 6-phosphofructokinase 6 [Prunus persica] &gt	1.82E-25	4.02409					6-phosphofructokinase activity	glycolysis"												GO:0003872	GO:0006096"
	Pav_sc0000015.1_g170.1.mk	28S ribosomal protein S9, mitochondrial [Prunus persica] &gt		gi|1139781882|gb|ONI15709.1| hypothetical protein PRUPE_3G056900 [Prunus persica]	0.006156728	-0.788251	ko03010	Ribosome	K02996	small subunit ribosomal protein S9	ribosome	structural constituent of ribosome	translation"											GO:0003735	GO:0005840	GO:0006412"
	Pav_sc0000015.1_g210.1.mk	AT3G03170.1		BEST Arabidopsis thaliana protein match is: unknown protein (TAIR:AT5G24890.1)	4.41E-09	1.33491
	Pav_sc0000017.1_g110.1.mk	AT1G50180.1		putative disease resistance protein At1g50180 [Prunus persica] &gt	0.008573574	0.59155					ADP binding													GO:0043531
	Pav_sc0000017.1_g120.1.mk	AT4G00110.1	GAE3	sp|O81312|GAE3_ARATH UDP-glucuronate 4-epimerase 3 OS=Arabidopsis thaliana GN=GAE3 PE=2 SV=1	2.76E-06	0.855197	ko00520	Amino sugar and nucleotide sugar metabolism	K08679	UDP-glucuronate 4-epimerase [EC:5.1.3.6]	carbohydrate metabolic process	racemase and epimerase activity, acting on carbohydrates and derivatives"												GO:0005975	GO:0016857"
	Pav_sc0000017.1_g140.1.mk	3-phosphoshikimate 1-carboxyvinyltransferase 2 [Prunus persica] &gt		gi|1139789244|gb|ONI22671.1| hypothetical protein PRUPE_2G143700 [Prunus persica]	0.001753451	0.304874	ko01230	Biosynthesis of amino acids	K00800	3-phosphoshikimate 1-carboxyvinyltransferase [EC:2.5.1.19]	3-phosphoshikimate 1-carboxyvinyltransferase activity	aromatic amino acid family biosynthetic process	catalytic activity	transferase activity, transferring alkyl or aryl (other than methyl) groups"										GO:0003824	GO:0003866	GO:0009073	GO:0016765"
	Pav_sc0000017.1_g150.1.mk	AT2G45290.1		PREDICTED: DNA repair protein RAD51 homolog 3 [Prunus mume]	0.008103124	-0.7041	ko01200	Carbon metabolism	K00615	transketolase [EC:2.2.1.1]	ATP binding	catalytic activity	DNA binding	DNA-dependent ATPase activity	DNA repair	metabolic process"								GO:0003677	GO:0003824	GO:0005524	GO:0006281	GO:0008094	GO:0008152"
	Pav_sc0000017.1_g610.1.mk	AT3G23700.1		sp|P29344|RR1_SPIOL 30S ribosomal protein S1, chloroplastic OS=Spinacia oleracea GN=RPS1 PE=1 SV=1	8.26E-05	-1.15564					nucleic acid binding													GO:0003676
	Pav_sc0000017.1_g620.1.mk	AT3G23700.1		hypothetical protein PRUPE_1G174400 [Prunus persica] &gt	0.000282725	-0.72103
	Pav_sc0000017.1_g760.1.mk	AT5G26570.1	PWD, OK1, ATGWD3	carbohydrate kinases	0.000317396	-0.795251			K15535	phosphoglucan, water dikinase [EC:2.7.9.5]	ATP binding	carbohydrate binding	catalytic activity	kinase activity	phosphorylation	starch binding"								GO:0003824	GO:0005524	GO:0016301	GO:0016310	GO:0030246	GO:2001070"
	Pav_sc0000017.1_g890.1.mk	AT1G60710.1	ATB2	PREDICTED: probable aldo-keto reductase 2 [Prunus mume]	3.99E-06	-0.995105
	Pav_sc0000017.1_g910.1.mk	AT1G60680.1		PREDICTED: probable aldo-keto reductase 2 [Prunus mume]	0.000150916	-1.10488
	Pav_sc0000020.1_g060.1.mk	AT4G20050.2	QRT3	PREDICTED: polygalacturonase QRT3 [Prunus mume]	2.23E-25	1.53794
	Pav_sc0000020.1_g070.1.mk	AT4G20070.1	ATAAH, AAH	PREDICTED: allantoate deiminase [Prunus mume]	0.001018182	0.331789	ko00230	Purine metabolism	K02083	allantoate deiminase [EC:3.5.3.9]	hydrolase activity	hydrolase activity, acting on carbon-nitrogen (but not peptide) bonds, in linear amidines	metabolic process"											GO:0008152	GO:0016787	GO:0016813"
	Pav_sc0000021.1_g150.1.br	AT3G07040.1	RPM1, RPS3	hypothetical protein PRUPE_6G199400 [Prunus persica]	0.000262735	-0.813348					ADP binding	protein binding"												GO:0005515	GO:0043531"
	Pav_sc0000022.1_g090.1.mk	AT2G32800.1	AP4.3A	PREDICTED: receptor like protein kinase S.2 [Prunus mume]	0.002853691	0.389399					ATP binding	protein kinase activity	protein phosphorylation"											GO:0004672	GO:0005524	GO:0006468"
	Pav_sc0000022.1_g120.1.mk	AT4G13640.1	UNE16	PREDICTED: myb family transcription factor APL [Prunus mume]	3.08E-34	1.92633					DNA binding													GO:0003677
	Pav_sc0000022.1_g170.1.mk	26S proteasome non-ATPase regulatory subunit 1 homolog A [Prunus persica] &gt		gi|1139793523|gb|ONI26141.1| hypothetical protein PRUPE_1G006500 [Prunus persica]	0.008831434	0.23237	ko03050	Proteasome	K03032	26S proteasome regulatory subunit N2	binding	enzyme regulator activity	proteasome complex	regulation of protein catabolic process"										GO:0000502	GO:0005488	GO:0030234	GO:0042176"
	Pav_sc0000023.1_g190.1.mk	AT3G02130.1	RPK2, TOAD2, CLI1	LRR receptor-like serine/threonine-protein kinase RPK2 [Prunus persica] &gt	0.004065501	0.381843					protein binding													GO:0005515
	Pav_sc0000023.1_g240.1.mk	AT3G29400.1	ATEXO70E1, EXO70E1	exocyst complex component EXO70B1 isoform X1 [Prunus persica] &gt	0.000301178	0.453786	ko04910	Insulin signaling pathway	K07195	exocyst complex component 7	exocyst	exocytosis"												GO:0000145	GO:0006887"
	Pav_sc0000023.1_g270.1.mk	AT5G15550.1		ribosome biogenesis protein WDR12 homolog [Prunus persica] &gt	0.000939823	-0.762864					protein binding	ribosome biogenesis"												GO:0005515	GO:0042254"
	Pav_sc0000023.1_g400.1.mk	AT3G02100.1		sp|Q9SGA8|U83A1_ARATH UDP-glycosyltransferase 83A1 OS=Arabidopsis thaliana GN=UGT83A1 PE=2 SV=1	1.31E-07	-0.789957					metabolic process	transferase activity, transferring hexosyl groups"												GO:0008152	GO:0016758"
	Pav_sc0000023.1_g530.1.mk	AT5G15490.1		PREDICTED: UDP-glucose 6-dehydrogenase 1-like [Prunus mume] &gt	5.56E-21	1.31238	ko00040	Pentose and glucuronate interconversions	K00012	UDPglucose 6-dehydrogenase [EC:1.1.1.22]	NAD binding	oxidation-reduction process	oxidoreductase activity, acting on the CH-OH group of donors, NAD or NADP as acceptor	UDP-glucose 6-dehydrogenase activity"										GO:0003979	GO:0016616	GO:0051287	GO:0055114"
	Pav_sc0000023.1_g580.1.mk				0.003561732	-0.771391					signal transducer activity	two-component signal transduction system (phosphorelay)"												GO:0000160	GO:0004871"
	Pav_sc0000023.1_g610.1.mk	AT3G01040.1	GAUT13	probable galacturonosyltransferase 13 isoform X3 [Prunus persica]	0.002858633	0.500394			K20867	galacturonosyltransferase 12/13/14/15 [EC:2.4.1.-]	polygalacturonate 4-alpha-galacturonosyltransferase activity	transferase activity, transferring glycosyl groups"												GO:0016757	GO:0047262"
	Pav_sc0000023.1_g630.1.mk	PREDICTED: uncharacterized protein LOC103330079 [Prunus mume]		tr|M5WSU9|M5WSU9_PRUPE Uncharacterized protein OS=Prunus persica GN=PRUPE_ppa007471mg PE=4 SV=1"	4.31E-05	-0.955608
	Pav_sc0000023.1_g690.1.mk	AT5G15410.1	DND1, ATCNGC2, CNGC2	cyclic nucleotide-gated ion channel 2 [Prunus persica] &gt	8.85E-13	0.86121	ko04626	Plant-pathogen interaction	K05391	cyclic nucleotide gated channel, plant	ion channel activity	ion transport	membrane	protein binding	transmembrane transport"									GO:0005216	GO:0005515	GO:0006811	GO:0016020	GO:0055085"
	Pav_sc0000024.1_g040.1.mk	AT5G12170.2	CLT3	protein CLT1, chloroplastic [Prunus persica] &gt	0.001364652	-0.692893
	Pav_sc0000024.1_g120.1.br				0.000194834	2.67439
	Pav_sc0000024.1_g160.1.mk	AT1G08080.1	ATACA7, ACA7	monodehydroascorbate reductase [Prunus avium]	9.34E-07	1.58834	ko00910	Nitrogen metabolism	K01674	carbonic anhydrase [EC:4.2.1.1]	carbonate dehydratase activity	one-carbon metabolic process	zinc ion binding"											GO:0004089	GO:0006730	GO:0008270"
	Pav_sc0000024.1_g380.1.mk	AT2G32560.1		PREDICTED: F-box protein At2g26850-like [Prunus mume]	1.86E-19	1.55412					protein binding													GO:0005515
	Pav_sc0000024.1_g510.1.mk	uncharacterized protein LOC18779425 isoform X2 [Prunus persica]			7.47E-18	-1.7346
	Pav_sc0000024.1_g570.1.br	PREDICTED: uncharacterized protein LOC102629497 isoform X2 [Citrus sinensis]		tr|A0A067D6W5|A0A067D6W5_CITSI Uncharacterized protein (Fragment) OS=Citrus sinensis GN=CISIN_1g047318mg PE=4 SV=1"	4.10E-07	-2.0965
	Pav_sc0000026.1_g140.1.mk	AT1G65680.1	ATEXPB2, EXPB2, ATHEXP BETA 1.4	putative expansin-B2 [Prunus persica] &gt	0.002846717	0.556459					extracellular region	sexual reproduction"												GO:0005576	GO:0019953"
	Pav_sc0000026.1_g510.1.br	AT3G60660.1		CONTAINS InterPro DOMAIN/s: Protein of unknown function DUF1395 (InterPro:IPR009829)	0.004519486	-0.518774					cell division	chromosome segregation	microtubule binding"											GO:0007059	GO:0008017	GO:0051301"
	Pav_sc0000026.1_g520.1.mk	PREDICTED: uncharacterized protein LOC103331716 [Prunus mume]		tr|M5XPL9|M5XPL9_PRUPE Uncharacterized protein OS=Prunus persica GN=PRUPE_ppa024432mg PE=4 SV=1"	1.20E-05	1.27161
	Pav_sc0000026.1_g540.1.mk	AT3G60660.1		CONTAINS InterPro DOMAIN/s: Protein of unknown function DUF1395 (InterPro:IPR009829)	0.000335624	-0.570964					cell division	chromosome segregation	microtubule binding"											GO:0007059	GO:0008017	GO:0051301"
	Pav_sc0000026.1_g750.1.br				3.27E-10	1.80093
	Pav_sc0000027.1_g110.1.mk	AT4G14490.1		PREDICTED: FHA domain-containing protein At4g14490-like [Prunus mume]	7.08E-05	-0.718397					protein binding													GO:0005515
	Pav_sc0000027.1_g160.1.br	AT4G24000.1	ATCSLG2, CSLG2	PREDICTED: cellulose synthase-like protein G2 isoform X2 [Prunus mume]	1.93E-07	0.603041					cellulose biosynthetic process	cellulose synthase (UDP-forming) activity	membrane"											GO:0016020	GO:0016760	GO:0030244"
	Pav_sc0000027.1_g220.1.mk				5.71E-10	0.841772
	Pav_sc0000027.1_g300.1.mk	AT4G14440.1	ATECI3, ECI3, HCD1	enoyl-CoA delta isomerase 2, peroxisomal [Prunus persica] &gt	9.14E-05	-0.881887	ko00062	Fatty acid elongation	K18880	very-long-chain (3R)-3-hydroxyacyl-CoA dehydratase [EC:4.2.1.134]	catalytic activity	metabolic process"												GO:0003824	GO:0008152"
	Pav_sc0000027.1_g310.1.mk	AT5G43500.2	ATARP9, ARP9	PREDICTED: actin-related protein 9 [Prunus mume] &gt	7.86E-06	0.478523
	Pav_sc0000027.1_g410.1.br	AT1G06620.1		PREDICTED: 1-aminocyclopropane-1-carboxylate oxidase homolog 1-like [Prunus mume]	0.0005131	-2.35681					oxidation-reduction process	oxidoreductase activity"												GO:0016491	GO:0055114"
	Pav_sc0000028.1_g090.1.mk	AT5G49480.1	ATCP1, CP1	calcium-binding protein CML24 [Prunus persica]	0.002790216	0.967944	ko04014	Ras signaling pathway	K02183	calmodulin	calcium ion binding													GO:0005509
	Pav_sc0000028.1_g1080.1.mk	AT3G17380.1		PREDICTED: probable inactive serine/threonine-protein kinase fnkC isoform X2 [Malus domestica]	4.10E-86	-3.67654					protein binding													GO:0005515
	Pav_sc0000028.1_g140.1.mk	AT3G17100.2		sp|Q9LSN7|BH147_ARATH Transcription factor bHLH147 OS=Arabidopsis thaliana GN=BHLH147 PE=1 SV=1	1.48E-09	1.07593					protein dimerization activity													GO:0046983
	Pav_sc0000028.1_g170.1.mk	AT5G49520.1	WRKY48, ATWRKY48	probable WRKY transcription factor 48 [Prunus persica] &gt	3.86E-05	-1.31999					protein binding	regulation of transcription, DNA-dependent	sequence-specific DNA binding	sequence-specific DNA binding transcription factor activity"										GO:0003700	GO:0005515	GO:0006355	GO:0043565"
	Pav_sc0000028.1_g300.1.mk	AT3G06580.1	GAL1, GALK	PREDICTED: galactokinase [Prunus mume]	9.48E-07	0.708716			K18674	N-acetylgalactosamine kinase [EC:2.7.1.157]	ATP binding	carbohydrate phosphorylation	cytoplasm	galactokinase activity	galactose binding	galactose metabolic process	kinase activity	metabolic process	phosphotransferase activity, alcohol group as acceptor"					GO:0004335	GO:0005524	GO:0005534	GO:0005737	GO:0006012	GO:0008152	GO:0016301	GO:0016773	GO:0046835"
	Pav_sc0000028.1_g310.1.mk	AT3G17120.2		BEST Arabidopsis thaliana protein match is: unknown protein (TAIR:AT1G02380.1)	1.39E-14	1.42801
	Pav_sc0000028.1_g320.1.mk	AT3G17130.1		PREDICTED: cell wall / vacuolar inhibitor of fructosidase 1 [Prunus mume]	2.08E-53	2.62608					enzyme inhibitor activity	negative regulation of catalytic activity"												GO:0004857	GO:0043086"
	Pav_sc0000028.1_g340.1.mk	PREDICTED: cell wall / vacuolar inhibitor of fructosidase 1-like [Prunus mume]		tr|M5W8S2|M5W8S2_PRUPE Uncharacterized protein OS=Prunus persica GN=PRUPE_ppa026908mg PE=4 SV=1"	6.08E-11	1.38006					enzyme inhibitor activity													GO:0004857
	Pav_sc0000028.1_g360.1.mk	AT5G49525.1		Has 23 Blast hits to 23 proteins in 7 species: Archae - 0	7.76E-09	1.91553
	Pav_sc0000028.1_g370.1.mk				0.001883844	0.420909
	Pav_sc0000028.1_g380.1.mk	AT3G06550.3		PREDICTED: pentatricopeptide repeat-containing protein At3g48810 [Prunus mume]	0.000519591	0.608396
	Pav_sc0000028.1_g400.1.br	AT1G47980.1		FUNCTIONS IN: molecular_function unknown	0.000206829	-0.940753
	Pav_sc0000028.1_g460.1.mk	AT3G06520.1		PREDICTED: uncharacterized protein LOC103323261 [Prunus mume]	0.008718696	-0.848674
	Pav_sc0000028.1_g530.1.mk	AT3G17205.3	UPL6	PREDICTED: E3 ubiquitin-protein ligase UPL6 isoform X1 [Prunus mume]	0.005332086	0.268923	ko04120	Ubiquitin mediated proteolysis	K10589	ubiquitin-protein ligase E3 C [EC:2.3.2.26]	ubiquitin-protein ligase activity													GO:0004842
	Pav_sc0000028.1_g560.1.mk	AT4G26250.1	AtGolS6, GolS6	hypothetical protein GLYMA_19G227800 [Glycine max]	3.25E-05	-0.384945					galactose metabolic process	inositol 3-alpha-galactosyltransferase activity	transferase activity, transferring glycosyl groups"											GO:0006012	GO:0016757	GO:0047216"
	Pav_sc0000028.1_g680.1.mk	AT1G48090.1		LOW QUALITY PROTEIN: uncharacterized protein LOC18789557 [Prunus persica]	0.002846854	0.301367
	Pav_sc0000028.1_g760.1.mk	AT1G48110.2	ECT7	sp|Q91YT7|YTHD2_MOUSE YTH domain-containing family protein 2 OS=Mus musculus GN=Ythdf2 PE=1 SV=1	1.46E-07	0.79641					DNA methylation	RNA binding"												GO:0003723	GO:0006306"
	Pav_sc0000028.1_g900.1.mk	AT2G30350.2		PREDICTED: uncharacterized protein LOC103341969 [Prunus mume]	1.30E-05	0.655629	ko03460	Fanconi anemia pathway	K15078	structure-specific endonuclease subunit SLX1 [EC:3.6.1.-]	5'-flap endonuclease activity	DNA repair	Slx1-Slx4 complex"											GO:0006281	GO:0017108	GO:0033557"
	Pav_sc0000029.1_g020.1.mk	AT4G21760.1	BGLU47	PREDICTED: beta-glucosidase 18-like [Prunus mume]	0.000319529	0.468277	ko00500	Starch and sucrose metabolism	K05350	beta-glucosidase [EC:3.2.1.21]	carbohydrate metabolic process	hydrolase activity, hydrolyzing O-glycosyl compounds"												GO:0004553	GO:0005975"
	Pav_sc0000029.1_g060.1.mk	AT4G27420.1		PREDICTED: ABC transporter G family member 9 [Prunus mume]	0.001425447	-1.2812					ATPase activity	ATP binding"												GO:0005524	GO:0016887"
	Pav_sc0000029.1_g180.1.mk				0.003140812	0.639003
	Pav_sc0000030.1_g040.1.mk	AT1G78060.1		PREDICTED: probable beta-D-xylosidase 7 [Cucumis sativus] &gt	4.03E-09	0.978844					carbohydrate metabolic process	hydrolase activity, hydrolyzing O-glycosyl compounds"												GO:0004553	GO:0005975"
	Pav_sc0000030.1_g1030.1.mk	AT1G37130.1	NIA2, B29, NIA2-1, CHL3, NR, NR2, ATNR2	nitrate reductase [NADH] [Prunus persica] &gt	5.84E-08	1.28001	ko00910	Nitrogen metabolism	K10534	nitrate reductase (NAD(P)H) [EC:1.7.1.1 1.7.1.2 1.7.1.3]	molybdenum ion binding	molybdopterin cofactor binding	nitrate assimilation	oxidation-reduction process	oxidoreductase activity"									GO:0016491	GO:0030151	GO:0042128	GO:0043546	GO:0055114"
	Pav_sc0000030.1_g1040.1.mk	AT1G24620.1		probable calcium-binding protein CML29 [Prunus persica] &gt	0.002162425	1.06427					calcium ion binding													GO:0005509
	Pav_sc0000030.1_g110.1.mk	AT1G22170.1		PREDICTED: 2,3-bisphosphoglycerate-dependent phosphoglycerate mutase-like [Prunus mume]	3.49E-06	0.72657	ko01200	Carbon metabolism	K01834	2,3-bisphosphoglycerate-dependent phosphoglycerate mutase [EC:5.4.2.11]	catalytic activity	glycolysis	intramolecular transferase activity, phosphotransferases	metabolic process	phosphoglycerate mutase activity"									GO:0003824	GO:0004619	GO:0006096	GO:0008152	GO:0016868"
	Pav_sc0000030.1_g1160.1.mk	AT4G08180.1	ORP1C	oxysterol-binding protein-related protein 1C [Prunus persica] &gt	0.004206831	0.76169			K20456	oxysterol-binding protein 1
	Pav_sc0000030.1_g120.1.mk	AT4G08685.1	SAH7	PREDICTED: pollen-specific protein C13 [Prunus mume]	3.61E-05	0.541998					extracellular space													GO:0005615
	Pav_sc0000030.1_g1210.1.mk	AT4G08210.1		PREDICTED: pentatricopeptide repeat-containing protein At4g08210 [Prunus mume]	0.000780164	-1.6458					protein binding													GO:0005515
	Pav_sc0000030.1_g1280.1.mk	AT2G21050.1	LAX2	auxin transporter-like protein 3 [Prunus persica] &gt	0.005350176	1.11972	ko04075	Plant hormone signal transduction	K13946	auxin influx carrier (AUX1 LAX family)
	Pav_sc0000030.1_g1340.1.mk	AT5G08640.2	FLS1	PREDICTED: flavonol synthase/flavanone 3-hydroxylase-like [Prunus mume]	6.18E-05	-1.59279	ko00941	Flavonoid biosynthesis	K05278	flavonol synthase [EC:1.14.11.23]	oxidation-reduction process	oxidoreductase activity"												GO:0016491	GO:0055114"
	Pav_sc0000030.1_g1360.1.mk	PREDICTED: uncharacterized protein LOC103936485 [Pyrus x bretschneideri]		tr|M5XL03|M5XL03_PRUPE Uncharacterized protein OS=Prunus persica GN=PRUPE_ppa000659mg PE=4 SV=1"	0.004835777	0.692522
	Pav_sc0000030.1_g140.1.mk	AT1G78020.1		tr|M5XZT5|M5XZT5_PRUPE Uncharacterized protein OS=Prunus persica GN=PRUPE_ppa012701mg PE=4 SV=1	3.82E-09	2.15783
	Pav_sc0000030.1_g1520.1.mk	AT4G08280.1		PREDICTED: uncharacterized protein LOC103319948 isoform X1 [Prunus mume]	0.000103218	-0.927176
	Pav_sc0000030.1_g1530.1.mk	AT4G08300.1		sp|Q501F8|WTR32_ARATH WAT1-related protein At4g08300 OS=Arabidopsis thaliana GN=At4g08300 PE=2 SV=1	8.87E-07	-1.80806					integral to membrane	membrane	transmembrane transporter activity"											GO:0016020	GO:0016021	GO:0022857"
	Pav_sc0000030.1_g170.1.mk	acetyl-CoA carboxylase 1 [Prunus persica] &gt		gi|1162518726|ref|XP_020410423.1| acetyl-CoA carboxylase 1 [Prunus persica] &gt	0.000499489	0.543723	ko01212	Fatty acid metabolism	K11262	acetyl-CoA carboxylase / biotin carboxylase 1 [EC:6.4.1.2 6.3.4.14]	acetyl-CoA carboxylase activity	ATP binding	biotin carboxylase activity	catalytic activity	fatty acid biosynthetic process	ligase activity	metal ion binding"							GO:0003824	GO:0003989	GO:0004075	GO:0005524	GO:0006633	GO:0016874	GO:0046872"
	Pav_sc0000030.1_g220.1.mk	AT1G77990.1	AST56, SULTR2	2 | STAS domain / Sulfate transporter family | chr1:29317965-29323249 REVERSE LENGTH=677	0.000129649	0.514312					integral to membrane	membrane	secondary active sulfate transmembrane transporter activity	sulfate transmembrane transporter activity	sulfate transport	transmembrane transport"								GO:0008271	GO:0008272	GO:0015116	GO:0016020	GO:0016021	GO:0055085"
	Pav_sc0000030.1_g230.1.mk	AT1G22140.1		Has 40 Blast hits to 40 proteins in 14 species: Archae - 0	0.003614533	-0.811261
	Pav_sc0000030.1_g270.1.mk	AT4G08570.1		heavy metal-associated isoprenylated plant protein 24 [Prunus persica] &gt	8.31E-17	2.04912					metal ion binding	metal ion transport"												GO:0030001	GO:0046872"
	Pav_sc0000030.1_g500.1.mk	AT1G22040.1		PREDICTED: F-box/kelch-repeat protein At1g22040 [Prunus mume] &gt	1.09E-05	-0.98851					protein binding													GO:0005515
	Pav_sc0000030.1_g510.1.mk	AT1G22050.1	MUB6	membrane-anchored ubiquitin-fold protein 6 [Prunus persica] &gt	0.001801495	0.455432					protein binding													GO:0005515
	Pav_sc0000030.1_g520.1.mk	AT1G22060.1		EXPRESSED IN: 23 plant structures	9.33E-05	0.504091
	Pav_sc0000030.1_g670.1.mk				5.83E-06	0.759158
	Pav_sc0000030.1_g740.1.mk	AT4G08550.1		protein disulfide oxidoreductases | chr4:5444345-5446825 FORWARD LENGTH=637	0.000114716	0.452906					cell redox homeostasis	electron carrier activity	intracellular signal transduction	protein binding	protein disulfide oxidoreductase activity"									GO:0005515	GO:0009055	GO:0015035	GO:0035556	GO:0045454"
	Pav_sc0000030.1_g840.1.mk	AT1G36370.1	SHM7	PREDICTED: serine hydroxymethyltransferase 7-like [Prunus mume]	2.35E-08	0.839077	ko01200	Carbon metabolism	K00600	glycine hydroxymethyltransferase [EC:2.1.2.1]	catalytic activity	glycine biosynthetic process	glycine hydroxymethyltransferase activity	pyridoxal phosphate binding	tetrahydrofolate interconversion"									GO:0003824	GO:0004372	GO:0006545	GO:0030170	GO:0035999"
	Pav_sc0000030.1_g890.1.mk	AT1G77840.1		PREDICTED: eukaryotic translation initiation factor 5-like [Prunus mume]	3.17E-14	0.974333	ko03013	RNA transport	K03262	translation initiation factor 5	binding	protein binding	translational initiation	translation initiation factor activity"										GO:0003743	GO:0005488	GO:0005515	GO:0006413"
	Pav_sc0000030.1_g920.1.mk	AT1G77810.2		hypothetical protein PRUPE_1G506600 [Prunus persica]	3.13E-07	0.710717			K20855	beta-1,3-galactosyltransferase 1/2/3/4/5/7/8 [EC:2.4.1.-]	galactosyltransferase activity	membrane	protein glycosylation"											GO:0006486	GO:0008378	GO:0016020"
	Pav_sc0000031.1_g050.1.mk	AT3G01610.1	CDC48C, emb1354	cell division control protein 48 homolog C [Prunus persica] &gt	0.000692774	-0.75902	ko03008	Ribosome biogenesis in eukaryotes	K14571	ribosome biogenesis ATPase	ATP binding													GO:0005524
	Pav_sc0000031.1_g070.1.mk	AT1G09620.1		leucine-tRNA ligases	4.12E-10	0.810155					ATP binding	cytoplasm	leucine-tRNA ligase activity	leucyl-tRNA aminoacylation	nucleotide binding"									GO:0000166	GO:0004823	GO:0005524	GO:0005737	GO:0006429"
	Pav_sc0000031.1_g160.1.mk	AT5G63950.1	CHR24	protein CHROMATIN REMODELING 24 [Prunus persica] &gt	0.005473158	0.286369			K20093	DNA excision repair protein ERCC-6-like [EC:3.6.4.12]	ATP binding													GO:0005524
	Pav_sc0000034.1_g040.1.mk	AT5G55480.1	SVL1	glycerophosphodiester phosphodiesterase GDPDL3 [Prunus persica] &gt	3.58E-11	1.20048					lipid metabolic process	phosphoric diester hydrolase activity"												GO:0006629	GO:0008081"
	Pav_sc0000034.1_g060.1.br	PREDICTED: protein FAR1-RELATED SEQUENCE 5-like isoform X1 [Malus domestica]			3.46E-09	-1.62863
	Pav_sc0000034.1_g130.1.mk	AT4G26700.2	ATFIM1, FIM1	fimbrin-1 [Prunus persica] &gt	7.72E-24	1.36793			K17275	plastin-1	protein binding													GO:0005515
	Pav_sc0000034.1_g160.1.mk	AT5G55390.2	EDM2	hypothetical protein PRUPE_4G227600 [Prunus persica]	0.000828506	-0.948317
	Pav_sc0000034.1_g350.1.mk	AT5G17900.1		microfibrillar-associated protein 1 [Prunus persica] &gt	2.24E-11	-1.2276
	Pav_sc0000036.1_g140.1.br	AT4G29090.1		hypothetical protein PRUPE_6G123900 [Prunus persica]	0.002888834	0.539844					nucleic acid binding													GO:0003676
	Pav_sc0000037.1_g130.1.mk	AT3G15020.1	mMDH2	PREDICTED: malate dehydrogenase, mitochondrial-like [Prunus mume]	2.88E-08	0.236848	ko01200	Carbon metabolism	K00026	malate dehydrogenase [EC:1.1.1.37]	carbohydrate metabolic process	catalytic activity	L-malate dehydrogenase activity	malate dehydrogenase activity	malate metabolic process	oxidation-reduction process	oxidoreductase activity	oxidoreductase activity, acting on the CH-OH group of donors, NAD or NADP as acceptor	tricarboxylic acid cycle"					GO:0003824	GO:0005975	GO:0006099	GO:0006108	GO:0016491	GO:0016615	GO:0016616	GO:0030060	GO:0055114"
	Pav_sc0000037.1_g140.1.mk	AT5G45910.1		GDSL esterase/lipase At5g45910-like [Prunus persica] &gt	0.003665744	0.524475	ko00901	Indole alkaloid biosynthesis	K21026	acetylajmaline esterase [EC:3.1.1.80]
	Pav_sc0000037.1_g170.1.mk	AT2G34070.1	TBL37	hypothetical protein PRUPE_4G059400 [Prunus persica] &gt	8.13E-10	0.892462
	Pav_sc0000037.1_g360.1.mk	AT1G29120.2		sp|O14162|YE7A_SCHPO Putative lipase C4A8.10 OS=Schizosaccharomyces pombe (strain 972 / ATCC 24843) GN=SPAC4A8.10 PE=3 SV=2	4.73E-06	-0.957479
	Pav_sc0000037.1_g400.1.mk	AT1G29160.1		PREDICTED: dof zinc finger protein DOF1.5 [Prunus mume]	3.89E-06	1.46237					DNA binding	regulation of transcription, DNA-dependent"												GO:0003677	GO:0006355"
	Pav_sc0000037.1_g420.1.mk	AT2G42610.2	LSH10	PREDICTED: protein LIGHT-DEPENDENT SHORT HYPOCOTYLS 10-like [Prunus mume]	0.000121502	0.531999
	Pav_sc0000037.1_g440.1.mk	AT3G58630.1		hypothetical protein PRUPE_4G061800 [Prunus persica] &gt	0.009105478	0.385474
	Pav_sc0000037.1_g450.1.mk	AT1G29195.1		FUNCTIONS IN: molecular_function unknown	9.37E-05	1.14505
	Pav_sc0000038.1_g250.1.mk	AT3G17380.1		sp|Q9FPT1|UBP12_ARATH Ubiquitin carboxyl-terminal hydrolase 12 OS=Arabidopsis thaliana GN=UBP12 PE=2 SV=2	1.15E-21	-1.71076					protein binding													GO:0005515
	Pav_sc0000040.1_g020.1.mk	AT5G23240.1		PREDICTED: uncharacterized protein LOC103329820 [Prunus mume]	2.49E-07	-1.53007
	Pav_sc0000040.1_g050.1.mk	AT5G48600.2	SMC3	PREDICTED: structural maintenance of chromosomes protein 4 [Prunus mume]	1.97E-43	1.54998	ko04111	Cell cycle - yeast	K06675	structural maintenance of chromosome 4	ATP binding	chromosome	chromosome organization	protein binding"										GO:0005515	GO:0005524	GO:0005694	GO:0051276"
	Pav_sc0000040.1_g060.1.mk	AT3G01410.2		tr|M5WR42|M5WR42_PRUPE Uncharacterized protein OS=Prunus persica GN=PRUPE_ppa012346mg PE=4 SV=1	3.13E-34	2.82611					nucleic acid binding													GO:0003676
	Pav_sc0000040.1_g1010.1.mk	AT5G15400.1		probable ubiquitin conjugation factor E4 [Prunus persica] &gt	1.43E-09	-0.758464					protein ubiquitination	ubiquitin-protein ligase activity"												GO:0004842	GO:0016567"
	Pav_sc0000040.1_g1040.1.mk	AT5G40650.1	SDH2-2	sp|Q8LB02|SDHB2_ARATH Succinate dehydrogenase [ubiquinone] iron-sulfur subunit 2, mitochondrial OS=Arabidopsis thaliana GN=SDH2-2 PE=1 SV=2	0.003783987	-0.706372	ko01200	Carbon metabolism	K00235	succinate dehydrogenase (ubiquinone) iron-sulfur subunit [EC:1.3.5.1]	2 iron, 2 sulfur cluster binding	electron carrier activity	iron-sulfur cluster binding	metabolic process	oxidation-reduction process	oxidoreductase activity	transferase activity, transferring acyl groups other than amino-acyl groups	tricarboxylic acid cycle"						GO:0006099	GO:0008152	GO:0009055	GO:0016491	GO:0016747	GO:0051536	GO:0051537	GO:0055114"
	Pav_sc0000040.1_g1140.1.mk	AT3G27330.1		glycosyltransferase family 92 protein RCOM_0530710 [Prunus persica]	0.005814961	-1.25301
	Pav_sc0000040.1_g1150.1.mk	AT3G27325.1		sp|Q2USI0|BST1_ASPOR GPI inositol-deacylase OS=Aspergillus oryzae (strain ATCC 42149 / RIB 40) GN=bst1 PE=3 SV=2	0.000167426	0.457234					hydrolase activity, acting on ester bonds													GO:0016788
	Pav_sc0000040.1_g1270.1.mk	AT5G36930.1		sp|Q40392|TMVRN_NICGU TMV resistance protein N OS=Nicotiana glutinosa GN=N PE=1 SV=1	1.52E-23	-3.67833					ADP binding	protein binding	signal transduction"											GO:0005515	GO:0007165	GO:0043531"
	Pav_sc0000040.1_g1280.1.br	AT3G25510.1		hypothetical protein PRUPE_4G260900 [Prunus persica]	4.87E-23	-2.47547					ADP binding													GO:0043531
	Pav_sc0000040.1_g240.1.mk	AT5G14530.1		PREDICTED: WD repeat-containing protein 82 isoform X4 [Prunus mume]	0.001276065	-0.900841	ko03015	mRNA surveillance pathway	K14962	COMPASS component SWD2	protein binding													GO:0005515
	Pav_sc0000040.1_g260.1.mk	AT5G63090.4	LOB	LOB domain-containing protein 25 [Prunus persica] &gt	0.001910786	-0.951649
	Pav_sc0000040.1_g310.1.br				1.36E-100	6.72255
	Pav_sc0000040.1_g350.1.mk	AT5G40460.1		BEST Arabidopsis thaliana protein match is: unknown protein (TAIR:AT3G27630.1)	8.14E-09	-1.26271
	Pav_sc0000040.1_g480.1.mk	AT5G14500.1		PREDICTED: putative glucose-6-phosphate 1-epimerase isoform X1 [Prunus mume] &gt	9.97E-05	-0.904484	ko00010	Glycolysis / Gluconeogenesis	K01792	glucose-6-phosphate 1-epimerase [EC:5.1.3.15]	carbohydrate binding	carbohydrate metabolic process	catalytic activity	isomerase activity"										GO:0003824	GO:0005975	GO:0016853	GO:0030246"
	Pav_sc0000040.1_g650.1.mk	AT5G40570.1		PREDICTED: surfeit locus protein 2 isoform X1 [Prunus mume]	0.000158607	-0.892652
	Pav_sc0000040.1_g660.1.mk	AT3G27440.1	UKL5	sp|Q9LTY6|UKL5_ARATH Uridine kinase-like protein 5 OS=Arabidopsis thaliana GN=UKL5 PE=2 SV=1	4.28E-22	1.47516	ko00240	Pyrimidine metabolism	K00876	uridine kinase [EC:2.7.1.48]	ATP binding	kinase activity	metabolic process	nucleoside metabolic process"										GO:0005524	GO:0008152	GO:0009116	GO:0016301"
	Pav_sc0000040.1_g670.1.mk	AT5G14430.1		PREDICTED: probable methyltransferase PMT9 [Prunus mume]	0.000438581	0.393125					methyltransferase activity													GO:0008168
	Pav_sc0000040.1_g790.1.mk	AT4G35860.1	ATRABB1B, ATGB2, ATRAB2C, GB2	PREDICTED: ras-related protein RABB1b [Prunus mume]	3.51E-11	1.05387	ko04152	AMPK signaling pathway	K07877	Ras-related protein Rab-2A	GTPase activity	GTP binding"												GO:0003924	GO:0005525"
	Pav_sc0000040.1_g830.1.mk	28 kDa ribonucleoprotein, chloroplastic [Prunus persica] &gt		gi|1139785933|gb|ONI19760.1| hypothetical protein PRUPE_3G295800 [Prunus persica]	3.85E-07	-1.02723	ko05130	Pathogenic Escherichia coli infection	K11294	nucleolin	nucleic acid binding													GO:0003676
	Pav_sc0000040.1_g970.1.mk	AT5G14370.1		PREDICTED: uncharacterized protein LOC103329755 [Prunus mume]	1.54E-21	-2.13123					protein binding													GO:0005515
	Pav_sc0000040.1_g980.1.mk	AT5G14360.1		PREDICTED: BAG family molecular chaperone regulator 2 [Prunus mume]	3.51E-08	-0.943959					protein binding													GO:0005515
	Pav_sc0000042.1_g020.1.mk	AT4G24970.1		protein MICRORCHIDIA 7 [Prunus persica] &gt	0.004729413	0.432663
	Pav_sc0000042.1_g060.1.mk	AT5G50790.1	SWEET10, AtSWEET10	PREDICTED: bidirectional sugar transporter SWEET10 [Prunus mume]	6.52E-05	0.54328					integral to membrane													GO:0016021
	Pav_sc0000042.1_g100.1.mk	AT5G13180.1	ANAC083, VNI2, NAC083	NAC domain-containing protein 83 [Prunus persica] &gt	1.48E-05	1.28661					DNA binding	regulation of transcription, DNA-dependent"												GO:0003677	GO:0006355"
	Pav_sc0000042.1_g280.1.mk	AT4G25040.1		CASP-like protein 1F2 [Prunus persica] &gt	3.91E-111	6.87695
	Pav_sc0000042.1_g300.1.mk	AT5G50900.1		sp|Q8GUG9|PUB11_ARATH U-box domain-containing protein 11 OS=Arabidopsis thaliana GN=PUB11 PE=2 SV=2	2.19E-11	1.35253					binding	protein binding"												GO:0005488	GO:0005515"
	Pav_sc0000042.1_g320.1.mk	AT5G23670.2	LCB2	long chain base biosynthesis protein 2a [Prunus persica] &gt	0.007475592	0.253615	ko00600	Sphingolipid metabolism	K00654	serine palmitoyltransferase [EC:2.3.1.50]	biosynthetic process	catalytic activity	metabolic process	pyridoxal phosphate binding	transferase activity"									GO:0003824	GO:0008152	GO:0009058	GO:0016740	GO:0030170"
	Pav_sc0000042.1_g380.1.mk	AT3G48850.1	PHT3	2 | phosphate transporter 3	0.002701707	-1.01165			K15102	solute carrier family 25 (mitochondrial phosphate transporter), member 3
	Pav_sc0000042.1_g390.1.br	AT5G35690.1		BEST Arabidopsis thaliana protein match is: zinc ion binding (TAIR:AT1G55915.1)	4.54E-11	-1.70262
	Pav_sc0000042.1_g420.1.mk	AT5G23720.1	PHS1	hypothetical protein DCAR_025658 [Daucus carota subsp. sativus]	1.02E-16	1.55131			K14165	atypical dual specificity phosphatase [EC:3.1.3.16 3.1.3.48]	cortical microtubule organization	dephosphorylation	kinase activity	phosphatase activity	phosphoprotein phosphatase activity	protein dephosphorylation	protein tyrosine phosphatase activity	protein tyrosine/serine/threonine phosphatase activity	proteolysis	response to abscisic acid stimulus	serine-type carboxypeptidase activity"			GO:0004185	GO:0004721	GO:0004725	GO:0006470	GO:0006508	GO:0008138	GO:0009737	GO:0016301	GO:0016311	GO:0016791	GO:0043622"
	Pav_sc0000042.1_g440.1.mk	AT3G26744.4	ICE1, ATICE1, SCRM	PREDICTED: transcription factor ICE1-like [Prunus mume] &gt	0.000107804	0.609199					protein dimerization activity													GO:0046983
	Pav_sc0000042.1_g490.1.mk	ADP-ribosylation factor GTPase-activating protein AGD3 [Prunus persica] &gt		gi|1139773380|gb|ONI07852.1| hypothetical protein PRUPE_5G142800 [Prunus persica]	6.29E-06	-0.80871	ko03060	Protein export	K03107	signal recognition particle subunit SRP68	7S RNA binding	alpha-mannosidase activity	carbohydrate binding	carbohydrate metabolic process	catalytic activity	cytoplasm	endoplasmic reticulum signal peptide binding	GTPase activator activity	mannose metabolic process	protein binding	signal recognition particle binding	signal recognition particle, endoplasmic reticulum targeting	SRP-dependent cotranslational protein targeting to membrane"	GO:0003824	GO:0004559	GO:0005047	GO:0005096	GO:0005515	GO:0005737	GO:0005786	GO:0005975	GO:0006013	GO:0006614	GO:0008312	GO:0030246	GO:0030942"
	Pav_sc0000042.1_g540.1.mk	AT5G50970.1		tr|M5WGN3|M5WGN3_PRUPE Uncharacterized protein OS=Prunus persica GN=PRUPE_ppa004129mg PE=4 SV=1	0.003089561	-0.786698					protein binding													GO:0005515
	Pav_sc0000042.1_g560.1.mk	AT5G07300.1	BON2	protein BONZAI 1 isoform X1 [Prunus persica] &gt	0.000154173	0.599253					calcium-dependent phospholipid binding	negative regulation of cell death"												GO:0005544	GO:0060548"
	Pav_sc0000042.1_g620.1.mk	AT1G57820.1	VIM1, ORTH2	E3 ubiquitin-protein ligase ORTHRUS 2 [Prunus persica] &gt	0.003477983	0.208444			K10638	E3 ubiquitin-protein ligase UHRF1 [EC:2.3.2.27]	histone binding													GO:0042393
	Pav_sc0000044.1_g1060.1.mk	AT4G36360.1	BGAL3	beta-galactosidase 3 [Prunus persica] &gt	1.45E-11	0.596946					carbohydrate binding	carbohydrate metabolic process	hydrolase activity, hydrolyzing O-glycosyl compounds"											GO:0004553	GO:0005975	GO:0030246"
	Pav_sc0000044.1_g140.1.mk	AT4G35930.1		PREDICTED: F-box protein At4g35930 [Prunus mume] &gt	0.000101788	-0.936282
	Pav_sc0000044.1_g440.1.mk	AT5G66190.1	ATLFNR1, FNR1	PREDICTED: ferredoxin--NADP reductase, leaf isozyme, chloroplastic [Prunus mume]	5.48E-05	-1.04442	ko00195	Photosynthesis	K02641	ferredoxin--NADP+ reductase [EC:1.18.1.2]	oxidation-reduction process	oxidoreductase activity"												GO:0016491	GO:0055114"
	Pav_sc0000044.1_g490.1.mk	AT4G34940.1	ARO1	PREDICTED: uncharacterized protein LOC103967811 [Pyrus x bretschneideri]	1.30E-07	0.800704					binding	protein binding"												GO:0005488	GO:0005515"
	Pav_sc0000044.1_g560.1.mk	AT1G75750.1	GASA1	PREDICTED: gibberellin-regulated protein 11-like [Prunus mume]	0.00084031	0.349228
	Pav_sc0000044.1_g580.1.mk	AT2G17930.1		PREDICTED: transformation/transcription domain-associated protein isoform X1 [Prunus mume]	6.30E-05	0.434963	ko05166	HTLV-I infection	K08874	transformation/transcription domain-associated protein	binding	histone acetylation	histone acetyltransferase complex	kinase activity	nucleus	protein binding"								GO:0000123	GO:0005488	GO:0005515	GO:0005634	GO:0016301	GO:0016573"
	Pav_sc0000044.1_g640.1.mk	AT2G17972.1		FUNCTIONS IN: molecular_function unknown	4.31E-05	-1.26023
	Pav_sc0000044.1_g710.1.mk	AT3G51160.1	MUR1, MUR_1, GMD2	GDP-mannose 4,6 dehydratase 1 [Prunus persica] &gt	1.18E-08	0.897536	ko00051	Fructose and mannose metabolism	K01711	GDPmannose 4,6-dehydratase [EC:4.2.1.47]	GDP-mannose 4,6-dehydratase activity	GDP-mannose metabolic process"												GO:0008446	GO:0019673"
	Pav_sc0000044.1_g730.1.mk	AT2G44710.1		PREDICTED: nucleolin-like [Prunus mume]	1.20E-20	-1.7482					DNA binding	nucleic acid binding	nucleosome	nucleosome assembly	nucleus"									GO:0000786	GO:0003676	GO:0003677	GO:0005634	GO:0006334"
	Pav_sc0000044.1_g780.1.mk	AT5G66310.1		kinesin-like protein KIN-7C [Prunus persica] &gt	0.000100426	0.422189			K11498	centromeric protein E	ATP binding	microtubule-based movement	microtubule binding	microtubule motor activity"										GO:0003777	GO:0005524	GO:0007018	GO:0008017"
	Pav_sc0000044.1_g840.1.mk	AT4G38970.1	FBA2	fructose-bisphosphate aldolase 1, chloroplastic isoform X1 [Prunus persica] &gt	2.03E-08	-1.79179	ko01200	Carbon metabolism	K01623	fructose-bisphosphate aldolase, class I [EC:4.1.2.13]	catalytic activity	fructose-bisphosphate aldolase activity	glycolysis"											GO:0003824	GO:0004332	GO:0006096"
	Pav_sc0000044.1_g910.1.mk	AT2G16460.1		PREDICTED: protein FMP32, mitochondrial-like [Malus domestica]	0.0071042	0.438173
	Pav_sc0000044.1_g920.1.mk				4.90E-19	1.49671
	Pav_sc0000044.1_g930.1.mk	AT5G66320.2	GATA5	PREDICTED: GATA transcription factor 5-like [Prunus mume]	1.94E-06	0.716418					DNA binding	nucleus	positive regulation of transcription, DNA-dependent	regulation of transcription, DNA-dependent	sequence-specific DNA binding	sequence-specific DNA binding transcription factor activity	zinc ion binding"							GO:0003677	GO:0003700	GO:0005634	GO:0006355	GO:0008270	GO:0043565	GO:0045893"
	Pav_sc0000045.1_g050.1.mk	AT4G13670.1	PTAC5	tr|M5XSQ5|M5XSQ5_PRUPE Uncharacterized protein OS=Prunus persica GN=PRUPE_ppa026896mg PE=4 SV=1	8.57E-05	-0.99826
	Pav_sc0000045.1_g060.1.br	AT3G29320.1		PREDICTED: glycogen phosphorylase 1-like isoform X1 [Prunus mume]	0.003602903	-1.12599					carbohydrate metabolic process	glycogen phosphorylase activity"												GO:0005975	GO:0008184"
	Pav_sc0000045.1_g370.1.mk	AT3G24190.1		PREDICTED: uncharacterized protein sll0005 [Prunus mume]	4.78E-10	-1.01892			K08869	aarF domain-containing kinase	ATP binding	protein kinase activity	protein phosphorylation"											GO:0004672	GO:0005524	GO:0006468"
	Pav_sc0000049.1_g070.1.mk	AT2G14960.1	GH3.1	PREDICTED: probable indole-3-acetic acid-amido synthetase GH3.1 [Prunus mume]	5.23E-09	0.954404	ko04075	Plant hormone signal transduction	K14487	auxin responsive GH3 gene family
	Pav_sc0000051.1_g050.1.mk	AT3G02350.1	GAUT9	probable galacturonosyltransferase 9 [Prunus persica] &gt	0.001850937	0.438556	ko00520	Amino sugar and nucleotide sugar metabolism	K13648	alpha-1,4-galacturonosyltransferase [EC:2.4.1.43]	polygalacturonate 4-alpha-galacturonosyltransferase activity	transferase activity, transferring glycosyl groups"												GO:0016757	GO:0047262"
	Pav_sc0000051.1_g120.1.mk	AT1G13570.1		F-box/FBD/LRR-repeat protein At1g13570 [Prunus persica] &gt	2.61E-09	-1.26287
	Pav_sc0000051.1_g130.1.mk	AT5G16000.1	NIK1	protein NSP-INTERACTING KINASE 1 [Prunus persica] &gt	0.000951653	-0.496862
	Pav_sc0000051.1_g170.1.mk				4.56E-16	1.26103
	Pav_sc0000051.1_g280.1.mk	AT3G02468.1	CPuORF9	hypothetical protein CICLE_v10013834mg [Citrus clementina] &gt	0.000118081	0.397504
	Pav_sc0000051.1_g290.1.mk	AT5G15930.1	PAM1	PREDICTED: EVI5-like protein [Prunus mume]	1.32E-18	1.35926			K19944	TBC1 domain family member 10
	Pav_sc0000051.1_g330.1.mk	AT5G38710.1		PREDICTED: proline dehydrogenase 2, mitochondrial [Prunus mume]	1.74E-26	2.76861	ko00330	Arginine and proline metabolism	K00318	proline dehydrogenase [EC:1.5.-.-]	proline catabolic process	proline dehydrogenase activity"												GO:0004657	GO:0006562"
	Pav_sc0000051.1_g460.1.mk	AT3G19660.1		Has 16 Blast hits to 16 proteins in 6 species: Archae - 0	5.20E-06	-1.78083
	Pav_sc0000051.1_g590.1.mk	AT5G15880.1		Has 1807 Blast hits to 1807 proteins in 277 species: Archae - 0	0.001945102	0.395774
	Pav_sc0000051.1_g620.1.mk	AT5G15870.1		probable endo-1,3(4)-beta-glucanase ARB_01444 [Prunus persica] &gt	2.67E-06	0.659298					glucan endo-1,3-beta-glucanase activity, C-3 substituted reducing group													GO:0052861
	Pav_sc0000051.1_g640.1.mk	AT5G38560.1		proline-rich receptor-like protein kinase PERK8 [Prunus persica] &gt	1.38E-05	0.895579					ATP binding	protein kinase activity	protein phosphorylation"											GO:0004672	GO:0005524	GO:0006468"
	Pav_sc0000052.1_g280.1.mk	AT5G19350.2		polyadenylate-binding protein RBP47B' isoform X1 [Prunus persica] &gt	5.16E-10	-1.41367					nucleic acid binding													GO:0003676
	Pav_sc0000052.1_g540.1.mk	AT5G59180.1	NRPB7	PREDICTED: DNA-directed RNA polymerase II subunit RPB7 [Prunus mume]	0.000930039	0.376235	ko00230	Purine metabolism	K03015	DNA-directed RNA polymerase II subunit RPB7	DNA-directed RNA polymerase activity	nucleic acid binding	transcription, DNA-dependent"											GO:0003676	GO:0003899	GO:0006351"
	Pav_sc0000052.1_g680.1.mk	AT5G55730.2	FLA1	fasciclin-like arabinogalactan protein 1 [Prunus persica] &gt	2.27E-06	-1.43141
	Pav_sc0000052.1_g850.1.br	AT4G14540.1	NF-YB3	PREDICTED: nuclear transcription factor Y subunit B-3-like [Prunus mume]	0.009204196	0.844345	ko04612	Antigen processing and presentation	K08065	nuclear transcription Y subunit beta	nucleus	protein heterodimerization activity	regulation of transcription, DNA-dependent	sequence-specific DNA binding"										GO:0005634	GO:0006355	GO:0043565	GO:0046982"
	Pav_sc0000052.1_g910.1.mk				0.008905652	-0.7514
	Pav_sc0000052.1_g920.1.mk	AT1G55880.1		PREDICTED: cysteine synthase 2 [Prunus mume]	1.45E-09	-1.40249	ko01200	Carbon metabolism	K01738	cysteine synthase A [EC:2.5.1.47]	cysteine biosynthetic process from serine													GO:0006535
	Pav_sc0000052.1_g930.1.mk	AT4G16400.1		BEST Arabidopsis thaliana protein match is: unknown protein (TAIR:AT3G13175.1)	4.81E-20	-3.43277
	Pav_sc0000053.1_g010.1.mk	AT5G55560.1		probable serine/threonine-protein kinase WNK11 [Prunus persica] &gt	0.004764137	0.554163			K08867	WNK lysine deficient protein kinase [EC:2.7.11.1]	ATP binding	protein kinase activity	protein phosphorylation"											GO:0004672	GO:0005524	GO:0006468"
	Pav_sc0000054.1_g220.1.mk	AT1G70100.3		BEST Arabidopsis thaliana protein match is: unknown protein (TAIR:AT1G24160.2)	1.21E-12	-1.45046
	Pav_sc0000054.1_g230.1.mk	AT1G10460.1	GLP7	PREDICTED: germin-like protein subfamily 1 member 1 [Prunus mume]	2.41E-05	-1.49031					manganese ion binding	nutrient reservoir activity"												GO:0030145	GO:0045735"
	Pav_sc0000054.1_g240.1.mk	AT1G24170.1	GATL8, LGT9	PREDICTED: probable galacturonosyltransferase-like 9 [Pyrus x bretschneideri]	0.008325699	-1.21571
	Pav_sc0000054.1_g280.1.mk	AT1G27210.1		sp|Q93ZH1|TORL4_ARATH TORTIFOLIA1-like protein 4 OS=Arabidopsis thaliana GN=TOR1L4 PE=2 SV=1	6.83E-23	2.33697					binding	microtubule	microtubule binding	protein binding"										GO:0005488	GO:0005515	GO:0005874	GO:0008017"
	Pav_sc0000054.1_g430.1.mk	AT1G27190.1		PREDICTED: probable inactive receptor kinase At1g27190 [Prunus mume]	0.00457742	0.457228					ATP binding	protein binding	protein kinase activity	protein phosphorylation"										GO:0004672	GO:0005515	GO:0005524	GO:0006468"
	Pav_sc0000054.1_g600.1.br				1.28E-10	1.24522
	Pav_sc0000055.1_g090.1.mk	AT3G44260.1		probable CCR4-associated factor 1 homolog 9 [Prunus persica] &gt	0.000341965	0.863513	ko03018	RNA degradation	K12581	CCR4-NOT transcription complex subunit 7/8	nucleic acid binding													GO:0003676
	Pav_sc0000055.1_g180.1.br	AT3G26770.1		secoisolariciresinol dehydrogenase [Prunus persica] &gt	0.000113633	-0.859514					oxidoreductase activity													GO:0016491
	Pav_sc0000055.1_g210.1.mk	AT3G02875.1	ILR1	PREDICTED: IAA-amino acid hydrolase ILR1-like [Prunus mume]	3.09E-20	-1.51831			K14664	IAA-amino acid hydrolase [EC:3.5.1.-]	hydrolase activity	metabolic process"												GO:0008152	GO:0016787"
	Pav_sc0000055.1_g230.1.mk	AT2G24280.1		PREDICTED: lysosomal Pro-X carboxypeptidase, partial [Prunus mume]	2.62E-10	-1.1421	ko04614	Renin-angiotensin system	K01285	lysosomal Pro-X carboxypeptidase [EC:3.4.16.2]	proteolysis	serine-type peptidase activity"												GO:0006508	GO:0008236"
	Pav_sc0000055.1_g360.1.mk	AT5G43390.1		PREDICTED: uncharacterized protein LOC103341876 [Prunus mume]	0.007511457	-0.674981
	Pav_sc0000055.1_g400.1.mk	AT3G11540.1	SPY	probable UDP-N-acetylglucosamine--peptide N-acetylglucosaminyltransferase SPINDLY [Prunus persica] &gt	1.62E-11	0.816467					protein binding													GO:0005515
	Pav_sc0000055.1_g450.1.mk	AT3G15040.1		tr|M5VWL5|M5VWL5_PRUPE Uncharacterized protein OS=Prunus persica GN=PRUPE_ppa002552mg PE=4 SV=1	0.000288461	-1.23632
	Pav_sc0000055.1_g570.1.mk	AT2G36190.1	AtcwINV4, cwINV4	hypothetical protein PRUPE_7G103400 [Prunus persica]	1.38E-09	-1.22038	ko00052	Galactose metabolism	K01193	beta-fructofuranosidase [EC:3.2.1.26]	carbohydrate metabolic process	hydrolase activity, hydrolyzing O-glycosyl compounds"												GO:0004553	GO:0005975"
	Pav_sc0000055.1_g600.1.mk	AT2G36200.1		Bipolar kinesin KRP-130, putative [Ricinus communis]	7.79E-06	-0.798486					ATP binding	microtubule-based movement	microtubule binding	microtubule motor activity	protein binding	zinc ion binding"								GO:0003777	GO:0005515	GO:0005524	GO:0007018	GO:0008017	GO:0008270"
	Pav_sc0000055.1_g720.1.mk	tr		uncharacterized protein LOC109949814, partial [Prunus persica]"	1.03E-05	-1.17981
	Pav_sc0000057.1_g080.1.mk	AT1G71370.1		PREDICTED: DEAD-box ATP-dependent RNA helicase 18 isoform X2 [Beta vulgaris subsp. vulgaris]	0.000767133	-0.857543			K14809	ATP-dependent RNA helicase DDX55/SPB4 [EC:3.6.4.13]	ATP binding	nucleic acid binding"												GO:0003676	GO:0005524"
	Pav_sc0000057.1_g090.1.mk	AT3G11040.1		cytosolic endo-beta-N-acetylglucosaminidase 1 [Prunus persica] &gt	0.00037752	-0.847894	ko00511	Other glycan degradation	K01227	mannosyl-glycoprotein endo-beta-N-acetylglucosaminidase [EC:3.2.1.96]	cytoplasm	mannosyl-glycoprotein endo-beta-N-acetylglucosaminidase activity"												GO:0005737	GO:0033925"
	Pav_sc0000057.1_g130.1.mk	AT5G07090.2		hypothetical protein F511_45779, partial [Dorcoceras hygrometricum]	1.28E-11	1.01235					intracellular	ribosome	structural constituent of ribosome	translation"										GO:0003735	GO:0005622	GO:0005840	GO:0006412"
	Pav_sc0000058.1_g360.1.br	AT1G75800.1		RecName: Full=Glucan endo-1,3-beta-glucosidase	3.37E-16	1.43469
	Pav_sc0000058.1_g370.1.br	AT1G75800.1		Chain A, High Resolution Structure Of A Cherry Allergen Pru Av 2	6.02E-05	0.427265
	Pav_sc0000058.1_g470.1.mk	AT3G10150.1	ATPAP16, PAP16	PREDICTED: probable inactive purple acid phosphatase 16 [Prunus mume]	6.22E-05	0.569937					hydrolase activity													GO:0016787
	Pav_sc0000060.1_g070.1.br	AT1G43760.1		PREDICTED: uncharacterized protein LOC104880237 [Vitis vinifera] &gt	0.001886868	0.789503					DNA binding	DNA repair	endonuclease activity	intracellular"										GO:0003677	GO:0004519	GO:0005622	GO:0006281"
	Pav_sc0000061.1_g030.1.mk	AT2G41250.1		HAD-like domain-containing protein [Cynara cardunculus var. scolymus]	6.65E-31	-1.88901					hydrolase activity	metabolic process"												GO:0008152	GO:0016787"
	Pav_sc0000062.1_g010.1.mk	AT2G29525.2	AtIPCS3	phosphatidylinositol:ceramide inositolphosphotransferase 3 [Prunus persica] &gt	0.000119203	1.1096
	Pav_sc0000062.1_g020.1.mk	AT5G59010.1		probable serine/threonine-protein kinase BSK3 isoform X2 [Prunus persica] &gt	1.12E-08	0.726037	ko04075	Plant hormone signal transduction	K14500	BR-signaling kinase [EC:2.7.11.1]	ATP binding	protein binding	protein kinase activity	protein phosphorylation"										GO:0004672	GO:0005515	GO:0005524	GO:0006468"
	Pav_sc0000062.1_g050.1.mk	AT5G59010.1		PREDICTED: probable serine/threonine-protein kinase At5g41260 [Prunus mume]	0.001249375	-0.895889
	Pav_sc0000062.1_g160.1.mk	AT5G23860.2	TUB8	hypothetical protein DCAR_024042 [Daucus carota subsp. sativus]	1.77E-05	0.475799	ko04145	Phagosome	K07375	tubulin beta	GTPase activity	GTP binding	microtubule	microtubule-based process	structural constituent of cytoskeleton"									GO:0003924	GO:0005200	GO:0005525	GO:0005874	GO:0007017"
	Pav_sc0000062.1_g250.1.mk	AT5G01120.1		PREDICTED: uncharacterized protein LOC103321024 [Prunus mume]	8.74E-05	-0.792689
	Pav_sc0000062.1_g400.1.mk	AT4G37300.1	MEE59	hypothetical protein PRUPE_6G063000 [Prunus persica]	0.000197968	-1.0915
	Pav_sc0000062.1_g470.1.mk	AT3G46980.3	PHT4	3 | phosphate transporter 4	2.69E-09	-0.937862					ATP binding	integral to membrane	protein kinase activity	protein phosphorylation	transmembrane transport"									GO:0004672	GO:0005524	GO:0006468	GO:0016021	GO:0055085"
	Pav_sc0000062.1_g530.1.mk	AT2G38080.1	IRX12, LAC4, ATLMCO4, LMCO4	sp|O80434|LAC4_ARATH Laccase-4 OS=Arabidopsis thaliana GN=IRX12 PE=2 SV=2	0.008778221	-0.214779					copper ion binding	oxidation-reduction process	oxidoreductase activity"											GO:0005507	GO:0016491	GO:0055114"
	Pav_sc0000062.1_g600.1.mk	AT3G47000.1		microtubule-associated protein futsch [Prunus persica] &gt	1.22E-07	0.599588	ko00500	Starch and sucrose metabolism	K05349	beta-glucosidase [EC:3.2.1.21]	carbohydrate metabolic process	hydrolase activity, hydrolyzing O-glycosyl compounds"												GO:0004553	GO:0005975"
	Pav_sc0000063.1_g050.1.mk	AT3G48530.1	KING1	SNF1-related protein kinase regulatory subunit gamma-1 [Prunus persica] &gt	1.90E-12	-1.41339
	Pav_sc0000063.1_g120.1.mk	AT5G63420.1	emb2746	PREDICTED: ribonuclease J isoform X2 [Prunus mume]	0.000105366	-0.908766
	Pav_sc0000063.1_g150.1.mk	AT2G44480.2	BGLU17	hypothetical protein PRUPE_5G153200 [Prunus persica]	0.005954266	-0.320492					carbohydrate metabolic process	hydrolase activity, hydrolyzing O-glycosyl compounds"												GO:0004553	GO:0005975"
	Pav_sc0000064.1_g030.1.br	AT2G36780.1		PREDICTED: UDP-glycosyltransferase 73C1-like [Prunus mume]	0.002426942	0.714633			K13496	UDP-glucosyl transferase 73C [EC:2.4.1.-]	metabolic process	transferase activity, transferring hexosyl groups"												GO:0008152	GO:0016758"
	Pav_sc0000064.1_g070.1.mk	AT2G36810.1		PREDICTED: protein SHOOT GRAVITROPISM 6 isoform X3 [Prunus mume]	0.004089222	0.346751					binding													GO:0005488
	Pav_sc0000064.1_g100.1.mk	AT3G53180.1		catalytics	2.69E-07	0.621233					catalytic activity	glutamate-ammonia ligase activity	glutamine biosynthetic process	hydrolase activity	nitrogen compound metabolic process"									GO:0003824	GO:0004356	GO:0006542	GO:0006807	GO:0016787"
	Pav_sc0000065.1_g010.1.mk	AT3G15580.1	ATG8I, APG8H	autophagy-related protein 8i [Malus domestica]	6.91E-06	1.10083	ko04371	Apelin signaling pathway	K08341	GABA(A) receptor-associated protein
	Pav_sc0000065.1_g020.1.mk	AT3G17390.1	MTO3, SAMS3, MAT4	PREDICTED: S-adenosylmethionine synthase 5 [Prunus mume]	3.25E-05	0.626524	ko01230	Biosynthesis of amino acids	K00789	S-adenosylmethionine synthetase [EC:2.5.1.6]	ATP binding	methionine adenosyltransferase activity	S-adenosylmethionine biosynthetic process"											GO:0004478	GO:0005524	GO:0006556"
	Pav_sc0000065.1_g030.1.mk	AT3G53480.1	PIS1, PDR9, ATPDR9, ABCG37	PREDICTED: pleiotropic drug resistance protein 3-like [Prunus mume]	1.79E-45	-2.31					ATPase activity	ATP binding"												GO:0005524	GO:0016887"
	Pav_sc0000065.1_g080.1.mk	AT2G47070.1	SPL1	PREDICTED: squamosa promoter-binding-like protein 12 [Prunus mume]	3.58E-08	0.772737					DNA binding	nucleus	protein binding"											GO:0003677	GO:0005515	GO:0005634"
	Pav_sc0000065.1_g090.1.mk	AT3G17410.1		PREDICTED: pto-interacting protein 1 [Prunus mume]	0.002988237	0.279288	ko04626	Plant-pathogen interaction	K13436	pto-interacting protein 1 [EC:2.7.11.1]	ATP binding	protein kinase activity	protein phosphorylation"											GO:0004672	GO:0005524	GO:0006468"
	Pav_sc0000065.1_g100.1.mk	AT1G56720.3		probable receptor-like protein kinase At5g18500 [Prunus persica] &gt	7.00E-08	1.20381					ATP binding	protein kinase activity	protein phosphorylation"											GO:0004672	GO:0005524	GO:0006468"
	Pav_sc0000065.1_g140.1.mk	AT3G06483.1	PDK, ATPDHK	pyruvate dehydrogenase (acetyl-transferring) kinase, mitochondrial [Prunus persica] &gt	5.68E-13	0.896516			K00898	pyruvate dehydrogenase kinase 2/3/4 [EC:2.7.11.2]	phosphorylation	transferase activity, transferring phosphorus-containing groups"												GO:0016310	GO:0016772"
	Pav_sc0000065.1_g200.1.mk	AT3G17510.2	CIPK1	hypothetical protein CISIN_1g011868mg [Citrus sinensis]	0.007490357	0.313903	ko04371	Apelin signaling pathway	K07198	5'-AMP-activated protein kinase, catalytic alpha subunit [EC:2.7.11.11]	ATP binding	protein kinase activity	protein phosphorylation	signal transduction"										GO:0004672	GO:0005524	GO:0006468	GO:0007165"
	Pav_sc0000065.1_g210.1.mk	late embryogenesis abundant protein D-29 [Prunus persica] &gt		gi|1139795177|gb|ONI27795.1| hypothetical protein PRUPE_1G104900 [Prunus persica]	4.22E-143	-4.71751
	Pav_sc0000065.1_g280.1.mk	AT4G11640.1	ATSR, SR	hypothetical protein PRUPE_5G097600 [Prunus persica] &gt	0.003440636	-0.780714					cysteine-type peptidase activity	proteolysis"												GO:0006508	GO:0008234"
	Pav_sc0000065.1_g430.1.mk	AT1G48300.1		FUNCTIONS IN: molecular_function unknown	7.86E-05	-0.93233
	Pav_sc0000065.1_g440.1.mk	AT3G62120.2		proline--tRNA ligase, cytoplasmic [Prunus persica]	0.005284981	0.260413	ko00970	Aminoacyl-tRNA biosynthesis	K01881	prolyl-tRNA synthetase [EC:6.1.1.15]	aminoacyl-tRNA ligase activity	ATP binding	cytoplasm	nucleotide binding	proline-tRNA ligase activity	prolyl-tRNA aminoacylation	tRNA aminoacylation for protein translation"							GO:0000166	GO:0004812	GO:0004827	GO:0005524	GO:0005737	GO:0006418	GO:0006433"
	Pav_sc0000065.1_g520.1.mk	AT5G49960.1		CONTAINS InterPro DOMAIN/s: Protein of unknown function DUF1012 (InterPro:IPR010420)	5.28E-08	-0.899501
	Pav_sc0000065.1_g590.1.mk	AT4G30790.1		EXPRESSED IN: 24 plant structures	0.001082668	0.480486	ko04138	Autophagy - yeast	K08330	autophagy-related protein 11	autophagy													GO:0006914
	Pav_sc0000065.1_g670.1.mk	AT4G30850.2	HHP2	PREDICTED: heptahelical transmembrane protein 2-like isoform X2 [Prunus mume]	0.006671379	0.451229	ko04152	AMPK signaling pathway	K07297	adiponectin receptor	integral to membrane													GO:0016021
	Pav_sc0000065.1_g730.1.mk	AT4G30860.1	ASHR3, SDG4	histone-lysine N-methyltransferase ASHR3 [Prunus persica] &gt	1.46E-07	-0.455268	ko00310	Lysine degradation	K11423	histone-lysine N-methyltransferase SETD2 [EC:2.1.1.43]	histone-lysine N-methyltransferase activity	nucleus	protein binding"											GO:0005515	GO:0005634	GO:0018024"
	Pav_sc0000065.1_g740.1.mk	AT2G23970.1		gamma-glutamyl peptidase 5 [Prunus persica] &gt	0.000266318	0.831649
	Pav_sc0000065.1_g810.1.mk	AT1G30910.1		mitochondrial amidoxime reducing component 2 [Prunus persica] &gt	3.39E-32	1.76073					catalytic activity	molybdenum ion binding	pyridoxal phosphate binding"											GO:0003824	GO:0030151	GO:0030170"
	Pav_sc0000065.1_g820.1.mk	hypothetical protein PRUPE_1G101000 [Prunus persica]			0.000182425	-1.87234
	Pav_sc0000065.1_g840.1.mk	AT1G17890.1	GER2	putative GDP-L-fucose synthase 2 [Prunus persica] &gt	3.81E-05	0.532925	ko00051	Fructose and mannose metabolism	K02377	GDP-L-fucose synthase [EC:1.1.1.271]	catalytic activity	coenzyme binding	nucleotide-sugar biosynthetic process	oxidoreductase activity"										GO:0003824	GO:0009226	GO:0016491	GO:0050662"
	Pav_sc0000067.1_g010.1.mk	aspartate aminotransferase, mitochondrial [Prunus persica] &gt		gi|1139782851|gb|ONI16678.1| hypothetical protein PRUPE_3G115000 [Prunus persica]	9.10E-17	-1.43331	ko01200	Carbon metabolism	K14455	aspartate aminotransferase, mitochondrial [EC:2.6.1.1]	biosynthetic process	catalytic activity	cellular amino acid metabolic process	pyridoxal phosphate binding	transaminase activity"									GO:0003824	GO:0006520	GO:0008483	GO:0009058	GO:0030170"
	Pav_sc0000067.1_g020.1.mk	AT1G25360.1		pentatricopeptide repeat-containing protein At1g25360, partial [Prunus persica]	5.72E-05	-0.813828					ATP binding	protein binding	protein kinase activity	protein phosphorylation	zinc ion binding"									GO:0004672	GO:0005515	GO:0005524	GO:0006468	GO:0008270"
	Pav_sc0000067.1_g080.1.mk	AT3G58690.1		Inactive protein kinase [Gossypium arboreum]	1.68E-06	0.636722					ATP binding	protein kinase activity	protein phosphorylation"											GO:0004672	GO:0005524	GO:0006468"
	Pav_sc0000067.1_g320.1.br				9.70E-06	-0.869475
	Pav_sc0000067.1_g330.1.mk	AT2G30990.2		tr|M5X924|M5X924_PRUPE Uncharacterized protein OS=Prunus persica GN=PRUPE_ppa023132mg PE=4 SV=1	1.16E-12	-1.00522
	Pav_sc0000067.1_g570.1.mk	AT3G14940.1	ATPPC3, PPC3	phosphoenolpyruvate carboxylase 2 [Prunus sibirica]	1.10E-12	0.851357	ko01200	Carbon metabolism	K01595	phosphoenolpyruvate carboxylase [EC:4.1.1.31]	carbon fixation	catalytic activity	phosphoenolpyruvate carboxylase activity	tricarboxylic acid cycle"										GO:0003824	GO:0006099	GO:0008964	GO:0015977"
	Pav_sc0000067.1_g880.1.mk	ABC transporter G family member 10 [Prunus persica]		AT1G53270.1 | Symbols: | ABC-2 type transporter family protein | chr1:19862878-19864650 FORWARD LENGTH=590	6.20E-11	1.116					ATPase activity	ATP binding	membrane"											GO:0005524	GO:0016020	GO:0016887"
	Pav_sc0000069.1_g130.1.mk	transcription factor MYB6 [Prunus persica] &gt		gi|1139800478|gb|ONI33096.1| hypothetical protein PRUPE_1G405400 [Prunus persica]	2.26E-19	-4.10966
	Pav_sc0000069.1_g180.1.mk	AT5G19530.1	ACL5	sp|Q9S7X6|ACL5_ARATH Thermospermine synthase ACAULIS5 OS=Arabidopsis thaliana GN=ACL5 PE=1 SV=1	0.000894008	-0.448829			K18787	thermospermine synthase [EC:2.5.1.79]	catalytic activity													GO:0003824
	Pav_sc0000069.1_g200.1.mk	AT3G13980.1		BEST Arabidopsis thaliana protein match is: unknown protein (TAIR:AT1G54200.1)	0.000216799	0.830615
	Pav_sc0000069.1_g350.1.mk	AT4G33110.2		(S)-coclaurine N-methyltransferase [Prunus persica] &gt	4.90E-06	0.740182
	Pav_sc0000069.1_g430.1.mk	PREDICTED: RNA-binding protein 1-like [Prunus mume]		tr|M5XJC7|M5XJC7_PRUPE Uncharacterized protein (Fragment) OS=Prunus persica GN=PRUPE_ppa023547mg PE=4 SV=1"	0.00472955	-0.804214
	Pav_sc0000069.1_g440.1.mk	AT5G12010.1		INVOLVED IN: response to salt stress	0.004536134	0.544632
	Pav_sc0000069.1_g470.1.mk	AT3G13920.3	EIF4A1, RH4, TIF4A1	PREDICTED: eukaryotic initiation factor 4A-14-like [Prunus mume]	0.004511716	0.557984
	Pav_sc0000069.1_g540.1.mk	hypothetical protein PRUPE_1G409500 [Prunus persica]		tr|M5XIZ6|M5XIZ6_PRUPE Uncharacterized protein (Fragment) OS=Prunus persica GN=PRUPE_ppa023093mg PE=4 SV=1"	1.70E-14	2.34384
	Pav_sc0000069.1_g560.1.br	AT4G33050.3	EDA39	IQ domain-containing protein IQM1 [Prunus persica] &gt	1.92E-05	0.826201
	Pav_sc0000069.1_g620.1.mk	AT2G26170.1	CYP711A1, MAX1	PREDICTED: cytochrome P450 711A1-like isoform X1 [Prunus mume]	4.62E-32	-2.49483			K20771	carlactone C-19 oxidase [EC:1.14.-.-]	heme binding	iron ion binding	oxidation-reduction process	oxidoreductase activity, acting on paired donors, with incorporation or reduction of molecular oxygen"										GO:0005506	GO:0016705	GO:0020037	GO:0055114"
	Pav_sc0000069.1_g640.1.mk	AT4G33040.1		hypothetical protein PRUPE_1G410500 [Prunus persica]	0.004427116	-1.18619					cell redox homeostasis	electron carrier activity	protein disulfide oxidoreductase activity"											GO:0009055	GO:0015035	GO:0045454"
	Pav_sc0000069.1_g690.1.mk	AT3G61580.1		PREDICTED: acyl-lipid (9-3)-desaturase-like [Prunus mume]	2.80E-09	1.05077					lipid metabolic process													GO:0006629
	Pav_sc0000069.1_g740.1.mk	AT2G26110.1		PREDICTED: uncharacterized protein LOC103320559 [Prunus mume]	6.36E-08	0.950776
	Pav_sc0000069.1_g770.1.br	AT5G36930.1		PREDICTED: disease resistance protein TAO1-like [Prunus mume]	8.03E-23	-1.00802					ADP binding	protein binding	signal transduction"											GO:0005515	GO:0007165	GO:0043531"
	Pav_sc0000069.1_g800.1.mk	AT1G10970.1	ZIP4, ATZIP4	sp|O04089|ZIP4_ARATH Zinc transporter 4, chloroplastic OS=Arabidopsis thaliana GN=ZIP4 PE=2 SV=1	5.76E-43	1.97902					integral to membrane	membrane	metal ion transmembrane transporter activity	metal ion transport	transmembrane transport	zinc ion transmembrane transport	zinc ion transmembrane transporter activity"							GO:0005385	GO:0016020	GO:0016021	GO:0030001	GO:0046873	GO:0055085	GO:0071577"
	Pav_sc0000069.1_g840.1.mk	AT4G33010.1	AtGLDP1, GLDP1	glycine dehydrogenase (decarboxylating), mitochondrial [Prunus persica] &gt	8.97E-05	0.51511	ko01200	Carbon metabolism	K00281	glycine dehydrogenase [EC:1.4.4.2]	catalytic activity	glycine catabolic process	glycine dehydrogenase (decarboxylating) activity	glycine metabolic process	oxidation-reduction process"									GO:0003824	GO:0004375	GO:0006544	GO:0006546	GO:0055114"
	Pav_sc0000069.1_g870.1.mk	AT5G11810.1		Has 1807 Blast hits to 1807 proteins in 277 species: Archae - 0	0.000324082	-0.885312
	Pav_sc0000069.1_g920.1.mk	AT5G26040.2	HDA2	histone deacetylase 2 [Prunus persica] &gt	4.01E-05	-1.03644	ko05203	Viral carcinogenesis	K11418	histone deacetylase 11 [EC:3.5.1.98]
	Pav_sc0000071.1_g330.1.br	AT5G67150.1		hypothetical protein PRUPE_7G130500 [Prunus persica]	8.95E-06	1.43621
	Pav_sc0000071.1_g340.1.mk	AT5G67150.1		sp|Q9SND9|Y3028_ARATH Uncharacterized acetyltransferase At3g50280 OS=Arabidopsis thaliana GN=At3g50280 PE=3 SV=1	1.11E-49	2.44867					transferase activity, transferring acyl groups other than amino-acyl groups													GO:0016747
	Pav_sc0000071.1_g450.1.mk	AT2G23420.1	NAPRT2	PREDICTED: nicotinate phosphoribosyltransferase 2 [Prunus mume] &gt	0.000235813	0.378257	ko00760	Nicotinate and nicotinamide metabolism	K00763	nicotinate phosphoribosyltransferase [EC:6.3.4.21]	NAD biosynthetic process	nicotinate-nucleotide diphosphorylase (carboxylating) activity	nicotinate nucleotide salvage	nicotinate phosphoribosyltransferase activity	protein binding	protein dimerization activity"								GO:0004514	GO:0004516	GO:0005515	GO:0009435	GO:0019358	GO:0046983"
	Pav_sc0000071.1_g480.1.mk	AT1G01540.1		hypothetical protein PRUPE_7G131700 [Prunus persica]	3.18E-08	0.836967					protein kinase activity	protein phosphorylation"												GO:0004672	GO:0006468"
	Pav_sc0000071.1_g520.1.mk	AT5G67080.1	MAPKKK19	mitogen-activated protein kinase kinase kinase 5 [Prunus persica] &gt	0.000364388	-1.70726					ATP binding	protein kinase activity	protein phosphorylation"											GO:0004672	GO:0005524	GO:0006468"
	Pav_sc0000071.1_g630.1.mk	AT5G67030.1	ABA1, LOS6, NPQ2, ATABA1, ZEP, IBS3, ATZEP	RecName: Full=Zeaxanthin epoxidase, chloroplastic	2.73E-18	1.18436	ko00906	Carotenoid biosynthesis	K09838	zeaxanthin epoxidase [EC:1.14.15.21]	abscisic acid biosynthetic process	chloroplast	FAD binding	membrane	oxidation-reduction process	oxidoreductase activity	protein binding	zeaxanthin epoxidase [overall] activity"						GO:0005515	GO:0009507	GO:0009540	GO:0009688	GO:0016020	GO:0016491	GO:0055114	GO:0071949"
	Pav_sc0000071.1_g710.1.mk	AT4G37000.1	ACD2, ATRCCR	red chlorophyll catabolite reductase, chloroplastic [Prunus persica] &gt	0.000189875	0.823516	ko00860	Porphyrin and chlorophyll metabolism	K13545	red chlorophyll catabolite reductase [EC:1.3.7.12]	red chlorophyll catabolite reductase activity													GO:0051743
	Pav_sc0000071.1_g770.1.mk	AT3G50370.1		FUNCTIONS IN: molecular_function unknown	0.000819362	0.326011					seed development													GO:0048316
	Pav_sc0000071.1_g810.1.mk	AT2G15680.1		calmodulin-like protein 1 [Prunus persica] &gt	0.000403525	1.1156	ko04626	Plant-pathogen interaction	K13448	calcium-binding protein CML	calcium ion binding													GO:0005509
	Pav_sc0000071.1_g880.1.mk	AT4G37040.1	MAP1D	PREDICTED: methionine aminopeptidase 1D, chloroplastic/mitochondrial isoform X3 [Prunus mume]	2.63E-05	0.531496			K01265	methionyl aminopeptidase [EC:3.4.11.18]	aminopeptidase activity	metalloexopeptidase activity	proteolysis"											GO:0004177	GO:0006508	GO:0008235"
	Pav_sc0000071.1_g960.1.mk	hypothetical protein PRUPE_7G136100 [Prunus persica]		tr|M5WF13|M5WF13_PRUPE Uncharacterized protein OS=Prunus persica GN=PRUPE_ppa019651mg PE=4 SV=1"	2.04E-05	1.82497
	Pav_sc0000072.1_g190.1.mk	AT3G60860.1		PREDICTED: brefeldin A-inhibited guanine nucleotide-exchange protein 2-like [Prunus mume]	0.000622788	0.341189	ko04144	Endocytosis	K18442	brefeldin A-inhibited guanine nucleotide-exchange protein	ARF guanyl-nucleotide exchange factor activity	binding	calcium ion binding	regulation of ARF protein signal transduction"										GO:0005086	GO:0005488	GO:0005509	GO:0032012"
	Pav_sc0000072.1_g220.1.mk	AT2G45440.1	DHDPS2	PREDICTED: 4-hydroxy-tetrahydrodipicolinate synthase, chloroplastic-like [Prunus mume]	4.05E-06	-1.0752	ko01230	Biosynthesis of amino acids	K01714	4-hydroxy-tetrahydrodipicolinate synthase [EC:4.3.3.7]	catalytic activity	dihydrodipicolinate synthase activity	lyase activity	lysine biosynthetic process via diaminopimelate	metabolic process"									GO:0003824	GO:0008152	GO:0008840	GO:0009089	GO:0016829"
	Pav_sc0000072.1_g230.1.mk	AT3G60890.2	ZPR2	hypothetical protein PRUPE_2G147300 [Prunus persica]	0.000445245	-0.909889
	Pav_sc0000072.1_g310.1.mk	ankyrin repeat and zinc finger domain-containing protein 1 isoform X1 [Prunus persica] &gt		gi|1139789310|gb|ONI22737.1| hypothetical protein PRUPE_2G147600 [Prunus persica]	1.09E-05	-0.979409					nucleic acid binding	protein binding"												GO:0003676	GO:0005515"
	Pav_sc0000072.1_g320.1.mk	AT2G45470.1	FLA8, AGP8	fasciclin-like arabinogalactan protein 8 [Prunus persica] &gt	3.51E-23	1.78586
	Pav_sc0000072.1_g370.1.mk	AT2G45510.1	CYP704A2	cytochrome P450 704C1 [Prunus persica] &gt	1.60E-05	-0.648436					heme binding	iron ion binding	oxidation-reduction process	oxidoreductase activity, acting on paired donors, with incorporation or reduction of molecular oxygen"										GO:0005506	GO:0016705	GO:0020037	GO:0055114"
	Pav_sc0000072.1_g410.1.mk	AT2G45540.1		PREDICTED: BEACH domain-containing protein C2 [Prunus mume] &gt	0.000848266	0.317692					protein binding													GO:0005515
	Pav_sc0000072.1_g480.1.mk	AT3G61050.2	NTMC2TYPE4, NTMC2T4	PREDICTED: synaptotagmin-5 [Prunus mume]	0.000111878	0.408091					lipid binding	regulation of transcription, DNA-dependent	response to stress"											GO:0006355	GO:0006950	GO:0008289"
	Pav_sc0000072.1_g500.1.mk	AT2G45600.1		PREDICTED: probable carboxylesterase 8 [Prunus mume]	4.84E-33	-2.99113					hydrolase activity	metabolic process"												GO:0008152	GO:0016787"
	Pav_sc0000072.1_g510.1.mk	hypothetical protein PRUPE_8G256100 [Prunus persica]		tr|M5VIA1|M5VIA1_PRUPE Uncharacterized protein OS=Prunus persica GN=PRUPE_ppb021369mg PE=4 SV=1"	0.000308563	-1.31223
	Pav_sc0000072.1_g540.1.mk	AT2G45630.1		PREDICTED: glyoxylate/hydroxypyruvate reductase HPR3-like [Prunus mume]	0.002259328	-1.02447					metabolic process	NAD binding	oxidation-reduction process	oxidoreductase activity, acting on the CH-OH group of donors, NAD or NADP as acceptor"										GO:0008152	GO:0016616	GO:0051287	GO:0055114"
	Pav_sc0000072.1_g650.1.mk	AT3G61130.1	GAUT1, LGT1	polygalacturonate 4-alpha-galacturonosyltransferase isoform X2 [Prunus persica] &gt	4.34E-13	0.895897	ko00520	Amino sugar and nucleotide sugar metabolism	K13648	alpha-1,4-galacturonosyltransferase [EC:2.4.1.43]	polygalacturonate 4-alpha-galacturonosyltransferase activity	transferase activity, transferring glycosyl groups"												GO:0016757	GO:0047262"
	Pav_sc0000072.1_g710.1.mk	AT4G31010.1		PREDICTED: CRS2-associated factor 1, mitochondrial [Prunus mume]	0.001203192	-0.813266					RNA binding													GO:0003723
	Pav_sc0000078.1_g160.1.mk	5'-nucleotidase domain-containing protein 4 isoform X1 [Prunus persica] &gt		gi|1139800048|gb|ONI32666.1| hypothetical protein PRUPE_1G379000 [Prunus persica]	3.42E-22	1.25411
	Pav_sc0000078.1_g180.1.mk	AT2G16250.1		PREDICTED: probable LRR receptor-like serine/threonine-protein kinase At2g16250 [Prunus mume] &gt	0.00015836	-0.914704					protein binding													GO:0005515
	Pav_sc0000084.1_g100.1.mk	AT3G12090.1	TET6	PREDICTED: tetraspanin-6 [Prunus mume]	3.13E-07	1.01293					integral to membrane													GO:0016021
	Pav_sc0000084.1_g180.1.mk	AT2G28880.1	emb1997, ADCS	PREDICTED: aminodeoxychorismate synthase, chloroplastic [Prunus mume]	0.00643834	0.479574	ko00790	Folate biosynthesis	K13950	para-aminobenzoate synthetase [EC:2.6.1.85]	biosynthetic process	folic acid-containing compound biosynthetic process"												GO:0009058	GO:0009396"
	Pav_sc0000084.1_g300.1.mk	AT5G19500.1		tr|M5X1K8|M5X1K8_PRUPE Uncharacterized protein OS=Prunus persica GN=PRUPE_ppa007543mg PE=4 SV=1	8.76E-12	-1.3073					amino acid transmembrane transport	aromatic amino acid transmembrane transporter activity	aromatic amino acid transport	integral to plasma membrane"										GO:0003333	GO:0005887	GO:0015173	GO:0015801"
	Pav_sc0000084.1_g350.1.mk				4.78E-09	2.53578
	Pav_sc0000084.1_g370.1.mk	aquaporin PIP 2.1 [Prunus avium]		AT3G54820.1 | Symbols: PIP2D, PIP2	7.28E-13	1.32899					membrane	transport	transporter activity"											GO:0005215	GO:0006810	GO:0016020"
	Pav_sc0000084.1_g430.1.mk	AT4G30080.1	ARF16	PREDICTED: auxin response factor 18-like [Prunus mume]	6.25E-28	-2.10472					DNA binding	nucleus	protein binding	regulation of transcription, DNA-dependent	response to hormone stimulus"									GO:0003677	GO:0005515	GO:0005634	GO:0006355	GO:0009725"
	Pav_sc0000084.1_g450.1.mk	AT3G54810.1	BME3-ZF, BME3, GATA8	GATA transcription factor 8 [Prunus persica] &gt	0.003661401	1.02711					DNA binding	nucleus	positive regulation of transcription, DNA-dependent	regulation of transcription, DNA-dependent	sequence-specific DNA binding	sequence-specific DNA binding transcription factor activity	zinc ion binding"							GO:0003677	GO:0003700	GO:0005634	GO:0006355	GO:0008270	GO:0043565	GO:0045893"
	Pav_sc0000084.1_g570.1.mk	AT5G03300.1	ADK2	PREDICTED: adenosine kinase 2-like [Prunus mume]	1.07E-10	0.834206	ko00230	Purine metabolism	K00856	adenosine kinase [EC:2.7.1.20]	adenosine kinase activity	phosphotransferase activity, alcohol group as acceptor	purine ribonucleoside salvage"											GO:0004001	GO:0006166	GO:0016773"
	Pav_sc0000084.1_g730.1.mk	AT3G10350.1		hypothetical protein PRUPE_2G211000 [Prunus persica]	0.002189323	0.317517			K01551	arsenite-transporting ATPase [EC:3.6.3.16]	ATPase activity	ATP binding"												GO:0005524	GO:0016887"
	Pav_sc0000084.1_g770.1.mk	AT1G53390.1		PREDICTED: LOW QUALITY PROTEIN: ABC transporter G family member 24-like [Prunus mume]	1.82E-17	1.19088					ATPase activity	ATP binding"												GO:0005524	GO:0016887"
	Pav_sc0000085.1_g010.1.mk	24-methylenesterol C-methyltransferase 2 [Prunus persica] &gt		gi|1139799678|gb|ONI32296.1| hypothetical protein PRUPE_1G359200 [Prunus persica]	0.001631605	0.378654	ko00100	Steroid biosynthesis	K08242	24-methylenesterol C-methyltransferase [EC:2.1.1.143]	metabolic process	methyltransferase activity	steroid biosynthetic process"											GO:0006694	GO:0008152	GO:0008168"
	Pav_sc0000085.1_g100.1.mk	AT1G20270.1		probable prolyl 4-hydroxylase 3 [Prunus persica] &gt	1.00E-05	0.715021	ko00330	Arginine and proline metabolism	K00472	prolyl 4-hydroxylase [EC:1.14.11.2]	iron ion binding	L-ascorbic acid binding	oxidation-reduction process	oxidoreductase activity	oxidoreductase activity, acting on paired donors, with incorporation or reduction of molecular oxygen"									GO:0005506	GO:0016491	GO:0016705	GO:0031418	GO:0055114"
	Pav_sc0000085.1_g120.1.mk	AT1G76040.2	CPK29	calcium-dependent protein kinase 29 [Prunus persica] &gt	1.17E-07	-1.012	ko04626	Plant-pathogen interaction	K13412	calcium-dependent protein kinase [EC:2.7.11.1]	ATP binding	calcium ion binding	cell redox homeostasis	protein kinase activity	protein phosphorylation"									GO:0004672	GO:0005509	GO:0005524	GO:0006468	GO:0045454"
	Pav_sc0000085.1_g130.1.mk	AT1G76020.1		tr|M5XF80|M5XF80_PRUPE Uncharacterized protein OS=Prunus persica GN=PRUPE_ppa009562mg PE=4 SV=1	5.44E-06	-0.963399
	Pav_sc0000085.1_g160.1.mk	AT1G20200.1	EMB2719, HAP15	PREDICTED: probable 26S proteasome non-ATPase regulatory subunit 3 isoform X2 [Prunus mume]	0.001090202	0.348532	ko03050	Proteasome	K03033	26S proteasome regulatory subunit N3	enzyme regulator activity	proteasome complex	protein binding	regulation of protein catabolic process"										GO:0000502	GO:0005515	GO:0030234	GO:0042176"
	Pav_sc0000085.1_g220.1.mk	AT1G20160.1	ATSBT5.2	CO(2)-response secreted protease [Prunus persica] &gt	0.002183407	-0.324375					proteolysis	serine-type endopeptidase activity"												GO:0004252	GO:0006508"
	Pav_sc0000085.1_g290.1.mk	AT1G75900.1		GDSL esterase/lipase EXL3-like [Prunus persica] &gt	5.16E-10	-1.24182					hydrolase activity, acting on ester bonds	lipase activity	lipid metabolic process"											GO:0006629	GO:0016298	GO:0016788"
	Pav_sc0000085.1_g330.1.mk	AT1G75860.1		BEST Arabidopsis thaliana protein match is: unknown protein (TAIR:AT1G20100.1)	0.003165609	-1.09232
	Pav_sc0000086.1_g100.1.mk	AT5G08470.1	PEX1	PREDICTED: peroxisome biogenesis protein 1 isoform X1 [Prunus mume]	0.007934166	-0.655432	ko04146	Peroxisome	K13338	peroxin-1	ATPase activity, coupled	ATP binding	peroxisomal membrane	peroxisome	peroxisome organization	protein targeting to peroxisome"								GO:0005524	GO:0005777	GO:0005778	GO:0006625	GO:0007031	GO:0042623"
	Pav_sc0000086.1_g150.1.mk	AT2G35150.1	EXL1	protein EXORDIUM-like 7 [Prunus persica] &gt	0.00382431	-1.0425
	Pav_sc0000086.1_g180.1.mk	AT2G35155.1		PREDICTED: uncharacterized protein LOC103325436 [Prunus mume] &gt	1.28E-06	-1.11902
	Pav_sc0000086.1_g200.1.mk	hypothetical protein PRUPE_4G111300 [Prunus persica]			0.002708917	1.58094
	Pav_sc0000086.1_g250.1.mk	PREDICTED: uncharacterized protein PHLOEM PROTEIN 2-LIKE A4-like [Prunus mume]		tr|M5WIK5|M5WIK5_PRUPE Uncharacterized protein OS=Prunus persica GN=PRUPE_ppa014565mg PE=4 SV=1"	2.79E-06	1.45889
	Pav_sc0000086.1_g260.1.mk	AT1G31200.1	ATPP2-A9, PP2-A9	protein PHLOEM PROTEIN 2-LIKE A9 [Prunus persica] &gt	1.57E-10	1.26935
	Pav_sc0000087.1_g250.1.mk	AT3G55440.1	ATCTIMC, TPI, CYTOTPI	hypothetical protein PRUPE_6G076500 [Prunus persica]	1.85E-12	1.10043					catalytic activity	metabolic process	triose-phosphate isomerase activity"											GO:0003824	GO:0004807	GO:0008152"
	Pav_sc0000087.1_g340.1.mk	AT3G46570.1		glucan endo-1,3-beta-glucosidase [Prunus persica] &gt	0.002553661	0.640252					carbohydrate metabolic process	hydrolase activity, hydrolyzing O-glycosyl compounds"												GO:0004553	GO:0005975"
	Pav_sc0000087.1_g410.1.mk	AT2G28900.1	OEP16, ATOEP16-L, ATOEP16-1, OEP16-1	PREDICTED: outer envelope pore protein 16, chloroplastic [Prunus mume]	0.001312011	-0.750623
	Pav_sc0000087.1_g430.1.mk				8.12E-36	1.74929					metal ion binding													GO:0046872
	Pav_sc0000087.1_g500.1.mk	AT3G46540.1		PREDICTED: epsin-3 [Prunus mume]	0.000199295	-1.22052	ko04144	Endocytosis	K12471	epsin
	Pav_sc0000087.1_g530.1.mk	PREDICTED: uncharacterized protein LOC103323245 [Prunus mume]		tr|M5W3U7|M5W3U7_PRUPE Uncharacterized protein (Fragment) OS=Prunus persica GN=PRUPE_ppa017138mg PE=4 SV=1"	5.53E-07	1.33015
	Pav_sc0000087.1_g550.1.mk	AT2G28840.1	XBAT31	PREDICTED: putative E3 ubiquitin-protein ligase XBAT31 [Pyrus x bretschneideri]	0.00074008	-0.765906					protein binding													GO:0005515
	Pav_sc0000087.1_g580.1.mk	AT3G46510.1	PUB13, ATPUB13	PREDICTED: U-box domain-containing protein 13 isoform X1 [Prunus mume]	0.000648019	0.785538					binding	protein binding	protein ubiquitination	ubiquitin-protein ligase activity"										GO:0004842	GO:0005488	GO:0005515	GO:0016567"
	Pav_sc0000087.1_g700.1.mk	AT5G59350.1		FUNCTIONS IN: molecular_function unknown	0.00746853	0.72745
	Pav_sc0000089.1_g030.1.mk	AT5G54840.1	ATSGP1, SGP1	septum-promoting GTP-binding protein 1 [Prunus persica] &gt	1.05E-07	1.24793			K07976	Rab family, other	GTPase activity	GTP binding"												GO:0003924	GO:0005525"
	Pav_sc0000091.1_g130.1.mk	AT1G67320.2		PREDICTED: probable DNA primase large subunit [Prunus mume]	2.39E-07	-0.923588	ko00230	Purine metabolism	K02685	DNA primase large subunit [EC:2.7.7.-]	DNA primase activity	DNA replication, synthesis of RNA primer	nucleotidyltransferase activity"											GO:0003896	GO:0006269	GO:0016779"
	Pav_sc0000091.1_g260.1.mk	AT1G27300.1		Has 54 Blast hits to 54 proteins in 19 species: Archae - 0	3.52E-07	-1.58645
	Pav_sc0000091.1_g350.1.mk	AT5G43270.1	SPL2	PREDICTED: squamosa promoter-binding-like protein 2 [Prunus mume]	0.00391818	-0.642894					DNA binding	nucleus"												GO:0003677	GO:0005634"
	Pav_sc0000091.1_g390.1.mk	AT1G67330.1		probable methyltransferase At1g27930 [Prunus persica] &gt	3.15E-31	2.99242					xylan biosynthetic process													GO:0045492
	Pav_sc0000091.1_g440.1.mk	AT1G11780.1		PREDICTED: alpha-ketoglutarate-dependent dioxygenase alkB [Prunus mume]	0.000147517	-0.988294			K10765	alkylated DNA repair protein alkB homolog 1 [EC:1.14.11.- 4.2.99.18]	DNA repair	oxidation-reduction process	oxidoreductase activity"											GO:0006281	GO:0016491	GO:0055114"
	Pav_sc0000091.1_g450.1.mk	AT3G61470.1	LHCA2	chlorophyll a-b binding protein, chloroplastic [Prunus persica] &gt	0.000575575	0.673007	ko00196	Photosynthesis - antenna proteins	K08908	light-harvesting complex I chlorophyll a/b binding protein 2	membrane	photosynthesis, light harvesting"												GO:0009765	GO:0016020"
	Pav_sc0000091.1_g570.1.mk	AT3G01910.1	SOX, AT-SO, AtSO	sp|Q9S850|SUOX_ARATH Sulfite oxidase OS=Arabidopsis thaliana GN=SOX PE=1 SV=1	1.57E-06	0.833609	ko00920	Sulfur metabolism	K00387	sulfite oxidase [EC:1.8.3.1]	molybdenum ion binding	nitrate assimilation	oxidation-reduction process	oxidoreductase activity"										GO:0016491	GO:0030151	GO:0042128	GO:0055114"
	Pav_sc0000091.1_g750.1.mk	AT1G67480.2		PREDICTED: F-box/kelch-repeat protein At1g67480 [Prunus mume] &gt	2.34E-05	0.490599					protein binding													GO:0005515
	Pav_sc0000093.1_g040.1.br	AT3G18830.1	ATPLT5, PMT5, ATPMT5	PREDICTED: putative polyol transporter 1 [Prunus mume]	4.40E-06	0.555944					integral to membrane	membrane	substrate-specific transmembrane transporter activity	transmembrane transport	transmembrane transporter activity	transporter activity"								GO:0005215	GO:0016020	GO:0016021	GO:0022857	GO:0022891	GO:0055085"
	Pav_sc0000093.1_g110.1.mk	AT1G49340.1	ATPI4K ALPHA	PREDICTED: phosphatidylinositol 4-kinase alpha 1 [Prunus mume]	8.79E-07	0.509422	ko00562	Inositol phosphate metabolism	K00888	phosphatidylinositol 4-kinase A [EC:2.7.1.67]	binding	kinase activity	phosphatidylinositol-mediated signaling	phosphatidylinositol phosphorylation"										GO:0005488	GO:0016301	GO:0046854	GO:0048015"
	Pav_sc0000093.1_g180.1.mk	AT1G49320.1	ATUSPL1, USPL1	BURP domain-containing protein BNM2A [Prunus persica] &gt	1.06E-06	-1.62946
	Pav_sc0000093.1_g290.1.mk	AT4G34460.2	AGB1, ELK4, ATAGB1	PREDICTED: guanine nucleotide-binding protein subunit beta-2 [Prunus mume]	0.003987524	0.405909	ko04014	Ras signaling pathway	K04536	guanine nucleotide-binding protein G(I)/G(S)/G(T) subunit beta-1	protein binding	signal transduction"												GO:0005515	GO:0007165"
	Pav_sc0000093.1_g390.1.mk	AT1G63850.1		BTB/POZ domain-containing protein At1g63850 [Prunus persica] &gt	0.003053051	0.8234
	Pav_sc0000093.1_g400.1.mk	AT1G75180.3		sp|Q8GUH2|Y1015_ARATH Uncharacterized protein At1g01500 OS=Arabidopsis thaliana GN=At1g01500 PE=2 SV=1	0.000880584	0.421706
	Pav_sc0000093.1_g600.1.mk	3-ketoacyl-CoA synthase 4 [Prunus persica] &gt		gi|1139755693|gb|ONH91150.1| hypothetical protein PRUPE_8G096100 [Prunus persica]	8.30E-09	1.23666					catalytic activity	fatty acid biosynthetic process	membrane	metabolic process	transferase activity, transferring acyl groups other than amino-acyl groups"									GO:0003824	GO:0006633	GO:0008152	GO:0016020	GO:0016747"
	Pav_sc0000093.1_g660.1.mk	AT4G34530.1	CIB1	sp|Q8GY61|BH063_ARATH Transcription factor bHLH63 OS=Arabidopsis thaliana GN=BHLH63 PE=1 SV=1	3.68E-05	0.913246					protein dimerization activity													GO:0046983
	Pav_sc0000094.1_g020.1.mk	39S ribosomal protein L41-A, mitochondrial [Prunus persica] &gt		gi|1139765951|gb|ONI00714.1| hypothetical protein PRUPE_6G102500 [Prunus persica]	0.002599185	0.636914			K17422	large subunit ribosomal protein L41
	Pav_sc0000094.1_g080.1.mk	AT5G60680.1		tr|M5WK89|M5WK89_PRUPE Uncharacterized protein OS=Prunus persica GN=PRUPE_ppa012473mg PE=4 SV=1	8.97E-22	2.13876
	Pav_sc0000094.1_g1210.1.mk	AT5G60250.1		PREDICTED: uncharacterized protein LOC103324350 [Prunus mume]	7.40E-13	-1.95969					nucleic acid binding	protein ubiquitination	ubiquitin-protein ligase activity"											GO:0003676	GO:0004842	GO:0016567"
	Pav_sc0000094.1_g180.1.mk	AT5G60640.1	ATPDIL1-4, PDI2, ATPDI2, PDIL1-4	protein disulfide isomerase-like 1-4 [Prunus persica] &gt	0.000981919	0.346815	ko04141	Protein processing in endoplasmic reticulum	K09580	protein disulfide-isomerase A1 [EC:5.3.4.1]	cell redox homeostasis	endoplasmic reticulum	isomerase activity"											GO:0005783	GO:0016853	GO:0045454"
	Pav_sc0000094.1_g240.1.mk	hypothetical protein PRUPE_6G100400 [Prunus persica]		tr|M5W5Q0|M5W5Q0_PRUPE Uncharacterized protein OS=Prunus persica GN=PRUPE_ppa006004mg PE=4 SV=1"	2.09E-06	0.652585
	Pav_sc0000094.1_g310.1.mk	AT2G28470.2	BGAL8	beta-galactosidase 8 [Prunus persica] &gt	8.15E-05	-0.834814					carbohydrate binding	carbohydrate metabolic process	hydrolase activity, hydrolyzing O-glycosyl compounds"											GO:0004553	GO:0005975	GO:0030246"
	Pav_sc0000094.1_g320.1.mk	AT2G28470.2	BGAL8	hypothetical protein PRUPE_6G099700 [Prunus persica]	1.43E-37	1.9594					carbohydrate binding	carbohydrate metabolic process	hydrolase activity, hydrolyzing O-glycosyl compounds"											GO:0004553	GO:0005975	GO:0030246"
	Pav_sc0000094.1_g520.1.mk	AT3G09740.1	SYP71, ATSYP71	PREDICTED: syntaxin-71 [Prunus mume]	0.001900941	-2.02479	ko04130	SNARE interactions in vesicular transport	K08506	syntaxin of plants SYP7	intracellular protein transport	membrane	SNAP receptor activity"											GO:0005484	GO:0006886	GO:0016020"
	Pav_sc0000094.1_g600.1.mk	AT3G45300.1	IVD, ATIVD, IVDH	hypothetical protein PRUPE_6G097600 [Prunus persica]	0.005098706	0.290979	ko00280	Valine, leucine and isoleucine degradation	K00253	isovaleryl-CoA dehydrogenase [EC:1.3.8.4]	acyl-CoA dehydrogenase activity	oxidation-reduction process	oxidoreductase activity, acting on the CH-CH group of donors"											GO:0003995	GO:0016627	GO:0055114"
	Pav_sc0000094.1_g740.1.mk	AT1G05055.1	ATGTF2H2, GTF2H2	PREDICTED: general transcription factor IIH subunit 2 [Prunus mume]	0.009461564	-0.875857	ko03022	Basal transcription factors	K03142	transcription initiation factor TFIIH subunit 2	core TFIIH complex	nucleotide-excision repair	transcription, DNA-dependent"											GO:0000439	GO:0006289	GO:0006351"
	Pav_sc0000095.1_g080.1.mk	AT1G16590.1	REV7, ATREV7	PREDICTED: DNA polymerase zeta processivity subunit-like isoform X2 [Prunus mume]	9.21E-05	-1.11389	ko04110	Cell cycle	K13728	mitotic spindle assembly checkpoint protein MAD2B
	Pav_sc0000095.1_g1040.1.mk	AT1G18720.1		sp|O13737|YDR2_SCHPO Uncharacterized endoplasmic reticulum membrane protein C16E8.02 OS=Schizosaccharomyces pombe (strain 972 / ATCC 24843) GN=SPAC16E8.02 PE=4 SV=2	4.47E-11	-1.83948
	Pav_sc0000095.1_g1110.1.mk	AT1G30040.2	ATGA2OX2, GA2OX2	PREDICTED: gibberellin 2-beta-dioxygenase 1-like [Prunus mume]	0.000190657	1.02787
	Pav_sc0000095.1_g1120.1.mk	Amino acid/polyamine transporter I [Macleaya cordata]		AT1G17120.1 | Symbols: CAT8 | cationic amino acid transporter 8 | chr1:5851964-5853736 FORWARD LENGTH=590	2.12E-11	1.38463					amino acid transmembrane transport	amino acid transmembrane transporter activity	membrane"											GO:0003333	GO:0015171	GO:0016020"
	Pav_sc0000095.1_g1140.1.mk	AT1G17100.1		heme-binding protein 2 [Prunus persica] &gt	0.000622444	-0.931112
	Pav_sc0000095.1_g1330.1.mk	tr		uncharacterized protein LOC18780163 [Prunus persica] &gt	3.04E-07	0.999662
	Pav_sc0000095.1_g1380.1.mk	AT3G14570.1	ATGSL04, gsl04, atgsl4	putative callose synthase 8 [Prunus persica] &gt	0.001707643	0.363793			K11000	callose synthase [EC:2.4.1.-]	(1->3)-beta-D-glucan biosynthetic process	1,3-beta-D-glucan synthase activity	1,3-beta-D-glucan synthase complex	membrane"										GO:0000148	GO:0003843	GO:0006075	GO:0016020"
	Pav_sc0000095.1_g1430.1.br	AT3G14680.1	CYP72A14	hypothetical protein PRUPE_4G152600 [Prunus persica]	1.18E-22	1.26462					heme binding	iron ion binding	oxidation-reduction process	oxidoreductase activity, acting on paired donors, with incorporation or reduction of molecular oxygen"										GO:0005506	GO:0016705	GO:0020037	GO:0055114"
	Pav_sc0000095.1_g1440.1.mk	AT3G14690.1	CYP72A15	PREDICTED: cytochrome P450 CYP72A219-like isoform X1 [Prunus mume]	3.26E-97	3.57899					heme binding	iron ion binding	oxidation-reduction process	oxidoreductase activity, acting on paired donors, with incorporation or reduction of molecular oxygen"										GO:0005506	GO:0016705	GO:0020037	GO:0055114"
	Pav_sc0000095.1_g1520.1.mk	AT3G14690.1	CYP72A15	PREDICTED: cytochrome P450 CYP72A219-like [Prunus mume]	2.01E-07	0.678189					heme binding	iron ion binding	oxidation-reduction process	oxidoreductase activity, acting on paired donors, with incorporation or reduction of molecular oxygen"										GO:0005506	GO:0016705	GO:0020037	GO:0055114"
	Pav_sc0000095.1_g1530.1.mk	AT3G14690.1	CYP72A15	PREDICTED: cytochrome P450 CYP72A219-like [Prunus mume]	1.80E-33	1.80487					heme binding	iron ion binding	oxidation-reduction process	oxidoreductase activity, acting on paired donors, with incorporation or reduction of molecular oxygen"										GO:0005506	GO:0016705	GO:0020037	GO:0055114"
	Pav_sc0000095.1_g1570.1.mk	AT1G78530.1		hypothetical protein CCACVL1_16559 [Corchorus capsularis]	0.002143446	-0.8469					ATP binding	protein kinase activity	protein phosphorylation"											GO:0004672	GO:0005524	GO:0006468"
	Pav_sc0000095.1_g1690.1.mk	AT1G17020.1	SRG1, ATSRG1	protein SRG1 [Prunus persica] &gt	0.000125995	0.355748
	Pav_sc0000095.1_g1700.1.mk	AT1G17860.1		PREDICTED: alpha-amylase/subtilisin inhibitor-like [Prunus mume]	0.004051416	-3.02382					endopeptidase inhibitor activity													GO:0004866
	Pav_sc0000095.1_g1720.1.mk	AT1G78560.1		probable sodium/metabolite cotransporter BASS1, chloroplastic [Prunus persica] &gt	5.38E-05	-0.957669					membrane													GO:0016020
	Pav_sc0000095.1_g300.1.br	AT4G27290.1		G-type lectin S-receptor-like serine/threonine-protein kinase At4g27290 [Prunus persica]	4.91E-10	-1.877					ATP binding	membrane	protein kinase activity	protein phosphorylation	protein serine/threonine kinase activity	recognition of pollen"								GO:0004672	GO:0004674	GO:0005524	GO:0006468	GO:0016020	GO:0048544"
	Pav_sc0000095.1_g310.1.br	AT4G27290.1		G-type lectin S-receptor-like serine/threonine-protein kinase At4g27290 isoform X3 [Prunus persica]	7.95E-15	-1.52322					ATP binding	protein kinase activity	protein phosphorylation	protein serine/threonine kinase activity	recognition of pollen"									GO:0004672	GO:0004674	GO:0005524	GO:0006468	GO:0048544"
	Pav_sc0000095.1_g340.1.mk	AT4G27290.1		hypothetical protein PRUPE_4G142700 [Prunus persica]	3.20E-06	-1.31493
	Pav_sc0000095.1_g360.1.br	AT1G61390.1		hypothetical protein PRUPE_4G142800 [Prunus persica]	0.009341524	-1.08868					ATP binding	membrane	protein kinase activity	protein phosphorylation	protein tyrosine kinase activity"									GO:0004672	GO:0004713	GO:0005524	GO:0006468	GO:0016020"
	Pav_sc0000095.1_g370.1.br	AT4G27300.1		LOW QUALITY PROTEIN: uncharacterized protein LOC18781335 [Prunus persica]	0.002524638	-1.44059					ATP binding	protein kinase activity	protein phosphorylation	protein serine/threonine kinase activity"										GO:0004672	GO:0004674	GO:0005524	GO:0006468"
	Pav_sc0000095.1_g390.1.mk	AT1G79070.1		tr|M5X2V4|M5X2V4_PRUPE Uncharacterized protein OS=Prunus persica GN=PRUPE_ppa012905mg PE=4 SV=1	8.80E-05	-1.12203					BLOC-1 complex	intracellular protein transport"												GO:0006886	GO:0031083"
	Pav_sc0000095.1_g410.1.mk	AT1G79060.1		BEST Arabidopsis thaliana protein match is: unknown protein (TAIR:AT1G56020.1)	0.003628437	0.932486
	Pav_sc0000095.1_g420.1.mk	AT1G79060.1		BEST Arabidopsis thaliana protein match is: unknown protein (TAIR:AT1G56020.1)	0.003353532	0.966753
	Pav_sc0000095.1_g430.1.mk	AT1G16650.1		protein RRNAD1 [Prunus persica] &gt	0.003113111	-0.735083
	Pav_sc0000095.1_g440.1.mk	AT1G56010.2	NAC1, ANAC022	NAC domain-containing protein 21/22 [Prunus persica] &gt	2.31E-11	-2.36531					DNA binding	regulation of transcription, DNA-dependent"												GO:0003677	GO:0006355"
	Pav_sc0000095.1_g450.1.mk	AT1G79040.1	PSBR	photosystem II 10 kDa polypeptide, chloroplastic [Prunus persica] &gt	9.40E-13	-1.33342	ko00195	Photosynthesis	K03541	photosystem II 10kDa protein	oxygen evolving complex	photosynthesis	photosystem II	thylakoid membrane"										GO:0009523	GO:0009654	GO:0015979	GO:0042651"
	Pav_sc0000095.1_g910.1.mk	AT3G14420.2		peroxisomal (S)-2-hydroxy-acid oxidase GLO1 isoform X1 [Prunus persica] &gt	0.005199262	-0.721286	ko01200	Carbon metabolism	K11517	(S)-2-hydroxy-acid oxidase [EC:1.1.3.15]	catalytic activity	FMN binding	oxidation-reduction process	oxidoreductase activity"										GO:0003824	GO:0010181	GO:0016491	GO:0055114"
	Pav_sc0000095.1_g920.1.mk	AT1G19800.1	TGD1	PREDICTED: protein TRIGALACTOSYLDIACYLGLYCEROL 1, chloroplastic [Prunus mume] &gt	0.001702232	-0.72802					ATP-binding cassette (ABC) transporter complex	transport"												GO:0006810	GO:0043190"
	Pav_sc0000096.1_g130.1.mk	AT5G04000.1		Has 1807 Blast hits to 1807 proteins in 277 species: Archae - 0	0.000149196	-0.897135
	Pav_sc0000096.1_g190.1.mk	alpha carbonic anhydrase 4 [Prunus persica] &gt		gi|1139760014|gb|ONH95111.1| hypothetical protein PRUPE_7G052800 [Prunus persica]	2.78E-16	1.48144	ko00910	Nitrogen metabolism	K01674	carbonic anhydrase [EC:4.2.1.1]
	Pav_sc0000096.1_g310.1.mk	AT2G41540.3	GPDHC1	PREDICTED: glycerol-3-phosphate dehydrogenase [NAD(+)] GPDHC1, cytosolic [Prunus mume] &gt	3.62E-06	0.594293	ko00564	Glycerophospholipid metabolism	K00006	glycerol-3-phosphate dehydrogenase (NAD+) [EC:1.1.1.8]	carbohydrate metabolic process	glycerol-3-phosphate catabolic process	glycerol-3-phosphate dehydrogenase complex	glycerol-3-phosphate dehydrogenase [NAD+] activity	glycerol-3-phosphate metabolic process	NAD binding	oxidation-reduction process	oxidoreductase activity	oxidoreductase activity, acting on the CH-OH group of donors, NAD or NADP as acceptor"					GO:0004367	GO:0005975	GO:0006072	GO:0009331	GO:0016491	GO:0016616	GO:0046168	GO:0051287	GO:0055114"
	Pav_sc0000099.1_g070.1.mk	putative mediator of RNA polymerase II transcription subunit 26 [Prunus persica] &gt		gi|1139761868|gb|ONH96965.1| hypothetical protein PRUPE_7G162500 [Prunus persica]"	0.008715454	-0.580383
	Pav_sc0000099.1_g130.1.mk	AT5G66390.1		peroxidase 72 [Prunus persica] &gt	1.48E-09	-1.06101	ko00940	Phenylpropanoid biosynthesis	K00430	peroxidase [EC:1.11.1.7]	heme binding	hydrogen peroxide catabolic process	oxidation-reduction process	peroxidase activity	response to oxidative stress"									GO:0004601	GO:0006979	GO:0020037	GO:0042744	GO:0055114"
	Pav_sc0000099.1_g220.1.mk	PREDICTED: LOW QUALITY PROTEIN: cold-shock protein CS120 [Prunus mume]		tr|U3MKZ8|U3MKZ8_PRUAV DHN OS=Prunus avium PE=2 SV=1"	2.60E-15	-1.26039					response to stress	response to water"												GO:0006950	GO:0009415"
	Pav_sc0000099.1_g230.1.mk	AT3G50980.1	XERO1	dehydrin Xero 2 [Prunus persica] &gt	1.09E-28	-4.36465					response to stress	response to water"												GO:0006950	GO:0009415"
	Pav_sc0000099.1_g270.1.mk	AT2G18170.1	ATMPK7, MPK7	mitogen-activated protein kinase 7 [Prunus cerasus x Prunus canescens]	2.57E-05	0.661086	ko04016	MAPK signaling pathway - plant	K20537	mitogen-activated protein kinase 7/14 [EC:2.7.11.24]	ATP binding	MAP kinase activity	protein kinase activity	protein phosphorylation"										GO:0004672	GO:0004707	GO:0005524	GO:0006468"
	Pav_sc0000099.1_g290.1.mk	AT3G50950.1	ZAR1	PREDICTED: disease resistance RPP13-like protein 4 [Prunus mume]	0.009845225	-0.757577					protein binding													GO:0005515
	Pav_sc0000099.1_g310.1.mk	AT2G18193.1		PREDICTED: uncharacterized protein LOC103340285 [Prunus mume]	0.003029737	-1.08223			K08900	mitochondrial chaperone BCS1	ATP binding													GO:0005524
	Pav_sc0000099.1_g480.1.mk	AT4G36470.1		PREDICTED: jasmonate O-methyltransferase [Prunus mume]	3.61E-16	-1.74315					methyltransferase activity													GO:0008168
	Pav_sc0000099.1_g510.1.mk	AT5G66460.1	MAN7, AtMAN7	hypothetical protein B456_007G201600 [Gossypium raimondii]	1.71E-19	2.17778	ko00051	Fructose and mannose metabolism	K19355	mannan endo-1,4-beta-mannosidase [EC:3.2.1.78]	carbohydrate metabolic process	hydrolase activity, hydrolyzing O-glycosyl compounds	protein binding"											GO:0004553	GO:0005515	GO:0005975"
	Pav_sc0000099.1_g520.1.mk	AT5G66470.1		GTP binding | chr5:26541986-26544302 REVERSE LENGTH=427	0.000206736	-0.845458					GTP binding	intracellular	RNA binding"											GO:0003723	GO:0005525	GO:0005622"
	Pav_sc0000099.1_g620.1.mk	AT5G48330.2		sp|Q9FN03|UVR8_ARATH Ultraviolet-B receptor UVR8 OS=Arabidopsis thaliana GN=UVR8 PE=1 SV=1	0.00087803	-0.911442
	Pav_sc0000099.1_g630.1.mk	AT5G03260.1	LAC11	PREDICTED: laccase-11-like [Prunus mume]	0.008247862	-0.296232			K05909	laccase [EC:1.10.3.2]	apoplast	copper ion binding	hydroquinone:oxygen oxidoreductase activity	lignin catabolic process	oxidation-reduction process	oxidoreductase activity"								GO:0005507	GO:0016491	GO:0046274	GO:0048046	GO:0052716	GO:0055114"
	Pav_sc0000099.1_g700.1.mk	AT2G18340.1		PREDICTED: embryonic protein DC-8 isoform X2 [Prunus mume] &gt	5.97E-22	-2.44805
	Pav_sc0000099.1_g910.1.mk	AT5G66780.1		Has 1807 Blast hits to 1807 proteins in 277 species: Archae - 0	1.66E-09	-2.58325
	Pav_sc0000099.1_g920.1.mk	AT5G66780.1		Has 1807 Blast hits to 1807 proteins in 277 species: Archae - 0	2.82E-64	-3.36152
	Pav_sc0000099.1_g930.1.mk				0.000530628	0.66417
	Pav_sc0000099.1_g940.1.mk	AT5G66770.1		scarecrow-like protein 4 [Prunus persica] &gt	6.34E-08	0.882684
	Pav_sc0000099.1_g970.1.mk	AT5G66750.1	DDM1, CHR01, CHR1, CHA1, SOM4, SOM1, ATDDM1	ATP-dependent DNA helicase DDM1 [Prunus persica] &gt	3.52E-06	-0.788668					ATP binding													GO:0005524
	Pav_sc0000100.1_g070.1.br	AT4G13990.1		probable xyloglucan galactosyltransferase GT14 [Prunus persica]	7.77E-06	-1.36118
	Pav_sc0000100.1_g290.1.mk	AT4G13990.1		probable xyloglucan galactosyltransferase GT14 [Prunus persica] &gt	6.23E-11	-1.25952
	Pav_sc0000100.1_g370.1.br	AT1G62910.1		PREDICTED: pentatricopeptide repeat-containing protein At3g22470, mitochondrial-like isoform X1 [Malus domestica]	8.50E-06	-1.18754					protein binding													GO:0005515
	Pav_sc0000100.1_g380.1.mk	AT3G23805.1	RALFL24	LOW QUALITY PROTEIN: protein RALF-like 24 [Prunus persica]	1.03E-06	0.792645
	Pav_sc0000100.1_g390.1.mk	TMV resistance protein N isoform X2 [Prunus persica]		tr|M5XS57|M5XS57_PRUPE Uncharacterized protein OS=Prunus persica GN=PRUPE_ppa023967mg PE=4 SV=1"	3.23E-16	-2.10035
	Pav_sc0000100.1_g490.1.mk	AT3G23820.1	GAE6	PREDICTED: UDP-glucuronate 4-epimerase 6 [Pyrus x bretschneideri]	1.74E-19	1.4766	ko00520	Amino sugar and nucleotide sugar metabolism	K08679	UDP-glucuronate 4-epimerase [EC:5.1.3.6]	catalytic activity	coenzyme binding"												GO:0003824	GO:0050662"
	Pav_sc0000100.1_g530.1.mk	AT5G43490.1		Has 1807 Blast hits to 1807 proteins in 277 species: Archae - 0	1.48E-05	0.605877
	Pav_sc0000100.1_g570.1.br	AT3G14460.1		hypothetical protein PRUPE_1G163700 [Prunus persica]	5.48E-15	-1.96585
	Pav_sc0000100.1_g610.1.mk	AT4G13800.1		PREDICTED: probable magnesium transporter NIPA2 isoform X1 [Prunus mume]	1.50E-07	0.699404					integral to membrane	magnesium ion transmembrane transporter activity	magnesium ion transport"											GO:0015095	GO:0015693	GO:0016021"
	Pav_sc0000102.1_g010.1.br	AT3G12490.1	ATCYSB, ATCYS6, CYSB	PREDICTED: cysteine proteinase inhibitor A-like [Prunus mume]	0.00058687	-0.375567					cysteine-type endopeptidase inhibitor activity													GO:0004869
	Pav_sc0000102.1_g020.1.br	AT3G14470.1		PREDICTED: LOW QUALITY PROTEIN: putative disease resistance RPP13-like protein 1 [Prunus mume]	1.44E-06	-0.809464					ADP binding													GO:0043531
	Pav_sc0000102.1_g190.1.mk	AT2G45990.4		FUNCTIONS IN: molecular_function unknown	0.003328317	-1.19896
	Pav_sc0000102.1_g200.1.mk	AT4G29910.1	ORC5, ATORC5	hypothetical protein PRUPE_2G172000 [Prunus persica]	0.000102989	-0.877994	ko04110	Cell cycle	K02607	origin recognition complex subunit 5	DNA replication	nucleus	origin recognition complex"											GO:0000808	GO:0005634	GO:0006260"
	Pav_sc0000102.1_g230.1.mk	AT4G27750.1	ISI1	tr|M5XEK1|M5XEK1_PRUPE Uncharacterized protein OS=Prunus persica GN=PRUPE_ppa009244mg PE=4 SV=1	0.000573362	-0.834124					binding													GO:0005488
	Pav_sc0000102.1_g300.1.mk	AT4G00400.1	GPAT8, AtGPAT8	probable glycerol-3-phosphate acyltransferase 8 [Prunus persica] &gt	2.86E-07	0.846922	ko00561	Glycerolipid metabolism	K13508	glycerol-3-phosphate acyltransferase [EC:2.3.1.15 2.3.1.198]	metabolic process	transferase activity, transferring acyl groups"												GO:0008152	GO:0016746"
	Pav_sc0000102.1_g350.1.mk	AT2G45910.1		LOW QUALITY PROTEIN: U-box domain-containing protein 33 [Prunus persica]	0.003143006	0.333423					ATP binding	protein kinase activity	protein phosphorylation	protein ubiquitination	ubiquitin-protein ligase activity"									GO:0004672	GO:0004842	GO:0005524	GO:0006468	GO:0016567"
	Pav_sc0000102.1_g360.1.mk	AT1G01690.1	ATPRD3, PRD3	protein PAIR1 [Prunus persica] &gt	5.76E-06	-0.578745					chromosome organization involved in meiosis	plant-type spore development"												GO:0048236	GO:0070192"
	Pav_sc0000102.1_g500.1.mk				0.009266055	-0.965141
	Pav_sc0000102.1_g540.1.br	AT1G01710.1		sp|P0C2F6|RNHX1_ARATH Putative ribonuclease H protein At1g65750 OS=Arabidopsis thaliana GN=At1g65750 PE=3 SV=1	0.001486074	-0.623038					nucleic acid binding													GO:0003676
	Pav_sc0000102.1_g570.1.br	AT3G61350.1	SKIP4	F-box/kelch-repeat protein SKIP4 [Prunus persica] &gt	0.000161568	0.772622					protein binding													GO:0005515
	Pav_sc0000102.1_g750.1.mk				1.39E-17	1.23651
	Pav_sc0000103.1_g1030.1.mk	AT3G02850.1	SKOR	PREDICTED: potassium channel SKOR-like [Prunus mume]	0.002722929	0.397041					protein binding													GO:0005515
	Pav_sc0000103.1_g1090.1.mk	AT1G48440.1		PREDICTED: uncharacterized protein LOC103338917 [Prunus mume]	0.008156966	0.277337					endoplasmic reticulum	integral to membrane	intracellular protein transport"											GO:0005783	GO:0006886	GO:0016021"
	Pav_sc0000103.1_g1300.1.mk	AT4G24190.2	SHD, AtHsp90.7, AtHsp90-7	PREDICTED: endoplasmin homolog [Prunus mume]	0.000686711	0.4113	ko04141	Protein processing in endoplasmic reticulum	K09487	heat shock protein 90kDa beta	ATP binding	protein folding	response to stress	unfolded protein binding"										GO:0005524	GO:0006457	GO:0006950	GO:0051082"
	Pav_sc0000103.1_g140.1.mk	AT1G17980.1	PAPS1	PREDICTED: nuclear poly(A) polymerase 1 isoform X1 [Prunus mume]	0.000340163	0.494363	ko03015	mRNA surveillance pathway	K14376	poly(A) polymerase [EC:2.7.7.19]	nucleotidyltransferase activity	nucleus	polynucleotide adenylyltransferase activity	RNA 3'-end processing	RNA binding	RNA polyadenylation"								GO:0003723	GO:0004652	GO:0005634	GO:0016779	GO:0031123	GO:0043631"
	Pav_sc0000103.1_g1620.1.mk	AT3G17660.1	AGD15	PREDICTED: probable ADP-ribosylation factor GTPase-activating protein AGD15 [Prunus mume]	0.004917002	-0.843091	ko04144	Endocytosis	K12486	stromal membrane-associated protein	GTPase activator activity													GO:0005096
	Pav_sc0000103.1_g1780.1.mk	AT5G08350.1		putative GEM-like protein 8 [Prunus persica] &gt	1.28E-05	-1.60316
	Pav_sc0000103.1_g270.1.mk	AT1G18060.1		INVOLVED IN: biological_process unknown	0.001065563	-1.09361
	Pav_sc0000103.1_g420.1.mk	alpha-dioxygenase 2 [Prunus persica] &gt		gi|1139774830|gb|ONI09302.1| hypothetical protein PRUPE_5G230200 [Prunus persica]	0.004813272	-1.01549					heme binding	oxidation-reduction process	oxidoreductase activity	peroxidase activity	response to oxidative stress"									GO:0004601	GO:0006979	GO:0016491	GO:0020037	GO:0055114"
	Pav_sc0000103.1_g470.1.mk	transcription repressor MYB4 isoform X1 [Prunus persica] &gt		gi|1139774837|gb|ONI09309.1| hypothetical protein PRUPE_5G230700 [Prunus persica]	0.003057892	-0.875473
	Pav_sc0000103.1_g560.1.mk	AT1G18190.1	GC2	PREDICTED: golgin candidate 2 [Prunus mume]	0.006299097	0.325968					Golgi organization	structural molecule activity	viral capsid"											GO:0005198	GO:0007030	GO:0019028"
	Pav_sc0000103.1_g580.1.mk	AT1G18210.2		PREDICTED: probable calcium-binding protein CML27 [Prunus mume]	2.85E-16	1.79332	ko04626	Plant-pathogen interaction	K13448	calcium-binding protein CML	calcium ion binding													GO:0005509
	Pav_sc0000103.1_g650.1.mk	PREDICTED: uncharacterized protein LOC103338699 [Prunus mume]		tr|M5W8H1|M5W8H1_PRUPE Uncharacterized protein OS=Prunus persica GN=PRUPE_ppa024185mg PE=4 SV=1"	0.000715243	-0.178721
	Pav_sc0000103.1_g660.1.mk	AT3G18000.1	NMT1, XPL1, PEAMT	PREDICTED: phosphoethanolamine N-methyltransferase 1 [Prunus mume]	6.31E-20	-1.72353	ko00564	Glycerophospholipid metabolism	K05929	phosphoethanolamine N-methyltransferase [EC:2.1.1.103]	metabolic process	methyltransferase activity	phosphatidylcholine biosynthetic process	phosphoethanolamine N-methyltransferase activity"										GO:0000234	GO:0006656	GO:0008152	GO:0008168"
	Pav_sc0000103.1_g670.1.mk	AT2G01420.1	PIN4, ATPIN4	probable auxin efflux carrier component 1c [Prunus persica] &gt	2.23E-14	-1.99239					integral to membrane	transmembrane transport"												GO:0016021	GO:0055085"
	Pav_sc0000103.1_g690.1.mk	AT1G48580.1		Has 91 Blast hits to 91 proteins in 40 species: Archae - 0	5.41E-05	-1.231
	Pav_sc0000103.1_g800.1.mk	AT3G17950.2		FUNCTIONS IN: molecular_function unknown	5.08E-10	2.31268
	Pav_sc0000103.1_g850.1.mk	AT1G18280.1		lipid transfer-like protein VAS [Prunus persica] &gt	2.90E-25	1.96835
	Pav_sc0000103.1_g870.1.mk	AT3G17880.1	HIP, ATTDX, ATHIP2, TDX	sp|Q8VWG7|TDX_ARATH TPR repeat-containing thioredoxin TDX OS=Arabidopsis thaliana GN=TDX PE=1 SV=1	3.78E-05	-0.825026					cell redox homeostasis	protein binding	protein dimerization activity"											GO:0005515	GO:0045454	GO:0046983"
	Pav_sc0000103.1_g880.1.mk	AT3G17860.1	JAZ3, JAI3, TIFY6B	PREDICTED: protein TIFY 6B isoform X1 [Prunus mume]	0.000911124	-1.03244	ko04075	Plant hormone signal transduction	K13464	jasmonate ZIM domain-containing protein
	Pav_sc0000103.1_g890.1.mk	AT3G17850.1		probable serine/threonine protein kinase IREH1 isoform X1 [Prunus persica] &gt	0.000417519	0.389359					ATP binding	protein kinase activity	protein phosphorylation	protein serine/threonine kinase activity"										GO:0004672	GO:0004674	GO:0005524	GO:0006468"
	Pav_sc0000103.1_g900.1.mk	AT1G48480.1	RKL1	PREDICTED: probable inactive receptor kinase RLK902 [Phoenix dactylifera]	9.72E-29	1.86526					ATP binding	protein kinase activity	protein phosphorylation"											GO:0004672	GO:0005524	GO:0006468"
	Pav_sc0000103.1_g980.1.mk	AT2G30070.1	ATKT1, ATKT1P, ATKUP1, KUP1, KT1	KUP13 [Prunus persica]	0.000565184	0.710948					membrane	potassium ion transmembrane transport	potassium ion transmembrane transporter activity"											GO:0015079	GO:0016020	GO:0071805"
	Pav_sc0000107.1_g140.1.mk	AT4G22910.1	FZR2, CCS52A1	PREDICTED: protein FIZZY-RELATED 2-like [Prunus mume]	0.005886379	0.275913	ko04120	Ubiquitin mediated proteolysis	K03364	cell division cycle 20-like protein 1, cofactor of APC complex	anaphase-promoting complex binding	protein binding	ubiquitin-protein ligase activator activity"											GO:0005515	GO:0010997	GO:0097027"
	Pav_sc0000107.1_g150.1.mk	AT4G22920.1	ATNYE1, NYE1	protein STAY-GREEN, chloroplastic [Prunus persica] &gt	7.67E-16	1.14563
	Pav_sc0000107.1_g270.1.mk	AT1G62990.1	KNAT7, IXR11	homeobox protein HD1 [Prunus persica] &gt	0.000313698	-0.968301					DNA binding	nucleus	regulation of transcription, DNA-dependent"											GO:0003677	GO:0005634	GO:0006355"
	Pav_sc0000107.1_g300.1.mk	AT1G63000.1	NRS/ER, UER1	bifunctional dTDP-4-dehydrorhamnose 3,5-epimerase/dTDP-4-dehydrorhamnose reductase [Prunus persica] &gt	4.60E-18	1.10463	ko00520	Amino sugar and nucleotide sugar metabolism	K12451	3,5-epimerase/4-reductase [EC:5.1.3.- 1.1.1.-]
	Pav_sc0000107.1_g360.1.mk	AT2G45680.1		sp|O64647|TCP9_ARATH Transcription factor TCP9 OS=Arabidopsis thaliana GN=TCP9 PE=1 SV=1	0.000124736	0.931122
	Pav_sc0000107.1_g370.1.mk	AT4G11820.2	MVA1, FKP1	hydroxymethylglutaryl-CoA synthase [Prunus persica] &gt	0.001243324	-0.808632	ko00650	Butanoate metabolism	K01641	hydroxymethylglutaryl-CoA synthase [EC:2.3.3.10]	catalytic activity	hydroxymethylglutaryl-CoA synthase activity	isoprenoid biosynthetic process	metabolic process"										GO:0003824	GO:0004421	GO:0008152	GO:0008299"
	Pav_sc0000107.1_g450.1.mk	AT1G12600.1		PREDICTED: UDP-galactose/UDP-glucose transporter 4-like [Prunus mume] &gt	1.50E-09	-1.16246					transmembrane transport													GO:0055085
	Pav_sc0000107.1_g490.1.br	AT1G12610.1	DDF1	dehydration-responsive element-binding protein 1F [Prunus mume] &gt	0.004749866	0.854436					DNA binding	regulation of transcription, DNA-dependent	sequence-specific DNA binding transcription factor activity"											GO:0003677	GO:0003700	GO:0006355"
	Pav_sc0000107.1_g520.1.br	AT4G25490.1	CBF1, DREB1B, ATCBF1	dehydratiion responsive element binding protein 1 like protein [Prunus avium]	0.003246358	0.221781
	Pav_sc0000108.1_g010.1.mk	AT5G17680.1		sp|Q40392|TMVRN_NICGU TMV resistance protein N OS=Nicotiana glutinosa GN=N PE=1 SV=1	3.79E-05	-0.33529					ADP binding	protein binding	signal transduction"											GO:0005515	GO:0007165	GO:0043531"
	Pav_sc0000108.1_g100.1.mk	AT1G32240.1	KAN2	hypothetical protein PRUPE_5G028400 [Prunus persica]	0.001626342	-0.764864					DNA binding													GO:0003677
	Pav_sc0000108.1_g1010.1.mk	AT4G17770.1	ATTPS5, TPS5	sp|O23617|TPS5_ARATH Alpha,alpha-trehalose-phosphate synthase [UDP-forming] 5 OS=Arabidopsis thaliana GN=TPS5 PE=1 SV=2	0.000422968	0.532753	ko00500	Starch and sucrose metabolism	K16055	trehalose 6-phosphate synthase/phosphatase [EC:2.4.1.15 3.1.3.12]	catalytic activity	trehalose biosynthetic process"												GO:0003824	GO:0005992"
	Pav_sc0000108.1_g1020.1.mk	AT4G18210.1	ATPUP10, PUP10	PREDICTED: probable purine permease 9 [Prunus mume]	2.17E-74	-4.82917					integral to membrane	transporter activity"												GO:0005215	GO:0016021"
	Pav_sc0000108.1_g280.1.mk	AT5G46910.1		hypothetical protein PRUPE_5G028800 [Prunus persica]	1.87E-13	1.41269
	Pav_sc0000108.1_g390.1.mk	tr		UPF0481 protein At3g47200 [Prunus persica] &gt	2.21E-05	-1.30151
	Pav_sc0000108.1_g430.1.mk	AT2G47140.1		(-)-isopiperitenol/(-)-carveol dehydrogenase, mitochondrial [Prunus persica] &gt	2.76E-05	0.757799					oxidoreductase activity													GO:0016491
	Pav_sc0000108.1_g440.1.mk	AT3G03000.1		PREDICTED: probable calcium-binding protein CML18 [Prunus mume]	1.29E-11	1.2881	ko04626	Plant-pathogen interaction	K13448	calcium-binding protein CML	calcium ion binding													GO:0005509
	Pav_sc0000108.1_g470.1.mk	AT2G35470.1		Has 25 Blast hits to 25 proteins in 8 species: Archae - 0	1.43E-07	2.50284
	Pav_sc0000108.1_g520.1.mk	AT4G17720.1		binding partner of ACD11 1 [Prunus persica] &gt	9.23E-17	1.11254					nucleic acid binding													GO:0003676
	Pav_sc0000108.1_g610.1.mk	AT3G52220.1		Has 8882 Blast hits to 4920 proteins in 346 species: Archae - 10	0.000634828	-0.799907
	Pav_sc0000111.1_g020.1.mk	AT5G11420.1		tr|M5XBB6|M5XBB6_PRUPE Uncharacterized protein OS=Prunus persica GN=PRUPE_ppa018156mg PE=4 SV=1	1.13E-42	2.78834
	Pav_sc0000111.1_g030.1.mk	AT1G52720.1		BEST Arabidopsis thaliana protein match is: unknown protein (TAIR:AT3G15630.1)	3.19E-05	0.716889
	Pav_sc0000111.1_g070.1.mk	AT1G15460.1	ATBOR4, BOR4	PREDICTED: boron transporter 4 [Prunus mume]	0.000653745	-0.478034					anion transport	inorganic anion exchanger activity	integral to membrane	membrane"										GO:0005452	GO:0006820	GO:0016020	GO:0016021"
	Pav_sc0000112.1_g100.1.mk	AT3G58450.2		PREDICTED: universal stress protein YxiE-like [Prunus mume]	5.57E-63	-4.00038					response to stress													GO:0006950
	Pav_sc0000112.1_g300.1.mk	AT1G53430.2		PREDICTED: probable LRR receptor-like serine/threonine-protein kinase At1g07650 [Prunus mume]	2.52E-15	-2.18723					ATP binding	protein kinase activity	protein phosphorylation"											GO:0004672	GO:0005524	GO:0006468"
	Pav_sc0000113.1_g090.1.mk	AT1G20696.3	HMGB3, NFD3, NFD03		4.43E-07	0.621678
	Pav_sc0000113.1_g130.1.mk	AT5G49160.1	MET1, MET2, METI, DDM2, DMT01, DMT1	DNA (cytosine-5)-methyltransferase 1 [Prunus persica] &gt	0.004600936	-0.677596	ko00270	Cysteine and methionine metabolism	K00558	DNA (cytosine-5)-methyltransferase 1 [EC:2.1.1.37]	C-5 methylation of cytosine	chromatin binding	DNA (cytosine-5-)-methyltransferase activity	methyltransferase activity	nucleus"									GO:0003682	GO:0003886	GO:0005634	GO:0008168	GO:0090116"
	Pav_sc0000113.1_g140.1.mk	AT2G17550.2		FUNCTIONS IN: molecular_function unknown	0.004636003	0.46434
	Pav_sc0000113.1_g180.1.mk	AT2G17530.3		PREDICTED: SRSF protein kinase 1 [Prunus mume]	0.007363223	0.32073			K08832	serine/threonine-protein kinase SRPK3 [EC:2.7.11.1]	ATP binding	protein kinase activity	protein phosphorylation"											GO:0004672	GO:0005524	GO:0006468"
	Pav_sc0000113.1_g200.1.br	54S ribosomal protein L19, mitochondrial [Prunus persica] &gt		gi|1139762229|gb|ONH97326.1| hypothetical protein PRUPE_7G183900 [Prunus persica]	0.000536061	-1.13298	ko03010	Ribosome	K02867	large subunit ribosomal protein L11	ribosome	structural constituent of ribosome	translation"											GO:0003735	GO:0005840	GO:0006412"
	Pav_sc0000113.1_g280.1.mk	AT3G51480.1	ATGLR3.6, GLR3.6	PREDICTED: glutamate receptor 3.6-like [Prunus mume]	4.03E-06	-0.842586					ionotropic glutamate receptor activity	membrane"												GO:0004970	GO:0016020"
	Pav_sc0000113.1_g360.1.mk	AT2G17510.1	EMB2763	PREDICTED: exosome complex exonuclease RRP44 homolog A [Prunus mume]	0.007972369	-0.6513	ko03018	RNA degradation	K12585	exosome complex exonuclease DIS3/RRP44 [EC:3.1.13.-]
	Pav_sc0000113.1_g390.1.mk	AT2G17480.1	MLO8, ATMLO8	PREDICTED: MLO-like protein 8 [Prunus mume]	1.13E-19	1.25415			K08472	mlo protein	defense response	integral to membrane"												GO:0006952	GO:0016021"
	Pav_sc0000113.1_g400.1.mk	AT1G76410.1	ATL8	RING-H2 finger protein ATL8 [Prunus persica] &gt	1.06E-08	1.29265
	Pav_sc0000113.1_g430.1.mk	AT1G73100.1	SUVH3, SDG19	PREDICTED: histone-lysine N-methyltransferase, H3 lysine-9 specific SUVH3-like [Prunus mume]	1.51E-12	1.19413	ko00310	Lysine degradation	K11420	euchromatic histone-lysine N-methyltransferase [EC:2.1.1.43]	histone binding	histone lysine methylation	histone-lysine N-methyltransferase activity	histone methylation	nucleus	protein binding	zinc ion binding"							GO:0005515	GO:0005634	GO:0008270	GO:0016571	GO:0018024	GO:0034968	GO:0042393"
	Pav_sc0000113.1_g470.1.mk	AT4G35470.1	PIRL4	plant intracellular Ras-group-related LRR protein 4 [Prunus persica] &gt	9.95E-08	0.818353					protein binding													GO:0005515
	Pav_sc0000113.1_g510.1.mk	AT2G34357.1		PREDICTED: RRP12-like protein [Prunus mume]	1.56E-15	-0.660651					binding													GO:0005488
	Pav_sc0000113.1_g540.1.mk	3-hydroxy-3-methylglutaryl-coenzyme A reductase 3 [Prunus persica] &gt		gi|1139762289|gb|ONH97386.1| hypothetical protein PRUPE_7G187000 [Prunus persica]	2.50E-81	3.29808					coenzyme A metabolic process	coenzyme binding	hydroxymethylglutaryl-CoA reductase (NADPH) activity	integral to membrane	isoprenoid biosynthetic process	NADP binding	oxidation-reduction process	oxidoreductase activity, acting on the CH-OH group of donors, NAD or NADP as acceptor"						GO:0004420	GO:0008299	GO:0015936	GO:0016021	GO:0016616	GO:0050661	GO:0050662	GO:0055114"
	Pav_sc0000113.1_g580.1.mk	PREDICTED: uncharacterized protein LOC103322454 [Prunus mume]		tr|M5XZ97|M5XZ97_PRUPE Uncharacterized protein OS=Prunus persica GN=PRUPE_ppa013095mg PE=4 SV=1"	1.09E-10	-1.51006
	Pav_sc0000113.1_g600.1.mk	3-hydroxy-3-methylglutaryl-coenzyme A reductase 1 [Prunus persica] &gt		gi|1139762294|gb|ONH97391.1| hypothetical protein PRUPE_7G187500 [Prunus persica]	1.16E-05	-1.10271					coenzyme A metabolic process	coenzyme binding	hydroxymethylglutaryl-CoA reductase (NADPH) activity	integral to membrane	isoprenoid biosynthetic process	NADP binding	oxidation-reduction process	oxidoreductase activity, acting on the CH-OH group of donors, NAD or NADP as acceptor"						GO:0004420	GO:0008299	GO:0015936	GO:0016021	GO:0016616	GO:0050661	GO:0050662	GO:0055114"
	Pav_sc0000113.1_g620.1.mk	hypothetical protein PRUPE_7G187700 [Prunus persica]		tr|M5VSS0|M5VSS0_PRUPE Uncharacterized protein OS=Prunus persica GN=PRUPE_ppa025168mg PE=4 SV=1"	1.60E-09	-2.66726
	Pav_sc0000113.1_g660.1.mk	AT3G51520.1		PREDICTED: diacylglycerol O-acyltransferase 2-like [Prunus mume]	0.009834525	-0.752324					transferase activity, transferring acyl groups other than amino-acyl groups													GO:0016747
	Pav_sc0000113.1_g690.1.mk	AT3G51510.1		FUNCTIONS IN: molecular_function unknown	6.31E-05	-0.966543
	Pav_sc0000113.1_g720.1.mk	AT3G59750.1		hypothetical protein COLO4_15700 [Corchorus olitorius]	2.00E-05	0.479213					ATP binding	protein kinase activity	protein phosphorylation"											GO:0004672	GO:0005524	GO:0006468"
	Pav_sc0000113.1_g740.1.mk	AT5G65930.2	ZWI, PKCBP, KCBP	kinesin-like protein KIN-14E [Prunus persica] &gt	4.79E-05	0.713123					ATP binding	catalytic activity	cytoskeleton	microtubule-based movement	microtubule binding	microtubule motor activity	oxidation-reduction process	oxidoreductase activity"						GO:0003777	GO:0003824	GO:0005524	GO:0005856	GO:0007018	GO:0008017	GO:0016491	GO:0055114"
	Pav_sc0000113.1_g810.1.mk	AT4G33140.1		tr|M5VQC7|M5VQC7_PRUPE Uncharacterized protein OS=Prunus persica GN=PRUPE_ppa009104mg PE=4 SV=1	0.006411422	0.336318					5'-nucleotidase activity	deoxyribonucleotide catabolic process"												GO:0008253	GO:0009264"
	Pav_sc0000116.1_g010.1.br	AT3G14470.1		PREDICTED: putative disease resistance RPP13-like protein 1 [Prunus mume]	0.009181318	-1.07654					ADP binding													GO:0043531
	Pav_sc0000119.1_g010.1.mk	1-aminocyclopropane-1-carboxylate oxidase homolog 1 [Prunus persica] &gt		gi|1139794019|gb|ONI26637.1| hypothetical protein PRUPE_1G036700 [Prunus persica]	3.32E-06	-1.11543					oxidation-reduction process	oxidoreductase activity"												GO:0016491	GO:0055114"
	Pav_sc0000119.1_g030.1.br	AT1G06620.1		sp|Q84MB3|ACCH1_ARATH 1-aminocyclopropane-1-carboxylate oxidase homolog 1 OS=Arabidopsis thaliana GN=At1g06620 PE=2 SV=1	3.45E-07	-1.10004					oxidation-reduction process	oxidoreductase activity"												GO:0016491	GO:0055114"
	Pav_sc0000119.1_g210.1.br				7.16E-10	-2.13023
	Pav_sc0000119.1_g310.1.mk	AT5G43370.2	PHT1	2 | phosphate transporter 2 | chr5:17416074-17417798 FORWARD LENGTH=524	6.31E-17	-1.62043					integral to membrane	transmembrane transport	transmembrane transporter activity"											GO:0016021	GO:0022857	GO:0055085"
	Pav_sc0000119.1_g330.1.mk	AT1G08650.1	PPCK1, ATPPCK1	PREDICTED: phosphoenolpyruvate carboxylase kinase 1-like [Prunus mume]	0.004549099	-1.0561	ko04012	ErbB signaling pathway	K04515	calcium/calmodulin-dependent protein kinase (CaM kinase) II [EC:2.7.11.17]	ATP binding	protein kinase activity	protein phosphorylation"											GO:0004672	GO:0005524	GO:0006468"
	Pav_sc0000119.1_g500.1.mk	AT1G04430.2		probable methyltransferase PMT3 [Prunus persica] &gt	2.20E-21	1.20707					methyltransferase activity													GO:0008168
	Pav_sc0000119.1_g510.1.mk	AT3G23310.1		serine/threonine-protein kinase tricorner [Prunus persica] &gt	2.42E-07	0.616566			K08790	serine/threonine kinase 38 [EC:2.7.11.1]	ATP binding	protein kinase activity	protein phosphorylation	protein serine/threonine kinase activity"										GO:0004672	GO:0004674	GO:0005524	GO:0006468"
	Pav_sc0000119.1_g600.1.mk	AT5G43310.2		PREDICTED: uncharacterized protein LOC103324076 [Prunus mume]	0.008887034	-0.681189
	Pav_sc0000119.1_g720.1.mk	AT4G14330.1		kinesin-like protein KIN-10A [Prunus persica] &gt	0.001425556	-0.588052					ATP binding	microtubule-based movement	microtubule binding	microtubule motor activity"										GO:0003777	GO:0005524	GO:0007018	GO:0008017"
	Pav_sc0000120.1_g170.1.mk	AT3G15351.1		Has 50 Blast hits to 50 proteins in 16 species: Archae - 0	0.00772046	-0.7048
	Pav_sc0000120.1_g240.1.mk	AT4G00030.1		probable plastid-lipid-associated protein 11 isoform X1 [Prunus persica] &gt	0.00722672	-0.156875
	Pav_sc0000122.1_g080.1.mk	AT1G66920.2		PREDICTED: rust resistance kinase Lr10-like [Prunus mume]	5.21E-06	0.978389	ko04064	NF-kappa B signaling pathway	K04733	interleukin-1 receptor-associated kinase 4 [EC:2.7.11.1]	ATP binding	polysaccharide binding	protein kinase activity	protein phosphorylation"										GO:0004672	GO:0005524	GO:0006468	GO:0030247"
	Pav_sc0000123.1_g640.1.mk	PREDICTED: uncharacterized protein LOC103331010 [Prunus mume]		tr|M5XE09|M5XE09_PRUPE Uncharacterized protein OS=Prunus persica GN=PRUPE_ppa012852mg PE=4 SV=1"	0.000324991	0.545237
	Pav_sc0000124.1_g060.1.mk	AT4G27290.1		PREDICTED: G-type lectin S-receptor-like serine/threonine-protein kinase At4g27290 isoform X3 [Prunus mume]	0.000128493	-0.556517					ATP binding	protein kinase activity	protein phosphorylation	protein serine/threonine kinase activity	recognition of pollen"									GO:0004672	GO:0004674	GO:0005524	GO:0006468	GO:0048544"
	Pav_sc0000124.1_g100.1.mk	AT4G27290.1		hypothetical protein PRUPE_4G193200 [Prunus persica]	0.000233645	-1.15373					recognition of pollen													GO:0048544
	Pav_sc0000124.1_g110.1.mk	AT4G24000.1	ATCSLG2, CSLG2	PREDICTED: cellulose synthase-like protein G2 [Prunus mume]	7.16E-26	1.30771					cellulose biosynthetic process	cellulose synthase (UDP-forming) activity	membrane"											GO:0016020	GO:0016760	GO:0030244"
	Pav_sc0000126.1_g140.1.mk				0.000641849	0.37632
	Pav_sc0000127.1_g010.1.br	AT1G62040.1	ATG8C	hypothetical protein PRUPE_8G006200 [Prunus persica]	0.000869996	-1.11878
	Pav_sc0000127.1_g170.1.mk	AT5G06620.1	ATXR4, SDG38	hypothetical protein EUTSA_v10012901mg [Eutrema salsugineum] &gt	0.002575642	0.42977					protein binding													GO:0005515
	Pav_sc0000127.1_g180.1.mk	AT3G11980.1	MS2, FAR2	PREDICTED: fatty acyl-CoA reductase 2 [Prunus mume]	4.44E-11	0.832245	ko00073	Cutin, suberine and wax biosynthesis	K13356	alcohol-forming fatty acyl-CoA reductase [EC:1.2.1.84]	fatty-acyl-CoA reductase (alcohol-forming) activity													GO:0080019
	Pav_sc0000129.1_g060.1.mk	AT5G11900.1		PREDICTED: translation machinery-associated protein 22 [Prunus mume] &gt	0.000641502	0.384223					translational initiation	translation initiation factor activity"												GO:0003743	GO:0006413"
	Pav_sc0000129.1_g070.1.mk	AT4G29740.1	CKX4, ATCKX4	cytokinin dehydrogenase 2 [Prunus persica]	6.44E-23	-0.627997	ko00908	Zeatin biosynthesis	K00279	cytokinin dehydrogenase [EC:1.5.99.12]	catalytic activity	cytokinin dehydrogenase activity	cytokinin metabolic process	flavin adenine dinucleotide binding	oxidation-reduction process	oxidoreductase activity	oxidoreductase activity, acting on CH-OH group of donors"							GO:0003824	GO:0009690	GO:0016491	GO:0016614	GO:0019139	GO:0050660	GO:0055114"
	Pav_sc0000129.1_g080.1.mk	AT4G29750.1		CRM-domain containing factor CFM3, chloroplastic/mitochondrial [Prunus persica]	0.000173038	-0.825631					RNA binding													GO:0003723
	Pav_sc0000129.1_g100.1.br	AT4G31980.1		CONTAINS InterPro DOMAIN/s: Protein of unknown function DUF247, plant (InterPro:IPR004158), Protein of unknown function DUF862, eukaryotic (InterPro:IPR008580)	3.79E-05	-2.14924
	Pav_sc0000129.1_g1040.1.mk	AT1G77550.1		tubulin-tyrosine ligases | chr1:29138490-29142965 REVERSE LENGTH=855	0.001653077	-0.615667			K16609	tubulin--tyrosine ligase-like protein 12	ATP binding	catalytic activity	protein modification process"											GO:0003824	GO:0005524	GO:0006464"
	Pav_sc0000129.1_g1150.1.br	AT2G45560.1	CYP76C1	PREDICTED: flavonoid 3'-monooxygenase-like [Prunus mume]	5.66E-21	1.38047					heme binding	iron ion binding	monooxygenase activity	oxidation-reduction process	oxidoreductase activity, acting on paired donors, with incorporation or reduction of molecular oxygen"									GO:0004497	GO:0005506	GO:0016705	GO:0020037	GO:0055114"
	Pav_sc0000129.1_g1160.1.br	AT5G06900.1	CYP93D1	flavonoid 3'-monooxygenase [Prunus persica] &gt	7.80E-22	2.08536					heme binding	iron ion binding	oxidation-reduction process	oxidoreductase activity, acting on paired donors, with incorporation or reduction of molecular oxygen"										GO:0005506	GO:0016705	GO:0020037	GO:0055114"
	Pav_sc0000129.1_g1180.1.mk	AT5G07990.1	TT7, CYP75B1, D501	flavonoid 3'-monooxygenase [Prunus persica] &gt	3.03E-16	0.888119					heme binding	iron ion binding	oxidation-reduction process	oxidoreductase activity, acting on paired donors, with incorporation or reduction of molecular oxygen"										GO:0005506	GO:0016705	GO:0020037	GO:0055114"
	Pav_sc0000129.1_g1200.1.mk	AT2G05920.1		sp|Q9ZUF6|SBT18_ARATH Subtilisin-like protease SBT1.8 OS=Arabidopsis thaliana GN=SBT1.8 PE=1 SV=1	0.000115868	0.932436					proteolysis	serine-type endopeptidase activity"												GO:0004252	GO:0006508"
	Pav_sc0000129.1_g1270.1.mk	AT3G51420.1	SSL4, ATSSL4	PREDICTED: protein STRICTOSIDINE SYNTHASE-LIKE 4-like [Prunus mume]	1.16E-12	-1.50842					biosynthetic process	strictosidine synthase activity"												GO:0009058	GO:0016844"
	Pav_sc0000129.1_g1440.1.mk	AT5G20700.1		sp|Q8LGS1|MARD1_ARATH Protein MARD1 OS=Arabidopsis thaliana GN=MARD1 PE=2 SV=2	1.58E-14	-2.07069
	Pav_sc0000129.1_g1460.1.mk	AT1G19210.1		PREDICTED: ethylene-responsive transcription factor ERF017 [Prunus mume]	0.000613093	-1.73399					DNA binding	regulation of transcription, DNA-dependent	sequence-specific DNA binding transcription factor activity"											GO:0003677	GO:0003700	GO:0006355"
	Pav_sc0000129.1_g1510.1.mk	3-oxoacyl-[acyl-carrier-protein] synthase II, chloroplastic [Prunus persica] &gt		gi|1139762415|gb|ONH97512.1| hypothetical protein PRUPE_7G193900 [Prunus persica] &gt	1.27E-08	0.756511	ko01212	Fatty acid metabolism	K09458	3-oxoacyl-[acyl-carrier-protein] synthase II [EC:2.3.1.179]	catalytic activity	fatty acid biosynthetic process	metabolic process	transferase activity, transferring acyl groups other than amino-acyl groups"										GO:0003824	GO:0006633	GO:0008152	GO:0016747"
	Pav_sc0000129.1_g1530.1.mk	21 kDa protein [Prunus persica] &gt		gi|1139762413|gb|ONH97510.1| hypothetical protein PRUPE_7G193700 [Prunus persica]	2.08E-15	1.23732					enzyme inhibitor activity													GO:0004857
	Pav_sc0000129.1_g1600.1.mk	AT1G19250.1	FMO1	PREDICTED: probable flavin-containing monooxygenase 1 [Prunus mume]	1.43E-21	3.71491
	Pav_sc0000129.1_g1610.1.mk	AT3G26060.1	ATPRX Q	peroxiredoxin Q, chloroplastic [Prunus persica] &gt	7.68E-07	1.80093			K03564	peroxiredoxin Q/BCP [EC:1.11.1.15]	antioxidant activity	cell redox homeostasis	oxidation-reduction process	oxidoreductase activity"										GO:0016209	GO:0016491	GO:0045454	GO:0055114"
	Pav_sc0000129.1_g1690.1.mk	AT2G03140.1		hypothetical protein PRUPE_7G192500 [Prunus persica]	0.001650975	0.682276
	Pav_sc0000129.1_g1710.1.mk	AT3G43190.1	SUS4, ATSUS4	sp|P13708|SUSY_SOYBN Sucrose synthase OS=Glycine max GN=SS PE=1 SV=2	4.99E-12	0.986444	ko00500	Starch and sucrose metabolism	K00695	sucrose synthase [EC:2.4.1.13]	sucrose metabolic process	sucrose synthase activity"												GO:0005985	GO:0016157"
	Pav_sc0000129.1_g180.1.mk	AT1G72880.1		sp|Q1H096|SURE_METFK 5'-nucleotidase SurE OS=Methylobacillus flagellatus (strain KT / ATCC 51484 / DSM 6875) GN=surE PE=3 SV=1	0.004900055	-1.1722	ko00230	Purine metabolism	K03787	5'-nucleotidase [EC:3.1.3.5]	hydrolase activity													GO:0016787
	Pav_sc0000129.1_g1800.1.mk	AT1G53920.1	GLIP5	PREDICTED: GDSL esterase/lipase 5-like [Prunus mume]	5.25E-12	-1.47112					hydrolase activity, acting on ester bonds													GO:0016788
	Pav_sc0000129.1_g1810.1.mk	AT2G26460.1	SMU2	sp|O48713|SMU2_ARATH Suppressor of mec-8 and unc-52 protein homolog 2 OS=Arabidopsis thaliana GN=SMU2 PE=1 SV=1	0.005618321	-0.735503			K13109	IK cytokine	nucleus													GO:0005634
	Pav_sc0000129.1_g1850.1.mk	AT3G53690.1		probable E3 ubiquitin-protein ligase RNF144A-A [Prunus persica] &gt	0.006669925	-0.77961			K11975	E3 ubiquitin-protein ligase RNF144 [EC:2.3.2.27]	protein ubiquitination	ubiquitin-protein ligase activity"												GO:0004842	GO:0016567"
	Pav_sc0000129.1_g1900.1.mk	AT2G26450.1		pectinesterase [Prunus persica] &gt	1.10E-86	-4.60016					cell wall	cell wall modification	enzyme inhibitor activity	pectinesterase activity"										GO:0004857	GO:0005618	GO:0030599	GO:0042545"
	Pav_sc0000129.1_g1920.1.mk	AT3G43270.1		PREDICTED: pectinesterase/pectinesterase inhibitor PPE8B [Prunus mume]	1.03E-142	4.95139	ko00040	Pentose and glucuronate interconversions	K01051	pectinesterase [EC:3.1.1.11]	cell wall	cell wall modification	enzyme inhibitor activity	pectinesterase activity"										GO:0004857	GO:0005618	GO:0030599	GO:0042545"
	Pav_sc0000129.1_g210.1.mk	AT5G57000.1		FUNCTIONS IN: molecular_function unknown	2.87E-10	0.977915
	Pav_sc0000129.1_g280.1.mk	AT1G72740.2		PREDICTED: telomere repeat-binding factor 4-like [Prunus mume]	0.001115664	-0.74236			K09422	transcription factor MYB, plant	DNA binding	nucleosome	nucleosome assembly	nucleus"										GO:0000786	GO:0003677	GO:0005634	GO:0006334"
	Pav_sc0000129.1_g290.1.mk	AT5G57030.1	LUT2	lycopene epsilon cyclase, chloroplastic [Prunus persica] &gt	1.96E-10	-1.3785	ko00906	Carotenoid biosynthesis	K06444	lycopene epsilon-cyclase [EC:5.5.1.18]	carotenoid biosynthetic process	oxidation-reduction process	oxidoreductase activity	oxidoreductase activity, acting on paired donors, with incorporation or reduction of molecular oxygen"										GO:0016117	GO:0016491	GO:0016705	GO:0055114"
	Pav_sc0000129.1_g370.1.mk	AT1G72770.3	HAB1	PREDICTED: protein phosphatase 2C 77 [Prunus mume]	0.000160093	0.78224	ko04016	MAPK signaling pathway - plant	K14497	protein phosphatase 2C [EC:3.1.3.16]	catalytic activity	cation binding	protein dephosphorylation	protein serine/threonine phosphatase activity"										GO:0003824	GO:0004722	GO:0006470	GO:0043169"
	Pav_sc0000129.1_g380.1.mk	AT4G29810.1	ATMKK2, MKK2, MK1	PREDICTED: mitogen-activated protein kinase kinase 2 [Prunus mume]	3.30E-05	1.12329	ko04016	MAPK signaling pathway - plant	K20603	mitogen-activated protein kinase kinase 2 [EC:2.7.12.2]	ATP binding	protein kinase activity	protein phosphorylation"											GO:0004672	GO:0005524	GO:0006468"
	Pav_sc0000129.1_g420.1.mk	AT4G29820.1	CFIM-25, ATCFIM-25	pre-mRNA cleavage factor Im 25 kDa subunit 1 isoform X1 [Prunus persica]	2.81E-19	-1.8223	ko03015	mRNA surveillance pathway	K14397	cleavage and polyadenylation specificity factor subunit 5	mRNA binding	mRNA cleavage factor complex	mRNA polyadenylation"											GO:0003729	GO:0005849	GO:0006378"
	Pav_sc0000129.1_g490.1.mk	AT5G20490.2	XIK, ATXIK, XI-17	hypothetical protein OsJ_21402 [Oryza sativa Japonica Group]	4.62E-09	0.697194					ATP binding	motor activity	myosin complex	protein binding"										GO:0003774	GO:0005515	GO:0005524	GO:0016459"
	Pav_sc0000129.1_g520.1.mk	AT5G20610.1		BEST Arabidopsis thaliana protein match is: unknown protein (TAIR:AT5G26160.1)	0.000344207	0.394618
	Pav_sc0000129.1_g530.1.mk	AT5G20520.1	WAV2	PREDICTED: ankyrin repeat-containing protein At3g12360-like [Prunus mume]	0.005433772	0.322769					histone binding	protein binding	proteolysis	regulation of transcription, DNA-dependent	serine-type peptidase activity"									GO:0005515	GO:0006355	GO:0006508	GO:0008236	GO:0042393"
	Pav_sc0000129.1_g590.1.mk	AT2G06530.1	VPS2.1	PREDICTED: vacuolar protein sorting-associated protein 2 homolog 1 [Prunus mume]	1.45E-06	0.640117	ko04144	Endocytosis	K12191	charged multivesicular body protein 2A	vacuolar transport													GO:0007034
	Pav_sc0000129.1_g710.1.mk	AT1G17455.2	ELF4-L4	PREDICTED: protein ELF4-LIKE 3 [Prunus mume]	2.99E-11	-1.09748					positive regulation of circadian rhythm													GO:0042753
	Pav_sc0000129.1_g730.1.mk	AT2G31670.1		sp|Q9SIP1|UP3_ARATH Stress-response A/B barrel domain-containing protein UP3 OS=Arabidopsis thaliana GN=UP3 PE=2 SV=1	0.001344172	0.386535
	Pav_sc0000129.1_g910.1.mk	AT5G45550.1		PREDICTED: MOB kinase activator-like 1A [Prunus mume]	1.05E-21	1.81237	ko04390	Hippo signaling pathway	K06685	MOB kinase activator 1
	Pav_sc0000129.1_g950.1.mk	AT3G18670.1		PREDICTED: uncharacterized protein LOC103340581 isoform X1 [Prunus mume]	0.003347813	-0.882079					protein binding													GO:0005515
	Pav_sc0000130.1_g1000.1.mk	AT4G02405.2		sp|A3PVF1|Y1071_MYCSJ Putative S-adenosyl-L-methionine-dependent methyltransferase Mjls_1071 OS=Mycobacterium sp. (strain JLS) GN=Mjls_1071 PE=3 SV=1	0.000212199	-0.986791					methylation	methyltransferase activity"												GO:0008168	GO:0032259"
	Pav_sc0000130.1_g1070.1.mk	AT3G62830.2	UXS2, ATUXS2	sp|Q9LZI2|UXS2_ARATH UDP-glucuronic acid decarboxylase 2 OS=Arabidopsis thaliana GN=UXS2 PE=1 SV=1	6.14E-60	2.75304
	Pav_sc0000130.1_g200.1.mk	AT3G62550.1		PREDICTED: universal stress protein A-like protein [Prunus mume]	3.07E-09	-1.11153					response to stress													GO:0006950
	Pav_sc0000130.1_g220.1.mk	AT4G02080.1	ASAR1, ATSARA1C, ATSAR2, SAR2	PREDICTED: GTP-binding protein SAR1A-like [Prunus mume]	0.000110881	0.42004	ko04141	Protein processing in endoplasmic reticulum	K07953	GTP-binding protein SAR1 [EC:3.6.5.-]	GTP binding	intracellular	intracellular protein transport"											GO:0005525	GO:0005622	GO:0006886"
	Pav_sc0000130.1_g250.1.mk	AT4G02100.1		PREDICTED: uncharacterized protein LOC103334043 [Prunus mume]	4.07E-05	1.38622					protein binding													GO:0005515
	Pav_sc0000130.1_g270.1.mk	AT4G02110.1		PREDICTED: BRCT domain-containing protein At4g02110 [Prunus mume]	0.006052323	-1.60637	ko03440	Homologous recombination	K10728	topoisomerase (DNA) II binding protein 1
	Pav_sc0000130.1_g280.1.mk	AT3G62580.1		sp|Q91XE8|TM205_MOUSE Transmembrane protein 205 OS=Mus musculus GN=Tmem205 PE=1 SV=1	8.43E-11	-1.15361
	Pav_sc0000130.1_g390.1.mk	AT5G47900.1		heparan-alpha-glucosaminide N-acetyltransferase isoform X2 [Prunus persica] &gt	0.004660588	-0.760758	ko00531	Glycosaminoglycan degradation	K10532	heparan-alpha-glucosaminide N-acetyltransferase [EC:2.3.1.78]
	Pav_sc0000130.1_g450.1.mk	AT1G02700.1		FUNCTIONS IN: molecular_function unknown	3.52E-07	-1.57494
	Pav_sc0000130.1_g470.1.mk				0.000161601	0.319954
	Pav_sc0000130.1_g480.1.mk	AT3G62650.1		BEST Arabidopsis thaliana protein match is: unknown protein (TAIR:AT2G47485.1)	0.004397931	1.12125
	Pav_sc0000130.1_g490.1.mk	AT3G62660.1	GATL7	probable galacturonosyltransferase-like 7 [Prunus persica] &gt	0.000918305	0.607627
	Pav_sc0000130.1_g560.1.mk	AT2G47490.1	ATNDT1, NDT1	nicotinamide adenine dinucleotide transporter 1, chloroplastic [Prunus persica] &gt	0.000101482	-0.912927					transmembrane transport													GO:0055085
	Pav_sc0000130.1_g590.1.mk	AT3G62420.1	ATBZIP53, BZIP53	bZIP transcription factor 53 [Prunus persica] &gt	3.86E-05	0.504407					regulation of transcription, DNA-dependent	sequence-specific DNA binding transcription factor activity"												GO:0003700	GO:0006355"
	Pav_sc0000130.1_g680.1.mk	AT3G58710.1	WRKY69, ATWRKY69	probable WRKY transcription factor 69 isoform X1 [Prunus persica] &gt	9.74E-05	-1.14684					regulation of transcription, DNA-dependent	sequence-specific DNA binding	sequence-specific DNA binding transcription factor activity"											GO:0003700	GO:0006355	GO:0043565"
	Pav_sc0000130.1_g730.1.mk	AT3G16850.1		probable polygalacturonase isoform X1 [Prunus persica] &gt	1.61E-09	1.0121					carbohydrate metabolic process	polygalacturonase activity"												GO:0004650	GO:0005975"
	Pav_sc0000130.1_g750.1.mk	AT2G40940.1	ERS1, ERS	ethylene-responsive sensor [Prunus domestica subsp. syriaca]	0.000676784	-0.7851	ko04016	MAPK signaling pathway - plant	K14509	ethylene receptor [EC:2.7.13.-]	phosphorylation	protein binding	signal transduction	transferase activity, transferring phosphorus-containing groups	two-component sensor activity"									GO:0000155	GO:0005515	GO:0007165	GO:0016310	GO:0016772"
	Pav_sc0000130.1_g810.1.mk	AT4G02260.2	RSH1, AT-RSH1	putative GTP diphosphokinase RSH1, chloroplastic [Prunus persica] &gt	0.00599282	-0.774793					guanosine tetraphosphate metabolic process													GO:0015969
	Pav_sc0000130.1_g870.1.mk	AT4G02320.1		pectinesterase [Prunus persica] &gt	1.35E-58	-4.24602	ko00040	Pentose and glucuronate interconversions	K01051	pectinesterase [EC:3.1.1.11]	cell wall	cell wall modification	enzyme inhibitor activity	pectinesterase activity"										GO:0004857	GO:0005618	GO:0030599	GO:0042545"
	Pav_sc0000130.1_g890.1.mk	AT1G02810.1		probable pectinesterase/pectinesterase inhibitor 7 [Prunus persica] &gt	0.000134623	0.660432					cell wall	cell wall modification	enzyme inhibitor activity	pectinesterase activity"										GO:0004857	GO:0005618	GO:0030599	GO:0042545"
	Pav_sc0000130.1_g910.1.mk	AT4G02340.1		PREDICTED: bifunctional epoxide hydrolase 2 [Prunus mume]	2.99E-05	-0.862807					catalytic activity													GO:0003824
	Pav_sc0000130.1_g930.1.mk	AT1G02816.1		hypothetical protein PRUPE_8G263200, partial [Prunus persica]	0.001635657	0.336048
	Pav_sc0000130.1_g940.1.mk	AT4G02380.1	SAG21, AtLEA5	indole-3-acetic acid-induced protein ARG2 [Prunus persica] &gt	5.04E-15	1.41965					response to stress													GO:0006950
	Pav_sc0000130.1_g990.1.mk	AT3G53760.1	GCP4, ATGCP4	hypothetical protein VITISV_003625 [Vitis vinifera]	0.009616597	-0.757888					gamma-tubulin binding	microtubule cytoskeleton organization	microtubule nucleation	microtubule organizing center	rRNA processing	small-subunit processome	spindle pole"							GO:0000226	GO:0000922	GO:0005815	GO:0006364	GO:0007020	GO:0032040	GO:0043015"
	Pav_sc0000131.1_g130.1.mk	AT5G21482.1	CKX7, ATCKX5	cytokinin dehydrogenase 7 isoform X1 [Prunus persica] &gt	5.25E-13	1.07571	ko00908	Zeatin biosynthesis	K00279	cytokinin dehydrogenase [EC:1.5.99.12]	catalytic activity	cytokinin dehydrogenase activity	cytokinin metabolic process	flavin adenine dinucleotide binding	oxidation-reduction process	oxidoreductase activity	oxidoreductase activity, acting on CH-OH group of donors"							GO:0003824	GO:0009690	GO:0016491	GO:0016614	GO:0019139	GO:0050660	GO:0055114"
	Pav_sc0000131.1_g190.1.mk	AT5G21930.2	PAA2, HMA8	PREDICTED: copper-transporting ATPase PAA2, chloroplastic [Prunus mume]	7.34E-07	0.590091					metal ion binding	metal ion transport"												GO:0030001	GO:0046872"
	Pav_sc0000131.1_g220.1.mk	AT5G21940.1		BEST Arabidopsis thaliana protein match is: unknown protein (TAIR:AT3G43850.1)	3.16E-09	2.44955
	Pav_sc0000131.1_g230.1.mk	AT3G43860.1	AtGH9A4, GH9A4	PREDICTED: endoglucanase 16 [Prunus mume]	0.001961889	-0.864939	ko00500	Starch and sucrose metabolism	K01179	endoglucanase [EC:3.2.1.4]	carbohydrate metabolic process	catalytic activity	chalcone isomerase activity	flavonoid biosynthetic process	hydrolase activity, hydrolyzing O-glycosyl compounds	intramolecular lyase activity"								GO:0003824	GO:0004553	GO:0005975	GO:0009813	GO:0016872	GO:0045430"
	Pav_sc0000131.1_g240.1.mk	Alpha/beta hydrolase-1 [Corchorus capsularis]		AT2G26300.1 | Symbols: GPA1, GP ALPHA 1, ATGPA1 | G protein alpha subunit 1 | chr2:11198087-11200822 FORWARD LENGTH=383	0.00035965	0.471855	ko04973	Carbohydrate digestion and absorption	K19729	guanine nucleotide-binding protein G(t) subunit alpha 3	G-protein beta/gamma-subunit complex binding	G-protein coupled receptor signaling pathway	GTPase activity	GTP binding	guanyl nucleotide binding	signal transducer activity	signal transduction"							GO:0003924	GO:0004871	GO:0005525	GO:0007165	GO:0007186	GO:0019001	GO:0031683"
	Pav_sc0000131.1_g260.1.mk	AT1G71860.3	PTP1, ATPTP1	hypothetical protein PRUPE_1G402600 [Prunus persica]	3.45E-07	-0.726729					dephosphorylation	phosphatase activity	protein dephosphorylation	protein tyrosine phosphatase activity"										GO:0004725	GO:0006470	GO:0016311	GO:0016791"
	Pav_sc0000131.1_g360.1.mk	AT2G26270.1		INVOLVED IN: biological_process unknown	8.41E-09	-1.42317
	Pav_sc0000131.1_g440.1.mk	AT5G21280.1		PREDICTED: probable WRKY transcription factor protein 1 isoform X2 [Prunus mume]	0.000101342	-1.69658					protein binding													GO:0005515
	Pav_sc0000131.1_g890.1.mk	AT5G10750.1		PREDICTED: protein ENHANCED DISEASE RESISTANCE 2-like isoform X2 [Prunus mume]	2.90E-36	2.08186
	Pav_sc0000136.1_g030.1.mk	AT1G47128.1	RD21, RD21A	cysteine proteinase RD21A [Prunus persica] &gt	5.71E-35	2.25527					cysteine-type peptidase activity													GO:0008234
	Pav_sc0000136.1_g090.1.br	AT1G43760.1		PREDICTED: uncharacterized protein LOC103936764 [Pyrus x bretschneideri]	1.89E-13	0.703784					nucleic acid binding	ribonuclease H activity"												GO:0003676	GO:0004523"
	Pav_sc0000136.1_g330.1.br				6.93E-35	3.56835
	Pav_sc0000136.1_g360.1.br				0.008755774	1.58661
	Pav_sc0000136.1_g410.1.br				4.52E-22	2.49851
	Pav_sc0000138.1_g030.1.mk	AT5G17050.1	UGT78D2	sp|Q5UL10|UFOG2_FRAAN Anthocyanidin 3-O-glucosyltransferase 2 OS=Fragaria ananassa GN=FGT PE=1 SV=1	5.70E-06	-0.951319	ko00942	Anthocyanin biosynthesis	K12930	anthocyanidin 3-O-glucosyltransferase [EC:2.4.1.115]	metabolic process	transferase activity, transferring hexosyl groups"												GO:0008152	GO:0016758"
	Pav_sc0000138.1_g080.1.mk	AT1G50240.2	FU	serine/threonine-protein kinase TIO isoform X2 [Prunus persica]	0.000839536	-0.599563	ko04341	Hedgehog signaling pathway - fly	K06228	fused [EC:2.7.11.1]	ATP binding	binding	protein binding	protein kinase activity	protein phosphorylation"									GO:0004672	GO:0005488	GO:0005515	GO:0005524	GO:0006468"
	Pav_sc0000138.1_g090.1.mk	AT5G17160.1		BEST Arabidopsis thaliana protein match is: unknown protein (TAIR:AT3G03130.1)	1.46E-06	-1.49749
	Pav_sc0000138.1_g1040.1.mk	AT4G27745.1		PREDICTED: protein yippee-like At4g27745 [Prunus mume]	2.72E-06	0.589395
	Pav_sc0000138.1_g1050.1.mk	AT5G24340.1		sp|Q8LAP8|DOF46_ARATH Dof zinc finger protein DOF4.6 OS=Arabidopsis thaliana GN=DOF4.6 PE=2 SV=2	8.72E-13	-1.31802					3'-5' exonuclease activity	DNA binding	nucleic acid binding	nucleobase-containing compound metabolic process	regulation of transcription, DNA-dependent"									GO:0003676	GO:0003677	GO:0006139	GO:0006355	GO:0008408"
	Pav_sc0000138.1_g1180.1.mk	AT2G46550.2		FUNCTIONS IN: molecular_function unknown	0.00292345	-0.931654
	Pav_sc0000138.1_g1200.1.mk	AT5G24310.1	ABIL3	protein ABIL2 [Prunus persica] &gt	1.49E-12	1.16825
	Pav_sc0000138.1_g220.1.mk	AT2G36740.1	SWC2, ATSWC2	DNA binding	8.08E-05	-0.905739					chromatin remodeling	histone exchange	nucleus	regulation of transcription, DNA-dependent"										GO:0005634	GO:0006338	GO:0006355	GO:0043486"
	Pav_sc0000138.1_g280.1.mk	AT5G24660.1	LSU2	PREDICTED: TRAF2 and NCK-interacting protein kinase-like [Prunus mume]	6.09E-13	1.55662
	Pav_sc0000138.1_g320.1.mk	AT5G24610.1		BEST Arabidopsis thaliana protein match is: unknown protein (TAIR:AT3G49550.1)	1.84E-11	0.920295
	Pav_sc0000138.1_g400.1.mk	AT3G55550.1		L-type lectin-domain containing receptor kinase VIII.2 [Prunus persica] &gt	0.002114771	-0.846048	ko04064	NF-kappa B signaling pathway	K04733	interleukin-1 receptor-associated kinase 4 [EC:2.7.11.1]	ATP binding	carbohydrate binding	protein kinase activity	protein phosphorylation"										GO:0004672	GO:0005524	GO:0006468	GO:0030246"
	Pav_sc0000138.1_g470.1.mk	AT5G24580.1		PREDICTED: heavy metal-associated isoprenylated plant protein 3 [Prunus mume]	4.52E-33	2.30366					metal ion binding	metal ion transport"												GO:0030001	GO:0046872"
	Pav_sc0000138.1_g540.1.mk	AT5G24530.1	DMR6	protein DOWNY MILDEW RESISTANCE 6 [Prunus persica] &gt	7.47E-08	0.858682
	Pav_sc0000138.1_g600.1.mk	AT5G53730.1		PREDICTED: protein YLS9 [Prunus mume]	2.06E-08	-1.87042
	Pav_sc0000138.1_g610.1.mk	AT5G24470.1	APRR5, PRR5	sp|Q6LA42|APRR5_ARATH Two-component response regulator-like APRR5 OS=Arabidopsis thaliana GN=APRR5 PE=1 SV=2	9.94E-07	-2.37001	ko04712	Circadian rhythm - plant	K12130	pseudo-response regulator 5	protein binding	two-component signal transduction system (phosphorelay)"												GO:0000160	GO:0005515"
	Pav_sc0000138.1_g700.1.mk	AT3G19260.1	LAG1 HOMOLOG 2, LOH2	LAG1 longevity assurance homolog 2 isoform X3 [Prunus persica]	0.005232833	0.328718
	Pav_sc0000138.1_g770.1.mk	AT4G27670.1	HSP21	small heat shock protein, chloroplastic [Prunus persica] &gt	4.57E-08	-1.87921	ko04141	Protein processing in endoplasmic reticulum	K13993	HSP20 family protein
	Pav_sc0000138.1_g820.1.mk	AT5G24430.1		CDPK-related kinase 4 [Prunus persica] &gt	0.002111453	-0.765475					ATP binding	protein kinase activity	protein phosphorylation"											GO:0004672	GO:0005524	GO:0006468"
	Pav_sc0000138.1_g870.1.mk	AT3G61890.1	ATHB-12, ATHB12, HB-12	homeobox leucine zipper protein [Prunus armeniaca]	6.80E-28	-2.26686			K09338	homeobox-leucine zipper protein	DNA binding	regulation of transcription, DNA-dependent	sequence-specific DNA binding	sequence-specific DNA binding transcription factor activity"										GO:0003677	GO:0003700	GO:0006355	GO:0043565"
	Pav_sc0000138.1_g880.1.mk	AT5G53580.1		pyridoxal reductase, chloroplastic isoform X2 [Prunus persica] &gt	1.93E-25	-2.27441	ko00750	Vitamin B6 metabolism	K05275	pyridoxine 4-dehydrogenase [EC:1.1.1.65]	oxidation-reduction process	oxidoreductase activity"												GO:0016491	GO:0055114"
	Pav_sc0000138.1_g910.1.mk	AT5G24400.1	EMB2024, PGL3	probable 6-phosphogluconolactonase 4, chloroplastic [Prunus persica] &gt	3.28E-05	-0.859716	ko01200	Carbon metabolism	K01057	6-phosphogluconolactonase [EC:3.1.1.31]	6-phosphogluconolactonase activity	carbohydrate metabolic process	pentose-phosphate shunt"											GO:0005975	GO:0006098	GO:0017057"
	Pav_sc0000138.1_g930.1.mk	AT5G53560.1	ATB5-A, B5 #2, ATCB5-E, CB5-E	PREDICTED: cytochrome b5 [Prunus mume] &gt	1.31E-05	-1.10962
	Pav_sc0000138.1_g980.1.mk	AT4G27720.1		hypothetical protein PRUPE_2G315500 [Prunus persica]	8.79E-14	1.3784					integral to membrane	molybdate ion transmembrane transporter activity	molybdate ion transport"											GO:0015098	GO:0015689	GO:0016021"
	Pav_sc0000142.1_g040.1.mk	AT2G22900.1		PREDICTED: galactomannan galactosyltransferase 1-like [Prunus mume] &gt	2.31E-10	0.752233					integral to membrane	transferase activity, transferring glycosyl groups"												GO:0016021	GO:0016757"
	Pav_sc0000142.1_g080.1.mk	AT5G67620.1		FUNCTIONS IN: molecular_function unknown	0.007818294	-1.22951
	Pav_sc0000143.1_g020.1.mk	AT1G09870.1		PREDICTED: multiple inositol polyphosphate phosphatase 1 isoform X3 [Prunus mume]	0.004649523	-0.681721	ko00010	Glycolysis / Gluconeogenesis	K03103	multiple inositol-polyphosphate phosphatase / 2,3-bisphosphoglycerate 3-phosphatase [EC:3.1.3.62 3.1.3.80]	acid phosphatase activity	phosphatase activity"												GO:0003993	GO:0016791"
	Pav_sc0000143.1_g040.1.mk	AT2G40280.1		probable methyltransferase PMT23 isoform X2 [Prunus persica] &gt	3.47E-10	0.925237					methyltransferase activity	nucleic acid binding	RNA binding	translation initiation factor activity"										GO:0003676	GO:0003723	GO:0003743	GO:0008168"
	Pav_sc0000143.1_g080.1.mk	uncharacterized protein LOC109947120 [Prunus persica] &gt		gi|1162524161|ref|XP_020412181.1| uncharacterized protein LOC109947120 [Prunus persica] &gt	2.03E-10	0.986324
	Pav_sc0000143.1_g130.1.mk	AT1G63430.2		PREDICTED: probable inactive receptor-like protein kinase At3g56050 [Prunus mume] &gt	0.001238965	0.523734
	Pav_sc0000143.1_g300.1.mk	AT3G11110.1		PREDICTED: RING-H2 finger protein ATL66 [Prunus mume]	5.11E-28	2.39662
	Pav_sc0000143.1_g360.1.mk	AT3G11130.1		Clathrin heavy chain 2 -like protein [Gossypium arboreum]	1.49E-06	0.507397	ko04144	Endocytosis	K04646	clathrin heavy chain	binding	catalytic activity	cation binding	clathrin coat assembly	clathrin coat of coated pit	clathrin coat of trans-Golgi network vesicle	clathrin complex	clathrin light chain binding	intracellular protein transport	protein binding	structural molecule activity	vesicle-mediated transport"		GO:0003824	GO:0005198	GO:0005488	GO:0005515	GO:0006886	GO:0016192	GO:0030130	GO:0030132	GO:0032051	GO:0043169	GO:0048268	GO:0071439"
	Pav_sc0000143.1_g440.1.mk	PREDICTED: uncharacterized protein LOC103344215 [Prunus mume]		tr|M5WKM2|M5WKM2_PRUPE Uncharacterized protein OS=Prunus persica GN=PRUPE_ppa013657mg PE=4 SV=1"	2.68E-05	-1.20607
	Pav_sc0000143.1_g480.1.mk	AT5G05570.1		PREDICTED: uncharacterized protein LOC103332794 isoform X2 [Prunus mume]	0.003288235	-0.643032			K08518	syntaxin-binding protein 5	integral to membrane	protein binding	vesicle-mediated transport"											GO:0005515	GO:0016021	GO:0016192"
	Pav_sc0000143.1_g550.1.mk	AT2G40120.1		PREDICTED: uncharacterized protein LOC103332787 isoform X1 [Prunus mume]	2.39E-05	0.608179					ATP binding	protein kinase activity	protein phosphorylation"											GO:0004672	GO:0005524	GO:0006468"
	Pav_sc0000143.1_g570.1.mk	AT3G55950.1	CCR3, ATCRR3	PREDICTED: putative serine/threonine-protein kinase-like protein CCR3 [Prunus mume]	4.07E-05	-1.14635					ATP binding	protein kinase activity	protein phosphorylation"											GO:0004672	GO:0005524	GO:0006468"
	Pav_sc0000143.1_g580.1.mk	AT5G05660.1	ATNFXL2	zinc ion binding	0.000899832	-0.74951					intracellular signal transduction	lipid metabolic process	nucleus	phosphatidylinositol phospholipase C activity	phosphoric diester hydrolase activity	regulation of transcription, DNA-dependent	sequence-specific DNA binding transcription factor activity	signal transduction	zinc ion binding"					GO:0003700	GO:0004435	GO:0005634	GO:0006355	GO:0006629	GO:0007165	GO:0008081	GO:0008270	GO:0035556"
	Pav_sc0000143.1_g590.1.mk	AT2G40116.1		PREDICTED: phosphoinositide phospholipase C 6-like [Prunus mume]	0.000709025	0.595617	ko00562	Inositol phosphate metabolism	K05857	phosphatidylinositol phospholipase C, delta [EC:3.1.4.11]	intracellular signal transduction	lipid metabolic process	phosphatidylinositol phospholipase C activity	phosphoric diester hydrolase activity	signal transduction"									GO:0004435	GO:0006629	GO:0007165	GO:0008081	GO:0035556"
	Pav_sc0000143.1_g650.1.mk	AT5G05690.1	CPD, CYP90A, CYP90, CBB3, DWF3, CYP90A1	cytochrome P450 90A1 [Prunus persica] &gt	9.84E-118	-4.79754	ko00905	Brassinosteroid biosynthesis	K09588	cytochrome P450 family 90 subfamily A polypeptide 1 [EC:1.14.-.-]	heme binding	iron ion binding	oxidation-reduction process	oxidoreductase activity, acting on paired donors, with incorporation or reduction of molecular oxygen"										GO:0005506	GO:0016705	GO:0020037	GO:0055114"
	Pav_sc0000143.1_g670.1.mk	AT2G40100.1	LHCB4.3	chlorophyll a-b binding protein CP29.3, chloroplastic [Prunus persica] &gt	2.10E-07	-1.26789	ko00196	Photosynthesis - antenna proteins	K08915	light-harvesting complex II chlorophyll a/b binding protein 4	membrane	photosynthesis, light harvesting"												GO:0009765	GO:0016020"
	Pav_sc0000146.1_g050.1.mk	AT1G60030.1	ATNAT7, NAT7	PREDICTED: nucleobase-ascorbate transporter 4-like [Prunus mume]	0.006951204	-0.221883					membrane	transmembrane transport	transport	transporter activity"										GO:0005215	GO:0006810	GO:0016020	GO:0055085"
	Pav_sc0000146.1_g170.1.mk	AT5G64980.1		BEST Arabidopsis thaliana protein match is: unknown protein (TAIR:AT4G02880.1)	0.001698821	0.246059					protein dimerization activity													GO:0046983
	Pav_sc0000146.1_g210.1.mk	AT4G02840.1		small nuclear ribonucleoprotein Sm D1 [Prunus persica] &gt	5.23E-06	-1.0102	ko03040	Spliceosome	K11087	small nuclear ribonucleoprotein D1	RNA processing	spliceosomal snRNP assembly"												GO:0000387	GO:0006396"
	Pav_sc0000146.1_g230.1.mk	AT2G27310.1		probable F-box protein At2g36090 [Prunus persica] &gt	0.000101146	-0.984847					protein binding													GO:0005515
	Pav_sc0000146.1_g300.1.mk	AT4G09820.1	TT8, BHLH42	bHLH transcription factor [Prunus avium]	2.40E-06	-1.09188					protein dimerization activity													GO:0046983
	Pav_sc0000146.1_g470.1.mk	AT3G63140.1	CSP41A	chloroplast stem-loop binding protein of 41 kDa a, chloroplastic [Prunus persica]	9.27E-11	1.25547					catalytic activity	coenzyme binding"												GO:0003824	GO:0050662"
	Pav_sc0000146.1_g490.1.mk	AT3G63120.1	CYCP1	1 | cyclin p1	0.000394514	0.870754					protein kinase binding	regulation of cyclin-dependent protein kinase activity"												GO:0000079	GO:0019901"
	Pav_sc0000146.1_g560.1.mk	AT3G22380.2	TIC	protein TIME FOR COFFEE isoform X1 [Prunus persica] &gt	3.88E-27	-2.01146
	Pav_sc0000146.1_g690.1.mk	AT1G11410.1		PREDICTED: G-type lectin S-receptor-like serine/threonine-protein kinase At1g11410 [Prunus mume]	6.48E-08	-1.50276					ATP binding	protein kinase activity	protein phosphorylation"											GO:0004672	GO:0005524	GO:0006468"
	Pav_sc0000147.1_g030.1.br	uncharacterized protein LOC109949513 [Prunus persica]			0.008715454	-0.547844
	Pav_sc0000147.1_g040.1.br	AT3G14470.1		putative disease resistance protein RGA1 [Prunus persica]	1.15E-15	-1.3913					ADP binding	protein binding"												GO:0005515	GO:0043531"
	Pav_sc0000148.1_g010.1.br	AT2G01050.1		nucleic acid binding | chr2:68337-69884 REVERSE LENGTH=515	8.47E-24	2.21336
	Pav_sc0000148.1_g020.1.br	AT1G43760.1		PREDICTED: uncharacterized protein LOC103936764 [Pyrus x bretschneideri]	1.34E-07	0.620325
	Pav_sc0000148.1_g350.1.mk	AT1G31410.1		sp|Q9I6J0|SPUE_PSEAE Spermidine-binding periplasmic protein SpuE OS=Pseudomonas aeruginosa (strain ATCC 15692 / DSM 22644 / CIP 104116 / JCM 14847 / LMG 12228 / 1C / PRS 101 / PAO1) GN=spuE PE=1 SV=1	7.08E-05	-1.01281
	Pav_sc0000148.1_g490.1.mk	AT2G21250.1		PREDICTED: NADP-dependent D-sorbitol-6-phosphate dehydrogenase-like [Prunus mume]	3.08E-11	-1.38095	ko00040	Pentose and glucuronate interconversions	K00011	aldehyde reductase [EC:1.1.1.21]	oxidation-reduction process	oxidoreductase activity"												GO:0016491	GO:0055114"
	Pav_sc0000148.1_g500.1.mk	nascent polypeptide-associated complex subunit alpha, muscle-specific form [Prunus persica] &gt		gi|1162529697|ref|XP_020414122.1| nascent polypeptide-associated complex subunit alpha, muscle-specific form [Prunus persica] &gt	0.000492964	-1.36083
	Pav_sc0000148.1_g510.1.mk	AT5G04920.1		sp|Q9FF81|VPS36_ARATH Vacuolar protein sorting-associated protein 36 OS=Arabidopsis thaliana GN=VPS36 PE=1 SV=1	7.76E-09	0.688087	ko04144	Endocytosis	K12190	ESCRT-II complex subunit VPS36	phosphatidylinositol-3-phosphate binding	ubiquitin binding"												GO:0032266	GO:0043130"
	Pav_sc0000153.1_g010.1.br	AT5G11720.1		hypothetical protein PRUPE_4G103600 [Prunus persica]	7.23E-06	0.935996					carbohydrate binding	carbohydrate metabolic process	catalytic activity"											GO:0003824	GO:0005975	GO:0030246"
	Pav_sc0000157.1_g050.1.br	AT1G45616.1	AtRLP6, RLP6	receptor like protein 30-like [Prunus persica]	0.000100899	0.710261					protein binding													GO:0005515
	Pav_sc0000157.1_g060.1.mk	AT3G07800.1		PREDICTED: thymidine kinase a [Prunus mume]	1.58E-12	-1.65964	ko00240	Pyrimidine metabolism	K00857	thymidine kinase [EC:2.7.1.21]	ATP binding	thymidine kinase activity"												GO:0004797	GO:0005524"
	Pav_sc0000157.1_g200.1.mk	AT3G22910.1		PREDICTED: calcium-transporting ATPase 12, plasma membrane-type-like [Prunus mume]	0.001634392	-0.747474			K01537	Ca2+-transporting ATPase [EC:3.6.3.8]	nucleotide binding													GO:0000166
	Pav_sc0000157.1_g240.1.mk	AT3G07760.2		tr|M5WSZ3|M5WSZ3_PRUPE Uncharacterized protein OS=Prunus persica GN=PRUPE_ppa013325mg PE=4 SV=1	0.005334829	0.316558					protein binding													GO:0005515
	Pav_sc0000157.1_g310.1.br	AT1G45616.1	AtRLP6, RLP6	receptor like protein 30-like [Prunus persica]	0.003227363	0.423162					protein binding													GO:0005515
	Pav_sc0000157.1_g790.1.mk	AT4G12730.1	FLA2	fasciclin-like arabinogalactan protein 2 [Prunus persica] &gt	1.37E-54	3.17931
	Pav_sc0000157.1_g800.1.mk	AT3G07720.1		PREDICTED: nitrile-specifier protein 5 [Prunus mume]	3.25E-09	-1.18632					protein binding													GO:0005515
	Pav_sc0000157.1_g860.1.mk	AT2G04410.1		RPM1-interacting protein 4 isoform X3 [Prunus persica]	0.000206745	0.485214
	Pav_sc0000157.1_g870.1.mk	AT3G07680.1		sp|Q9S7M9|P24B2_ARATH Transmembrane emp24 domain-containing protein p24beta2 OS=Arabidopsis thaliana GN=At3g07680 PE=1 SV=1	0.009050575	0.260898			K20347	p24 family protein beta-1	integral to membrane	transport"												GO:0006810	GO:0016021"
	Pav_sc0000158.1_g130.1.mk	AT3G20250.1	APUM5, PUM5	PREDICTED: pumilio homolog 5 isoform X1 [Prunus mume] &gt	4.65E-10	-1.13501					binding	RNA binding"												GO:0003723	GO:0005488"
	Pav_sc0000159.1_g190.1.mk	AT5G22340.1		FUNCTIONS IN: molecular_function unknown	1.16E-12	-1.68559
	Pav_sc0000159.1_g240.1.mk	AT2G44970.1		tr|M5W9S7|M5W9S7_PRUPE Uncharacterized protein OS=Prunus persica GN=PRUPE_ppa008368mg PE=4 SV=1	2.00E-11	-1.80514
	Pav_sc0000160.1_g030.1.br	AT3G26560.1		P-loop containing nucleoside triphosphate hydrolase protein [Laetiporus sulphureus 93-53]	0.000317308	0.47412	ko03040	Spliceosome	K12818	ATP-dependent RNA helicase DHX8/PRP22 [EC:3.6.4.13]	helicase activity													GO:0004386
	Pav_sc0000161.1_g040.1.br	AT1G66920.1		rust resistance kinase Lr10-like [Prunus persica] &gt	0.008779393	-0.700638	ko04064	NF-kappa B signaling pathway	K04733	interleukin-1 receptor-associated kinase 4 [EC:2.7.11.1]	ATP binding	protein kinase activity	protein phosphorylation"											GO:0004672	GO:0005524	GO:0006468"
	Pav_sc0000162.1_g140.1.mk	hypothetical protein PRUPE_3G081100 [Prunus persica]		tr|M5WUS3|M5WUS3_PRUPE Uncharacterized protein OS=Prunus persica GN=PRUPE_ppa020826mg PE=4 SV=1"	5.24E-92	4.70486
	Pav_sc0000162.1_g260.1.mk	AT1G30950.1	UFO	F-box/kelch-repeat protein At5g15710 [Prunus persica] &gt	0.009970766	-0.950767					protein binding													GO:0005515
	Pav_sc0000162.1_g320.1.mk	AT1G08070.1	OTP82	PREDICTED: pentatricopeptide repeat-containing protein At1g08070, chloroplastic-like isoform X1 [Prunus mume]	0.001326167	-1.01107					protein binding													GO:0005515
	Pav_sc0000164.1_g050.1.mk	AT4G29040.1	RPT2a	PREDICTED: 26S proteasome regulatory subunit 4 homolog B [Prunus mume] &gt	0.003141495	0.264722	ko03050	Proteasome	K03062	26S proteasome regulatory subunit T2	ATP binding	cytoplasm	hydrolase activity	protein catabolic process"										GO:0005524	GO:0005737	GO:0016787	GO:0030163"
	Pav_sc0000164.1_g100.1.mk	AT2G20190.1	ATCLASP, CLASP	PREDICTED: CLIP-associated protein isoform X1 [Prunus mume]	0.0017647	0.331641			K16578	CLIP-associating protein 1/2	binding	protein binding"												GO:0005488	GO:0005515"
	Pav_sc0000164.1_g140.1.mk	AT4G28760.2		PREDICTED: uncharacterized protein LOC103334363 [Prunus mume] &gt	0.00265119	0.327162
	Pav_sc0000164.1_g170.1.mk	AT4G28740.1		INVOLVED IN: biological_process unknown	2.71E-19	-1.79414
	Pav_sc0000164.1_g210.1.mk	AT2G29420.1	ATGSTU7, GST25, GSTU7	probable glutathione S-transferase [Prunus persica] &gt	2.48E-33	-1.06356	ko00480	Glutathione metabolism	K00799	glutathione S-transferase [EC:2.5.1.18]	protein binding													GO:0005515
	Pav_sc0000164.1_g270.1.mk	AT5G43900.1	MYA2, ATMYA2, XI-2, XI-6	Myosin-J heavy chain, partial [Glycine soja]	4.84E-05	0.42339			K10357	myosin V	ATP binding	motor activity	myosin complex	protein binding"										GO:0003774	GO:0005515	GO:0005524	GO:0016459"
	Pav_sc0000164.1_g280.1.mk	AT4G00026.1		INVOLVED IN: biological_process unknown	0.000268131	-0.831254			K17796	mitochondrial import inner membrane translocase subunit TIM21	mitochondrial inner membrane presequence translocase complex	protein import into mitochondrial matrix	ribosome	structural constituent of ribosome"										GO:0003735	GO:0005744	GO:0005840	GO:0030150"
	Pav_sc0000164.1_g460.1.mk	ammonium transporter 1 member 4 [Prunus persica] &gt		gi|751068269|gb|AJF36057.1| ammonium transporter [Prunus persica] &gt	0.005265506	0.468626					ammonium transmembrane transport	ammonium transmembrane transporter activity	ammonium transport	membrane"										GO:0008519	GO:0015696	GO:0016020	GO:0072488"
	Pav_sc0000167.1_g070.1.mk	AT3G49680.1	ATBCAT-3, BCAT3	branched-chain-amino-acid aminotransferase 3, chloroplastic [Prunus persica] &gt	4.40E-10	0.817185	ko01210	2-Oxocarboxylic acid metabolism	K00826	branched-chain amino acid aminotransferase [EC:2.6.1.42]	branched-chain-amino-acid transaminase activity	branched chain family amino acid metabolic process	catalytic activity	metabolic process"										GO:0003824	GO:0004084	GO:0008152	GO:0009081"
	Pav_sc0000168.1_g030.1.mk	AT2G44450.1	BGLU15	beta-glucosidase, partial [Prunus avium]	1.28E-47	1.86007	ko00500	Starch and sucrose metabolism	K01188	beta-glucosidase [EC:3.2.1.21]	carbohydrate metabolic process	hydrolase activity, hydrolyzing O-glycosyl compounds"												GO:0004553	GO:0005975"
	Pav_sc0000168.1_g160.1.mk	ATCG00470.1	ATPE	hypothetical protein AMTR_s00334p00013940 [Amborella trichopoda]	0.003477983	0.988373	ko00190	Oxidative phosphorylation	K02114	F-type H+-transporting ATPase subunit epsilon	ATP synthesis coupled proton transport	integral to membrane	photosynthesis	photosystem I	thylakoid"									GO:0009522	GO:0009579	GO:0015979	GO:0015986	GO:0016021"
	Pav_sc0000169.1_g040.1.br	AT2G18130.1	PAP11, ATPAP11	sp|Q9SDZ9|PPAF2_IPOBA Purple acid phosphatase 2 OS=Ipomoea batatas GN=PAP2 PE=1 SV=1	9.68E-08	-1.75316
	Pav_sc0000171.1_g040.1.br	AT3G21250.2	MRP6, ABCC8	PREDICTED: uncharacterized protein LOC107880685 [Prunus mume]	3.19E-07	-0.480994					ATPase activity	ATP binding"												GO:0005524	GO:0016887"
	Pav_sc0000174.1_g030.1.mk	AT4G02500.1	ATXT2, XXT2, XT2	hypothetical protein PRUPE_1G136700 [Prunus persica]	1.13E-08	1.49864			K08238	xyloglucan 6-xylosyltransferase [EC:2.4.2.39]	integral to membrane	transferase activity, transferring glycosyl groups"												GO:0016021	GO:0016757"
	Pav_sc0000174.1_g050.1.mk	AT5G49030.3	OVA2	PREDICTED: isoleucine--tRNA ligase, chloroplastic/mitochondrial isoform X1 [Prunus mume]	1.99E-05	0.453636	ko00970	Aminoacyl-tRNA biosynthesis	K01870	isoleucyl-tRNA synthetase [EC:6.1.1.5]	aminoacyl-tRNA editing activity	aminoacyl-tRNA ligase activity	ATP binding	cytoplasm	isoleucine-tRNA ligase activity	isoleucyl-tRNA aminoacylation	nucleotide binding	tRNA aminoacylation for protein translation	tRNA binding"					GO:0000049	GO:0000166	GO:0002161	GO:0004812	GO:0004822	GO:0005524	GO:0005737	GO:0006418	GO:0006428"
	Pav_sc0000174.1_g060.1.mk	AT4G02510.1	TOC159, TOC86, PPI2, TOC160, ATTOC159	PREDICTED: uncharacterized protein LOC103323009 [Prunus mume]	0.005565837	-0.87046
	Pav_sc0000174.1_g1250.1.mk	AT3G16770.1	RAP2.3, ATEBP, ERF72, EBP	PREDICTED: ethylene-responsive transcription factor RAP2-3 [Prunus mume]	5.34E-10	-1.13415			K09286	EREBP-like factor	DNA binding	regulation of transcription, DNA-dependent	sequence-specific DNA binding transcription factor activity"											GO:0003677	GO:0003700	GO:0006355"
	Pav_sc0000174.1_g1430.1.br	AT1G24020.2	MLP423	PREDICTED: major allergen Pru ar 1 [Prunus mume]	1.17E-23	-3.79123					defense response	response to biotic stimulus"												GO:0006952	GO:0009607"
	Pav_sc0000174.1_g1680.1.br	AT1G24020.2	MLP423	major cherry allergen Pru av 1.0201 [Prunus avium]	8.15E-06	0.507272					defense response	response to biotic stimulus"												GO:0006952	GO:0009607"
	Pav_sc0000174.1_g180.1.mk	AT3G16630.2	ATKINESIN-13A, KINESIN-13A	kinesin-like protein KIN-13A [Prunus persica] &gt	1.43E-07	0.66056					ATP binding	microtubule-based movement	microtubule binding	microtubule motor activity"										GO:0003777	GO:0005524	GO:0007018	GO:0008017"
	Pav_sc0000174.1_g1960.1.mk	AT4G16120.1	ATSEB1, COBL7, SEB1	PREDICTED: COBRA-like protein 7 [Prunus mume]	5.41E-24	2.14423					anchored to membrane	cell growth	cellulose microfibril organization"											GO:0010215	GO:0016049	GO:0031225"
	Pav_sc0000174.1_g1970.1.mk	PREDICTED: leucine-rich repeat extensin-like protein 6 [Prunus mume]			1.00E-35	2.76045
	Pav_sc0000174.1_g200.1.mk	AT3G16640.1	TCTP	PREDICTED: translationally-controlled tumor protein homolog [Prunus mume] &gt	2.60E-06	-1.06598
	Pav_sc0000174.1_g220.1.mk	AT3G16640.1	TCTP	PREDICTED: translationally-controlled tumor protein homolog [Prunus mume] &gt	7.74E-16	1.31572
	Pav_sc0000174.1_g230.1.mk	AT2G47700.1	RFI2	tr|M5XNA0|M5XNA0_PRUPE Uncharacterized protein OS=Prunus persica GN=PRUPE_ppa023003mg PE=4 SV=1	0.000162695	-1.17041					DNA binding	nucleus"												GO:0003677	GO:0005634"
	Pav_sc0000174.1_g260.1.mk	AT3G06890.1		Has 91 Blast hits to 91 proteins in 12 species: Archae - 0	0.001072904	0.836208
	Pav_sc0000174.1_g270.1.mk	AT3G06880.1		PREDICTED: putative E3 ubiquitin-protein ligase LIN-1 [Prunus mume]	0.000735768	-0.796037					binding	signal transduction"												GO:0005488	GO:0007165"
	Pav_sc0000174.1_g320.1.mk	AT5G49070.1	KCS21	probable 3-ketoacyl-CoA synthase 21 [Prunus persica] &gt	1.56E-64	2.25234	ko00062	Fatty acid elongation	K15397	3-ketoacyl-CoA synthase [EC:2.3.1.199]	catalytic activity	fatty acid biosynthetic process	membrane	metabolic process	transferase activity, transferring acyl groups other than amino-acyl groups"									GO:0003824	GO:0006633	GO:0008152	GO:0016020	GO:0016747"
	Pav_sc0000174.1_g670.1.mk	AT4G15960.1		PREDICTED: bifunctional epoxide hydrolase 2-like [Prunus mume]	0.000541195	0.653381					catalytic activity													GO:0003824
	Pav_sc0000174.1_g730.1.br	AT1G10000.1		PREDICTED: uncharacterized protein LOC103343610, partial [Prunus mume]	3.88E-06	1.22014
	Pav_sc0000174.1_g940.1.mk	AT3G06810.1	IBR3	probable acyl-CoA dehydrogenase IBR3 isoform X2 [Prunus persica] &gt	2.06E-06	0.549906	ko01200	Carbon metabolism	K00249	acyl-CoA dehydrogenase [EC:1.3.8.7]	flavin adenine dinucleotide binding	metabolic process	oxidation-reduction process	oxidoreductase activity, acting on the CH-CH group of donors"										GO:0008152	GO:0016627	GO:0050660	GO:0055114"
	Pav_sc0000174.1_g990.1.mk	PREDICTED: uncharacterized protein LOC103343567 [Prunus mume]		tr|M5XMK8|M5XMK8_PRUPE Uncharacterized protein OS=Prunus persica GN=PRUPE_ppa012497mg PE=4 SV=1"	1.37E-08	1.2973
	Pav_sc0000175.1_g040.1.mk	AT4G38890.1		PREDICTED: tRNA-dihydrouridine(47) synthase [NAD(P)(+)]-like [Prunus mume]	7.05E-10	-1.21233			K05544	tRNA-dihydrouridine synthase 3 [EC:1.3.1.89]	catalytic activity	flavin adenine dinucleotide binding	metal ion binding	oxidation-reduction process	tRNA dihydrouridine synthase activity	tRNA processing"								GO:0003824	GO:0008033	GO:0017150	GO:0046872	GO:0050660	GO:0055114"
	Pav_sc0000175.1_g070.1.mk	arginine decarboxylase [Prunus persica] &gt		gi|195976673|dbj|BAG68575.1| arginine decarboxylase [Prunus persica] &gt	0.000169669	0.578672	ko00330	Arginine and proline metabolism	K01583	arginine decarboxylase [EC:4.1.1.19]	arginine catabolic process	arginine decarboxylase activity	catalytic activity	spermidine biosynthetic process"										GO:0003824	GO:0006527	GO:0008295	GO:0008792"
	Pav_sc0000176.1_g110.1.mk	AT1G69210.1		PREDICTED: uncharacterized protein LOC103342042 isoform X2 [Prunus mume]	0.003349184	-0.672254	ko01200	Carbon metabolism	K01057	6-phosphogluconolactonase [EC:3.1.1.31]	6-phosphogluconolactonase activity	carbohydrate metabolic process	pentose-phosphate shunt	ribosomal small subunit biogenesis"										GO:0005975	GO:0006098	GO:0017057	GO:0042274"
	Pav_sc0000176.1_g180.1.mk	AT1G26355.1	SP1L1	PREDICTED: protein SPIRAL1-like 1 isoform X1 [Prunus mume]	0.000727902	0.326435
	Pav_sc0000176.1_g240.1.mk	AT1G13740.1	AFP2	ninja-family protein AFP3 [Prunus persica] &gt	0.00273467	-1.15567					signal transduction													GO:0007165
	Pav_sc0000182.1_g030.1.mk	AT3G14470.1		putative disease resistance protein RGA1 [Prunus persica] &gt	1.10E-20	-1.16774					ADP binding	protein binding"												GO:0005515	GO:0043531"
	Pav_sc0000183.1_g300.1.mk	AT3G15730.1	PLDALPHA1, PLD	phospholipase D alpha 1 [Prunus persica] &gt	0.006107767	0.268113	ko00564	Glycerophospholipid metabolism	K01115	phospholipase D1/2 [EC:3.1.4.4]	calcium ion binding	catalytic activity	membrane	phosphatidylcholine metabolic process	phospholipase D activity"									GO:0003824	GO:0004630	GO:0005509	GO:0016020	GO:0046470"
	Pav_sc0000183.1_g440.1.mk	26.5 kDa heat shock protein, mitochondrial [Prunus persica] &gt		gi|1139782389|gb|ONI16216.1| hypothetical protein PRUPE_3G085200 [Prunus persica]	4.63E-06	-1.38165	ko04141	Protein processing in endoplasmic reticulum	K13993	HSP20 family protein
	Pav_sc0000183.1_g470.1.mk	AT5G20190.1		tr|M5XCS1|M5XCS1_PRUPE Uncharacterized protein OS=Prunus persica GN=PRUPE_ppa008693mg PE=4 SV=1	2.08E-53	-2.92136					protein binding													GO:0005515
	Pav_sc0000184.1_g080.1.mk	AT5G18940.1		calcium-binding protein 39 [Prunus persica] &gt	0.001044602	0.402261	ko04152	AMPK signaling pathway	K08272	calcium binding protein 39	binding													GO:0005488
	Pav_sc0000184.1_g100.1.mk	AT4G15470.1		BI1-like protein [Prunus persica] &gt	0.006918391	0.250148
	Pav_sc0000184.1_g220.1.mk	AT5G19010.1	MPK16	mitogen-activated protein kinase 10 [Prunus cerasus x Prunus canescens]	1.67E-10	0.938884					ATP binding	MAP kinase activity	protein kinase activity	protein phosphorylation"										GO:0004672	GO:0004707	GO:0005524	GO:0006468"
	Pav_sc0000184.1_g310.1.mk	AT3G23600.1		hypothetical protein L484_010046 [Morus notabilis] &gt	8.45E-05	0.415729					hydrolase activity													GO:0016787
	Pav_sc0000184.1_g390.1.mk	AT3G06170.1		probable serine incorporator [Prunus persica] &gt	5.40E-08	-1.09834					membrane													GO:0016020
	Pav_sc0000184.1_g470.1.mk	AT5G19040.1	ATIPT5, IPT5	PREDICTED: adenylate isopentenyltransferase 5, chloroplastic-like [Prunus mume]	3.72E-21	-2.00688					tRNA processing													GO:0008033
	Pav_sc0000184.1_g500.1.mk	AT3G06150.1		BEST Arabidopsis thaliana protein match is: unknown protein (TAIR:AT5G19060.1)	1.96E-08	-1.33407
	Pav_sc0000184.1_g540.1.mk	AT5G19090.3		hypothetical protein PRUPE_1G151700 [Prunus persica]	3.92E-09	1.3652					metal ion binding	metal ion transport"												GO:0030001	GO:0046872"
	Pav_sc0000194.1_g070.1.mk				0.001096235	-0.968179
	Pav_sc0000195.1_g030.1.mk	AT1G21640.1	NADK2, ATNADK2	PREDICTED: NAD kinase 2, chloroplastic [Prunus mume]	0.000289816	0.370038	ko00760	Nicotinate and nicotinamide metabolism	K00858	NAD+ kinase [EC:2.7.1.23]	metabolic process	NAD+ kinase activity	NAD metabolic process	NADP biosynthetic process"										GO:0003951	GO:0006741	GO:0008152	GO:0019674"
	Pav_sc0000195.1_g1050.1.mk	AT1G21880.2	LYM1	PREDICTED: lysM domain-containing GPI-anchored protein 1 [Prunus mume]	0.000539411	0.424132
	Pav_sc0000195.1_g110.1.mk	AT1G11050.1		hypothetical protein PRUPE_1G490800 [Prunus persica]	0.004536874	-1.07154	ko04064	NF-kappa B signaling pathway	K04733	interleukin-1 receptor-associated kinase 4 [EC:2.7.11.1]
	Pav_sc0000195.1_g130.1.mk	AT1G77380.1	AAP3, ATAAP3	PREDICTED: amino acid permease 3-like isoform X1 [Prunus mume] &gt	0.000442168	0.675328
	Pav_sc0000195.1_g190.1.mk	amino acid permease 3 [Prunus persica] &gt		gi|1139802010|gb|ONI34628.1| hypothetical protein PRUPE_1G491300 [Prunus persica]	1.12E-14	1.43851
	Pav_sc0000195.1_g210.1.mk	AT3G24590.1	PLSP1	PREDICTED: chloroplast processing peptidase-like [Prunus mume]	0.000125667	0.440433	ko03060	Protein export	K03100	signal peptidase I [EC:3.4.21.89]	integral to membrane	membrane	proteolysis	serine-type peptidase activity"										GO:0006508	GO:0008236	GO:0016020	GO:0016021"
	Pav_sc0000195.1_g230.1.mk	AT1G44110.1	CYCA1	1 | Cyclin A1	0.004229761	-0.503705	ko04152	AMPK signaling pathway	K06627	cyclin-A	ATP binding	nucleus	protein kinase activity	protein phosphorylation"										GO:0004672	GO:0005524	GO:0005634	GO:0006468"
	Pav_sc0000195.1_g310.1.mk	tr		uncharacterized protein LOC18792397 [Prunus persica] &gt	1.88E-16	-1.92048
	Pav_sc0000195.1_g480.1.mk	aldehyde dehydrogenase family 3 member H1 isoform X1 [Prunus persica] &gt		gi|1139802077|gb|ONI34695.1| hypothetical protein PRUPE_1G493800 [Prunus persica]	0.000552727	0.389878	ko00010	Glycolysis / Gluconeogenesis	K00128	aldehyde dehydrogenase (NAD+) [EC:1.2.1.3]	aldehyde dehydrogenase [NAD(P)+] activity	cellular aldehyde metabolic process	metabolic process	oxidation-reduction process	oxidoreductase activity"									GO:0004030	GO:0006081	GO:0008152	GO:0016491	GO:0055114"
	Pav_sc0000195.1_g490.1.mk	AT4G34240.2	ALDH3I1, ALDH3	PREDICTED: aldehyde dehydrogenase family 3 member H1 isoform X1 [Prunus mume]	0.005847804	1.10847					metabolic process	oxidation-reduction process	oxidoreductase activity"											GO:0008152	GO:0016491	GO:0055114"
	Pav_sc0000195.1_g500.1.mk	ascorbate peroxidase 1 [Prunus avium]		AT1G77490.1 | Symbols: TAPX | thylakoidal ascorbate peroxidase | chr1:29117688-29120046 FORWARD LENGTH=426	4.06E-05	-0.854989	ko00053	Ascorbate and aldarate metabolism	K00434	L-ascorbate peroxidase [EC:1.11.1.11]	heme binding	oxidation-reduction process	peroxidase activity	response to oxidative stress"										GO:0004601	GO:0006979	GO:0020037	GO:0055114"
	Pav_sc0000195.1_g550.1.mk	AT1G69740.2	HEMB1	PREDICTED: delta-aminolevulinic acid dehydratase, chloroplastic isoform X1 [Prunus mume] &gt	2.09E-05	-0.964014	ko00860	Porphyrin and chlorophyll metabolism	K01698	porphobilinogen synthase [EC:4.2.1.24]	catalytic activity	metal ion binding	porphobilinogen synthase activity	tetrapyrrole biosynthetic process"										GO:0003824	GO:0004655	GO:0033014	GO:0046872"
	Pav_sc0000195.1_g750.1.mk	AT1G44575.1	NPQ4, PSBS	PREDICTED: photosystem II 22 kDa protein, chloroplastic [Prunus mume]	1.09E-08	3.60016	ko00195	Photosynthesis	K03542	photosystem II 22kDa protein
	Pav_sc0000195.1_g800.1.mk	AT3G26430.1		PREDICTED: LOW QUALITY PROTEIN: uncharacterized protein LOC103319914 [Prunus mume]	3.67E-26	-1.11588					hydrolase activity, acting on ester bonds													GO:0016788
	Pav_sc0000195.1_g840.1.mk	AT1G42550.1	PMI1	PREDICTED: protein PLASTID MOVEMENT IMPAIRED 1 [Prunus mume]	9.57E-05	-1.24416					chloroplast relocation													GO:0009902
	Pav_sc0000195.1_g850.1.mk	AT1G21830.1		CONTAINS InterPro DOMAIN/s: Protein of unknown function DUF740 (InterPro:IPR008004)	1.69E-05	-1.31477
	Pav_sc0000195.1_g940.1.mk	AT1G77590.1	LACS9	hypothetical protein MANES_18G076900 [Manihot esculenta] &gt	0.0004463	-0.99214					catalytic activity	metabolic process"												GO:0003824	GO:0008152"
	Pav_sc0000195.1_g960.1.mk	AT3G19010.1		protein DMR6-LIKE OXYGENASE 1 isoform X2 [Prunus persica] &gt	3.57E-43	-2.89121					oxidation-reduction process	oxidoreductase activity"												GO:0016491	GO:0055114"
	Pav_sc0000195.1_g970.1.mk	AT1G77600.2		sister chromatid cohesion protein PDS5 homolog A isoform X2 [Prunus persica] &gt	0.000335694	0.459244					binding													GO:0005488
	Pav_sc0000196.1_g030.1.mk	AT1G05300.1	ZIP5	sp|Q6L8G0|ZIP5_ORYSJ Zinc transporter 5 OS=Oryza sativa subsp. japonica GN=ZIP5 PE=2 SV=1	0.002564344	-0.5247					integral to membrane	membrane	metal ion transmembrane transporter activity	metal ion transport	transmembrane transport	zinc ion transmembrane transport	zinc ion transmembrane transporter activity"							GO:0005385	GO:0016020	GO:0016021	GO:0030001	GO:0046873	GO:0055085	GO:0071577"
	Pav_sc0000196.1_g090.1.mk	AT3G50120.1		tr|M5W1Q7|M5W1Q7_PRUPE Uncharacterized protein OS=Prunus persica GN=PRUPE_ppa1027120mg PE=4 SV=1	3.45E-18	-2.05755
	Pav_sc0000200.1_g050.1.mk	AT4G09320.1	NDPK1	nucleoside diphosphate kinase 1 [Prunus persica] &gt	0.000500579	-0.785171	ko00230	Purine metabolism	K00940	nucleoside-diphosphate kinase [EC:2.7.4.6]	CTP biosynthetic process	GTP biosynthetic process	nucleoside diphosphate kinase activity	nucleoside diphosphate phosphorylation	UTP biosynthetic process"									GO:0004550	GO:0006165	GO:0006183	GO:0006228	GO:0006241"
	Pav_sc0000200.1_g060.1.mk	AT2G44770.1		PREDICTED: ELMO domain-containing protein A isoform X1 [Prunus mume]	1.23E-10	-1.51874
	Pav_sc0000200.1_g070.1.mk	AT2G44760.1		tr|M5XFE1|M5XFE1_PRUPE Uncharacterized protein OS=Prunus persica GN=PRUPE_ppa004494mg PE=4 SV=1	2.12E-12	-0.987751
	Pav_sc0000200.1_g090.1.mk	AT5G61510.1		sp|P43903|QOR_PSEAE Quinone oxidoreductase OS=Pseudomonas aeruginosa (strain ATCC 15692 / DSM 22644 / CIP 104116 / JCM 14847 / LMG 12228 / 1C / PRS 101 / PAO1) GN=qor PE=3 SV=2	4.99E-08	-1.17343			K00344	NADPH2:quinone reductase [EC:1.6.5.5]	oxidation-reduction process	oxidoreductase activity"												GO:0016491	GO:0055114"
	Pav_sc0000200.1_g160.1.mk	AT4G16830.2		RGG repeats nuclear RNA binding protein A [Prunus persica] &gt	5.39E-14	-1.29597			K13199	plasminogen activator inhibitor 1 RNA-binding protein
	Pav_sc0000200.1_g310.1.mk	AT2G44830.1		serine/threonine-protein kinase D6PK [Prunus persica] &gt	0.000694017	-0.770789					ATP binding	protein kinase activity	protein phosphorylation"											GO:0004672	GO:0005524	GO:0006468"
	Pav_sc0000201.1_g310.1.mk	AT2G21790.1	R1, RNR1, CLS8, ATRNR1	ribonucleoside-diphosphate reductase large subunit isoform X2 [Prunus persica] &gt	1.42E-09	0.759514	ko00230	Purine metabolism	K10807	ribonucleoside-diphosphate reductase subunit M1 [EC:1.17.4.1]	ATP binding	DNA replication	oxidation-reduction process	ribonucleoside-diphosphate reductase activity, thioredoxin disulfide as acceptor"										GO:0004748	GO:0005524	GO:0006260	GO:0055114"
	Pav_sc0000201.1_g380.1.mk	AT1G76730.1		PREDICTED: 5-formyltetrahydrofolate cyclo-ligase-like protein COG0212 [Prunus mume]	0.00019926	-0.81936	ko00670	One carbon pool by folate	K01934	5-formyltetrahydrofolate cyclo-ligase [EC:6.3.3.2]
	Pav_sc0000202.1_g020.1.mk	AT1G34060.1		sp|Q93Z38|TAR4_ARATH Tryptophan aminotransferase-related protein 4 OS=Arabidopsis thaliana GN=TAR4 PE=2 SV=2	6.50E-05	-0.791028					carbon-sulfur lyase activity	catalytic activity"												GO:0003824	GO:0016846"
	Pav_sc0000203.1_g110.1.mk	AT2G37130.1		peroxidase 21 [Prunus persica] &gt	0.001246047	-0.505309	ko00940	Phenylpropanoid biosynthesis	K00430	peroxidase [EC:1.11.1.7]	heme binding	hydrogen peroxide catabolic process	oxidation-reduction process	peroxidase activity	response to oxidative stress"									GO:0004601	GO:0006979	GO:0020037	GO:0042744	GO:0055114"
	Pav_sc0000203.1_g230.1.mk	AT5G03150.1	JKD	PREDICTED: zinc finger protein JACKDAW [Prunus mume]	4.01E-25	1.95351					nucleic acid binding													GO:0003676
	Pav_sc0000203.1_g260.1.mk	AT2G37160.1		PREDICTED: WD repeat-containing protein 20 [Prunus mume]	0.001777651	-0.747154					protein binding													GO:0005515
	Pav_sc0000205.1_g030.1.br	AT5G36930.2		PREDICTED: uncharacterized protein LOC103319286 [Prunus mume]	5.47E-07	-0.561528					ADP binding	protein binding	signal transduction"											GO:0005515	GO:0007165	GO:0043531"
	Pav_sc0000205.1_g170.1.mk	AT5G36930.1		disease resistance protein RML1A isoform X1 [Prunus persica]	5.89E-07	0.776434					protein binding													GO:0005515
	Pav_sc0000205.1_g260.1.mk	AT1G22620.1	ATSAC1	phosphoinositide phosphatase SAC1 isoform X1 [Prunus persica] &gt	0.00248951	0.300753					phosphatidylinositol-3-phosphate biosynthetic process	phosphoric ester hydrolase activity	vacuole organization"											GO:0007033	GO:0036092	GO:0042578"
	Pav_sc0000205.1_g330.1.mk	12-oxophytodienoate reductase 2 [Prunus persica]		AT1G76690.1 | Symbols: OPR2, ATOPR2 | 12-oxophytodienoate reductase 2 | chr1:28778976-28780355 FORWARD LENGTH=374	0.005757306	-0.941899					catalytic activity	FMN binding	oxidation-reduction process	oxidoreductase activity"										GO:0003824	GO:0010181	GO:0016491	GO:0055114"
	Pav_sc0000205.1_g430.1.mk	AT1G76690.1	OPR2, ATOPR2	PREDICTED: 12-oxophytodienoate reductase 2-like [Prunus mume]	0.000255953	-0.894817	ko00592	alpha-Linolenic acid metabolism	K05894	12-oxophytodienoic acid reductase [EC:1.3.1.42]	catalytic activity	FMN binding	oxidation-reduction process	oxidoreductase activity"										GO:0003824	GO:0010181	GO:0016491	GO:0055114"
	Pav_sc0000206.1_g010.1.br	AT5G42905.1		hypothetical protein PRUPE_6G118100 [Prunus persica]	0.000520442	-1.10157					nucleic acid binding	ribonuclease H activity"												GO:0003676	GO:0004523"
	Pav_sc0000206.1_g070.1.mk	AT3G26744.4	ICE1, ATICE1, SCRM	hypothetical protein PRUPE_3G312800 [Prunus persica]	3.44E-18	-0.913073					protein dimerization activity													GO:0046983
	Pav_sc0000206.1_g380.1.mk	AT5G05370.1		cytochrome b-c1 complex subunit 8 [Prunus persica] &gt	0.004670803	-0.734087					electron transport chain	mitochondrial inner membrane	respiratory chain	ubiquinol-cytochrome-c reductase activity"										GO:0005743	GO:0008121	GO:0022900	GO:0070469"
	Pav_sc0000206.1_g410.1.mk	AT1G06840.1		probable LRR receptor-like serine/threonine-protein kinase At1g06840 [Prunus persica] &gt	1.86E-08	-1.02604					protein binding													GO:0005515
	Pav_sc0000206.1_g420.1.mk	AT2G30520.1	RPT2	hypothetical protein PRUPE_6G039200 [Prunus persica]	8.64E-75	3.41439					phototropism	protein binding	signal transducer activity"											GO:0004871	GO:0005515	GO:0009638"
	Pav_sc0000206.1_g470.1.mk	AP2/EREBP family transcription factor-like protein 23 [Prunus pseudocerasus]		AT4G27950.1 | Symbols: CRF4 | cytokinin response factor 4 | chr4:13909732-13910739 REVERSE LENGTH=335	6.70E-18	-2.10147	ko04626	Plant-pathogen interaction	K13434	pathogenesis-related genes transcriptional activator PTI6	DNA binding	regulation of transcription, DNA-dependent	sequence-specific DNA binding transcription factor activity"											GO:0003677	GO:0003700	GO:0006355"
	Pav_sc0000206.1_g510.1.mk	AT5G58320.2		PREDICTED: protein NETWORKED 4A-like isoform X1 [Prunus mume]	0.004743517	0.252298					actin binding													GO:0003779
	Pav_sc0000206.1_g530.1.mk	AT1G55150.1		PREDICTED: DEAD-box ATP-dependent RNA helicase 20-like isoform X1 [Prunus mume]	0.00114277	-0.772686	ko03040	Spliceosome	K12823	ATP-dependent RNA helicase DDX5/DBP2 [EC:3.6.4.13]	ATP binding	nucleic acid binding"												GO:0003676	GO:0005524"
	Pav_sc0000206.1_g560.1.br	AT1G78380.1	ATGSTU19, GST8, GSTU19	PREDICTED: probable glutathione S-transferase parA [Prunus mume]	2.64E-16	2.53017					protein binding													GO:0005515
	Pav_sc0000206.1_g720.1.mk	AT1G06900.1		PREDICTED: nardilysin-like isoform X1 [Prunus mume]	4.90E-06	0.463541			K01411	nardilysin [EC:3.4.24.61]	catalytic activity	metal ion binding	metalloendopeptidase activity	proteolysis"										GO:0003824	GO:0004222	GO:0006508	GO:0046872"
	Pav_sc0000207.1_g1030.1.mk	AT2G33170.1		probable leucine-rich repeat receptor-like protein kinase At2g33170 [Prunus persica] &gt	1.92E-06	1.05387					ATP binding	protein binding	protein kinase activity	protein phosphorylation"										GO:0004672	GO:0005515	GO:0005524	GO:0006468"
	Pav_sc0000207.1_g1250.1.mk	AT4G13710.2		PREDICTED: probable pectate lyase 8 [Prunus mume]	7.63E-59	5.87761	ko00040	Pentose and glucuronate interconversions	K01728	pectate lyase [EC:4.2.2.2]
	Pav_sc0000207.1_g1260.1.mk	AT4G13700.1	ATPAP23, PAP23	purple acid phosphatase 23 [Prunus persica] &gt	4.32E-57	2.40094					acid phosphatase activity	hydrolase activity	metal ion binding"											GO:0003993	GO:0016787	GO:0046872"
	Pav_sc0000207.1_g1320.1.mk	AT1G04770.1		protein SULFUR DEFICIENCY-INDUCED 2 [Prunus persica] &gt	7.36E-16	1.41759					protein binding													GO:0005515
	Pav_sc0000207.1_g1450.1.mk	AT2G07180.2		PREDICTED: serine/threonine-protein kinase At5g01020 isoform X2 [Prunus mume]	0.000612874	0.571913	ko04064	NF-kappa B signaling pathway	K04733	interleukin-1 receptor-associated kinase 4 [EC:2.7.11.1]	ATP binding	protein kinase activity	protein phosphorylation"											GO:0004672	GO:0005524	GO:0006468"
	Pav_sc0000207.1_g1470.1.mk	AT2G07050.1	CAS1	cycloartenol synthase 2 [Prunus persica] &gt	0.000332878	0.428317	ko00100	Steroid biosynthesis	K01853	cycloartenol synthase [EC:5.4.99.8]	intramolecular transferase activity													GO:0016866
	Pav_sc0000207.1_g160.1.mk	AT1G04570.1		PREDICTED: probable folate-biopterin transporter 8, chloroplastic [Prunus mume]	1.33E-05	-1.37565					integral to membrane	transport"												GO:0006810	GO:0016021"
	Pav_sc0000207.1_g240.1.mk	AT2G33255.1		haloacid dehalogenase-like hydrolase domain-containing protein At2g33255 [Prunus persica] &gt	4.73E-30	-2.06994					hydrolase activity	metabolic process"												GO:0008152	GO:0016787"
	Pav_sc0000207.1_g250.1.mk	ammonium transporter 1 member 1 [Prunus persica] &gt		gi|751068261|gb|AJF36053.1| ammonium transporter [Prunus persica] &gt	0.000890181	-0.838336					ammonium transmembrane transport	ammonium transmembrane transporter activity	ammonium transport	membrane"										GO:0008519	GO:0015696	GO:0016020	GO:0072488"
	Pav_sc0000207.1_g340.1.br	AT1G22400.1	UGT85A1, ATUGT85A1	PREDICTED: 7-deoxyloganetin glucosyltransferase-like [Prunus mume]	7.64E-05	1.16141			K21374	7-deoxyloganetin glucosyltransferase [EC:2.4.1.324]	metabolic process	transferase activity, transferring hexosyl groups"												GO:0008152	GO:0016758"
	Pav_sc0000207.1_g530.1.mk	AT1G22400.1	UGT85A1, ATUGT85A1	PREDICTED: 7-deoxyloganetin glucosyltransferase-like [Prunus mume]	6.57E-09	-1.50611					metabolic process	transferase activity, transferring hexosyl groups"												GO:0008152	GO:0016758"
	Pav_sc0000207.1_g620.1.mk	AT5G43900.3	MYA2	hypothetical protein PRUPE_1G054200 [Prunus persica]	6.79E-09	2.03221			K10357	myosin V	ATP binding	motor activity	myosin complex	protein binding"										GO:0003774	GO:0005515	GO:0005524	GO:0016459"
	Pav_sc0000207.1_g720.1.mk	AT3G09270.1	ATGSTU8, GSTU8	probable glutathione S-transferase [Prunus persica] &gt	1.55E-18	1.52165	ko00480	Glutathione metabolism	K00799	glutathione S-transferase [EC:2.5.1.18]	protein binding													GO:0005515
	Pav_sc0000207.1_g910.1.mk	AT3G23990.1	HSP60, HSP60-3B	chaperonin CPN60-2, mitochondrial [Prunus persica] &gt	0.00020998	-1.11324					ATP binding	cytoplasm	protein folding	protein refolding"										GO:0005524	GO:0005737	GO:0006457	GO:0042026"
	Pav_sc0000207.1_g930.1.mk	AT4G32640.2		protein transport protein Sec24-like At4g32640 [Prunus persica] &gt	0.000258403	0.375267	ko04141	Protein processing in endoplasmic reticulum	K14007	protein transport protein SEC24	COPII vesicle coat	ER to Golgi vesicle-mediated transport	intracellular protein transport	zinc ion binding"										GO:0006886	GO:0006888	GO:0008270	GO:0030127"
	Pav_sc0000207.1_g990.1.mk	AT3G24030.1		hydroxyethylthiazole kinase [Prunus persica] &gt	0.005350176	-0.811159	ko00730	Thiamine metabolism	K00878	hydroxyethylthiazole kinase [EC:2.7.1.50]	hydroxyethylthiazole kinase activity	thiamine biosynthetic process"												GO:0004417	GO:0009228"
	Pav_sc0000208.1_g030.1.mk	AT3G22960.1	PKP1, PKP-ALPHA	PREDICTED: LOW QUALITY PROTEIN: pyruvate kinase isozyme A, chloroplastic-like [Malus domestica]	0.000666345	-0.980009					catalytic activity	glycolysis	magnesium ion binding	potassium ion binding	pyruvate kinase activity"									GO:0000287	GO:0003824	GO:0004743	GO:0006096	GO:0030955"
	Pav_sc0000212.1_g080.1.br	AT3G24480.1		hypothetical protein PRUPE_7G228100 [Prunus persica]	2.39E-22	1.73861
	Pav_sc0000212.1_g090.1.mk				6.23E-07	-0.887499
	Pav_sc0000212.1_g1010.1.mk	AT4G29140.1		PREDICTED: protein DETOXIFICATION 51 [Prunus mume]	8.45E-20	4.22146					antiporter activity	drug transmembrane transport	drug transmembrane transporter activity	membrane	transmembrane transport"									GO:0006855	GO:0015238	GO:0015297	GO:0016020	GO:0055085"
	Pav_sc0000212.1_g1020.1.mk	AT3G16490.1	IQD26	PREDICTED: protein IQ-DOMAIN 14-like [Prunus mume] &gt	2.49E-06	1.01326					protein binding													GO:0005515
	Pav_sc0000212.1_g1030.1.mk	AT5G19730.1		PREDICTED: probable pectinesterase 53 [Prunus mume]	1.34E-10	0.790196	ko00040	Pentose and glucuronate interconversions	K01051	pectinesterase [EC:3.1.1.11]	cell wall	cell wall modification	pectinesterase activity"											GO:0005618	GO:0030599	GO:0042545"
	Pav_sc0000212.1_g1070.1.mk	AT5G56550.1	OXS3, ATOXS3	PREDICTED: uncharacterized protein LOC103340804 [Prunus mume]	0.004038172	0.307272
	Pav_sc0000212.1_g1090.1.mk	AT5G56590.1		Glucan endo-13-beta-glucosidase 13 [Zea mays]	0.002637544	0.887168					carbohydrate metabolic process	hydrolase activity, hydrolyzing O-glycosyl compounds"												GO:0004553	GO:0005975"
	Pav_sc0000212.1_g1130.1.mk	AT4G29310.1		tr|M5W284|M5W284_PRUPE Uncharacterized protein OS=Prunus persica GN=PRUPE_ppa006267mg PE=4 SV=1	2.68E-12	2.20289
	Pav_sc0000212.1_g1150.1.mk	AT4G29240.1		leucine-rich repeat extensin-like protein 4 [Prunus persica] &gt	0.000739428	0.542828
	Pav_sc0000212.1_g1160.1.mk	AT2G35680.1		putative dual specificity protein phosphatase DSP8 [Prunus persica] &gt	0.000177826	-0.824341			K14165	atypical dual specificity phosphatase [EC:3.1.3.16 3.1.3.48]	dephosphorylation	phosphatase activity	protein dephosphorylation	protein tyrosine phosphatase activity	protein tyrosine/serine/threonine phosphatase activity"									GO:0004725	GO:0006470	GO:0008138	GO:0016311	GO:0016791"
	Pav_sc0000212.1_g1210.1.mk	AT4G29210.1	GGT3, GGT4	gamma-glutamyltranspeptidase 3 [Prunus persica] &gt	1.15E-12	0.899773	ko00590	Arachidonic acid metabolism	K18592	gamma-glutamyltranspeptidase / glutathione hydrolase / leukotriene-C4 hydrolase [EC:2.3.2.2 3.4.19.13 3.4.19.14]	glutathione catabolic process													GO:0006751
	Pav_sc0000212.1_g130.1.mk	AT5G19590.1		tr|M5W3R7|M5W3R7_PRUPE Uncharacterized protein OS=Prunus persica GN=PRUPE_ppa012688mg PE=4 SV=1	2.06E-156	-5.86945
	Pav_sc0000212.1_g1400.1.mk	AT4G29400.1		PREDICTED: uncharacterized protein LOC103340774 [Prunus mume]	1.86E-05	-1.00916
	Pav_sc0000212.1_g1480.1.mk	1-aminocyclopropane-1-carboxylate synthase 7 [Prunus persica] &gt		gi|1139762748|gb|ONH97845.1| hypothetical protein PRUPE_7G213800 [Prunus persica]	4.89E-13	1.69565	ko00270	Cysteine and methionine metabolism	K01762	1-aminocyclopropane-1-carboxylate synthase [EC:4.4.1.14]	biosynthetic process	catalytic activity	pyridoxal phosphate binding"											GO:0003824	GO:0009058	GO:0030170"
	Pav_sc0000212.1_g1490.1.mk	AT4G29490.1		PREDICTED: xaa-Pro dipeptidase [Prunus mume]	7.58E-05	-0.856561			K14213	Xaa-Pro dipeptidase [EC:3.4.13.9]	aminopeptidase activity	manganese ion binding"												GO:0004177	GO:0030145"
	Pav_sc0000212.1_g1500.1.mk	AT4G29510.1	ATPRMT11, PRMT11, ATPRMT1B, PRMT1B	PREDICTED: probable protein arginine N-methyltransferase 1.2 [Prunus mume]	0.00286162	0.307633	ko04068	FoxO signaling pathway	K11434	type I protein arginine methyltransferase [EC:2.1.1.319]	methyltransferase activity	protein methylation"												GO:0006479	GO:0008168"
	Pav_sc0000212.1_g1600.1.mk	AT3G13690.1		inactive protein kinase SELMODRAFT_444075 isoform X2 [Prunus persica]	1.43E-12	-1.76056
	Pav_sc0000212.1_g180.1.mk	AT4G13400.1		sp|Q9T0K7|HIBC6_ARATH 3-hydroxyisobutyryl-CoA hydrolase-like protein 3, mitochondrial OS=Arabidopsis thaliana GN=At4g13360 PE=1 SV=2	0.005449277	-0.71356					3-hydroxyisobutyryl-CoA hydrolase activity													GO:0003860
	Pav_sc0000212.1_g1910.1.mk	AT3G60310.1		Has 22 Blast hits to 18 proteins in 9 species: Archae - 0	0.008941958	-0.174136
	Pav_sc0000212.1_g1970.1.mk	PREDICTED: uncharacterized protein LOC103340687 [Prunus mume]		tr|M5W7Z9|M5W7Z9_PRUPE Uncharacterized protein OS=Prunus persica GN=PRUPE_ppa015296mg PE=4 SV=1"	0.000107642	-0.381218
	Pav_sc0000212.1_g310.1.mk	AT1G65980.1	TPX1	PREDICTED: peroxiredoxin-2B [Prunus mume]	6.83E-11	-1.15782					cell redox homeostasis	oxidoreductase activity"												GO:0016491	GO:0045454"
	Pav_sc0000212.1_g360.1.mk	AT4G28940.1		bark storage protein A [Prunus persica] &gt	4.74E-07	-1.16525					catalytic activity	nucleoside metabolic process	protein dimerization activity"											GO:0003824	GO:0009116	GO:0046983"
	Pav_sc0000212.1_g370.1.mk	AT4G32360.1		PREDICTED: NADPH:adrenodoxin oxidoreductase, mitochondrial [Prunus mume] &gt	6.54E-09	-1.68656			K18914	adrenodoxin-NADP+ reductase [EC:1.18.1.6]	oxidation-reduction process	oxidoreductase activity"												GO:0016491	GO:0055114"
	Pav_sc0000212.1_g380.1.mk	AT4G29080.1	PAP2, IAA27	PREDICTED: auxin-responsive protein IAA27 [Prunus mume]	0.000447288	0.566117	ko04075	Plant hormone signal transduction	K14484	auxin-responsive protein IAA	methylation	methyltransferase activity	nucleic acid binding	nucleus	protein binding	regulation of transcription, DNA-dependent"								GO:0003676	GO:0005515	GO:0005634	GO:0006355	GO:0008168	GO:0032259"
	Pav_sc0000212.1_g420.1.mk	AT4G28850.1	XTH26, ATXTH26	probable xyloglucan endotransglucosylase/hydrolase protein 26 [Prunus persica] &gt	2.04E-78	3.89765			K08235	xyloglucan:xyloglucosyl transferase [EC:2.4.1.207]	carbohydrate metabolic process	hydrolase activity, hydrolyzing O-glycosyl compounds"												GO:0004553	GO:0005975"
	Pav_sc0000212.1_g620.1.br	AT2G44970.2		tr|V4WDD7|V4WDD7_9ROSI Uncharacterized protein OS=Citrus clementina GN=CICLE_v10007928mg PE=4 SV=1	1.12E-29	-2.14669
	Pav_sc0000212.1_g790.1.mk	AT2G19900.1	ATNADP-ME1, NADP-ME1	NADP-dependent malic enzyme [Prunus persica] &gt	3.27E-16	-1.41936	ko01200	Carbon metabolism	K00029	malate dehydrogenase (oxaloacetate-decarboxylating)(NADP+) [EC:1.1.1.40]	malate dehydrogenase (decarboxylating) activity	malic enzyme activity	NAD binding	oxidation-reduction process"										GO:0004470	GO:0004471	GO:0051287	GO:0055114"
	Pav_sc0000212.1_g800.1.mk	AT1G35190.1		PREDICTED: probable 2-oxoglutarate-dependent dioxygenase At3g49630 [Prunus mume]	0.000110549	-0.96223					oxidation-reduction process	oxidoreductase activity"												GO:0016491	GO:0055114"
	Pav_sc0000212.1_g830.1.mk	AT4G26080.1	ABI1, AtABI1	protein phosphatase 2C 56 [Prunus persica] &gt	4.37E-12	-1.22865	ko04016	MAPK signaling pathway - plant	K14497	protein phosphatase 2C [EC:3.1.3.16]	catalytic activity	cation binding	protein dephosphorylation	protein serine/threonine phosphatase activity"										GO:0003824	GO:0004722	GO:0006470	GO:0043169"
	Pav_sc0000212.1_g880.1.mk	AT4G15450.1		senescence/dehydration-associated protein At4g35985, chloroplastic [Prunus persica] &gt	2.44E-06	-1.10919
	Pav_sc0000212.1_g890.1.mk	AT1G60660.1	B5 #5, ATCB5LP, CB5LP	cytochrome B5-like protein [Prunus persica] &gt	4.70E-12	-2.7809					heme binding													GO:0020037
	Pav_sc0000212.1_g900.1.mk	AT2G19880.2		PREDICTED: uncharacterized protein LOC103340817 [Prunus mume]	1.41E-26	2.12519					transferase activity, transferring glycosyl groups													GO:0016757
	Pav_sc0000214.1_g050.1.mk	AT2G04305.1		tr|M5VMY1|M5VMY1_PRUPE Uncharacterized protein OS=Prunus persica GN=PRUPE_ppa005879mg PE=4 SV=1	0.000363231	0.439362					membrane	metal ion transmembrane transporter activity	metal ion transport	transmembrane transport"										GO:0016020	GO:0030001	GO:0046873	GO:0055085"
	Pav_sc0000216.1_g1060.1.br	AT1G64260.1		tr|M5WDJ3|M5WDJ3_PRUPE Uncharacterized protein (Fragment) OS=Prunus persica GN=PRUPE_ppa019746mg PE=4 SV=1	0.00045547	-1.23111					zinc ion binding													GO:0008270
	Pav_sc0000216.1_g1080.1.mk	AT5G63960.1	EMB2780	nucleotide binding	0.002199634	0.393208	ko00230	Purine metabolism	K02327	DNA polymerase delta subunit 1 [EC:2.7.7.7]	3'-5' exonuclease activity	DNA binding	DNA-directed DNA polymerase activity	nucleic acid binding	nucleotide binding"									GO:0000166	GO:0003676	GO:0003677	GO:0003887	GO:0008408"
	Pav_sc0000216.1_g1190.1.mk	AT1G08480.1		FUNCTIONS IN: molecular_function unknown	0.003937477	-0.71298					mitochondrial respiratory chain complex II													GO:0005749
	Pav_sc0000216.1_g390.1.mk	AT3G08820.1		putative pentatricopeptide repeat-containing protein At3g08820 [Prunus persica] &gt	1.97E-08	-1.35136					3'-5' exonuclease activity	6-phosphofructokinase activity	glycolysis	nucleic acid binding	protein binding	zinc ion binding"								GO:0003676	GO:0003872	GO:0005515	GO:0006096	GO:0008270	GO:0008408"
	Pav_sc0000216.1_g510.1.mk	ABC transporter G family member 5 [Prunus persica] &gt		gi|1139780085|gb|ONI14272.1| hypothetical protein PRUPE_4G272400 [Prunus persica]	0.00344517	0.311589	ko02010	ABC transporters	K05681	ATP-binding cassette, subfamily G (WHITE), member 2	ATPase activity	ATP binding	membrane"											GO:0005524	GO:0016020	GO:0016887"
	Pav_sc0000219.1_g250.1.mk	hypothetical protein PRUPE_1G044100 [Prunus persica] &gt		gi|1139794148|gb|ONI26766.1| hypothetical protein PRUPE_1G044100 [Prunus persica]"	0.002792911	-1.11275
	Pav_sc0000219.1_g270.1.mk	AT3G23440.1	EDA6, MEE37	tr|M5XFK4|M5XFK4_PRUPE Uncharacterized protein OS=Prunus persica GN=PRUPE_ppa012967mg PE=4 SV=1	1.25E-17	1.2531
	Pav_sc0000219.1_g300.1.mk	AT4G28600.1	NPGR2	hypothetical protein EUGRSUZ_H02997 [Eucalyptus grandis] &gt	4.66E-05	0.478856			K21843	tetratricopeptide repeat protein 7	protein binding													GO:0005515
	Pav_sc0000220.1_g040.1.mk				0.003060264	-0.732872
	Pav_sc0000220.1_g080.1.mk	AT1G26480.1	GRF12, GF14 IOTA	PREDICTED: 14-3-3-like protein GF14 iota [Prunus mume] &gt	0.000613419	-0.980614					protein domain specific binding													GO:0019904
	Pav_sc0000220.1_g1020.1.mk	AT3G56640.1	SEC15A	exocyst complex component SEC15A [Prunus persica] &gt	0.001008806	0.354853			K19985	exocyst complex component 6	exocyst	vesicle docking involved in exocytosis"												GO:0000145	GO:0006904"
	Pav_sc0000220.1_g1030.1.mk	AT1G69490.1	NAP, ANAC029, ATNAP	NAC transcription factor 29 [Prunus persica] &gt	0.000730917	0.411914					DNA binding	regulation of transcription, DNA-dependent"												GO:0003677	GO:0006355"
	Pav_sc0000220.1_g1190.1.mk	AT1G69530.2	ATEXPA1, EXP1, AT-EXP1, ATEXP1, ATHEXP ALPHA 1.2, EXPA1	expansin 2 [Prunus avium]	1.09E-50	1.96456					extracellular region	plant-type cell wall organization"												GO:0005576	GO:0009664"
	Pav_sc0000220.1_g1200.1.mk	AT1G26770.1	ATEXPA10, AT-EXP10, ATEXP10, ATHEXP ALPHA 1.1, EXP10, EXPA10	expansin 4, partial [Fragaria x ananassa]	4.32E-07	1.26823
	Pav_sc0000220.1_g1210.1.mk				7.55E-07	0.849463
	Pav_sc0000220.1_g1450.1.mk	AT5G39785.1		tr|M5XAK7|M5XAK7_PRUPE Uncharacterized protein OS=Prunus persica GN=PRUPE_ppa001460mg PE=4 SV=1	0.001324919	-0.766439					intracellular	ribosome	structural constituent of ribosome	translation"										GO:0003735	GO:0005622	GO:0005840	GO:0006412"
	Pav_sc0000220.1_g1490.1.mk	AT1G14270.2		hypothetical protein PRUPE_1G273600 [Prunus persica]	3.59E-05	-0.60685
	Pav_sc0000220.1_g1520.1.mk	AT3G25750.1		PREDICTED: F-box protein At2g26160-like isoform X1 [Prunus mume]	0.001001194	-1.04593
	Pav_sc0000220.1_g1560.1.mk	AT1G26850.2		PREDICTED: probable methyltransferase PMT2 [Prunus mume] &gt	8.82E-06	0.474419					methyltransferase activity													GO:0008168
	Pav_sc0000220.1_g1570.1.mk	AT1G14280.1	PKS2	protein PHYTOCHROME KINASE SUBSTRATE 2 [Prunus persica] &gt	2.42E-09	0.648959
	Pav_sc0000220.1_g1630.1.mk	AT1G26830.1	CUL3A, ATCUL3A, ATCUL3, CUL3	cullin-3A [Prunus persica] &gt	0.000581191	0.563723	ko04120	Ubiquitin mediated proteolysis	K03869	cullin 3	ubiquitin-dependent protein catabolic process	ubiquitin protein ligase binding"												GO:0006511	GO:0031625"
	Pav_sc0000220.1_g1640.1.mk	AT1G69680.1		ran guanine nucleotide release factor [Prunus persica] &gt	4.99E-06	-0.976416
	Pav_sc0000220.1_g1660.1.mk	AT1G69700.1	ATHVA22C, HVA22C	HVA22-like protein c [Prunus persica] &gt	0.000289712	-0.854226			K17279	receptor expression-enhancing protein 5/6
	Pav_sc0000220.1_g1670.1.mk	AT5G19420.1		sp|Q9FN03|UVR8_ARATH Ultraviolet-B receptor UVR8 OS=Arabidopsis thaliana GN=UVR8 PE=1 SV=1	2.85E-28	-2.30797					metal ion binding													GO:0046872
	Pav_sc0000220.1_g1680.1.mk	AT2G02880.1		hypothetical protein PRUPE_3G107100 [Prunus persica]	2.09E-12	-1.7012
	Pav_sc0000220.1_g1770.1.mk	AT1G14345.1		PREDICTED: uncharacterized protein LOC103321610 [Prunus mume]	1.39E-15	-1.70627
	Pav_sc0000220.1_g1790.1.mk	AT1G14350.2	FLP, MYB124	sp|Q94FL6|MY124_ARATH Transcription factor MYB124 OS=Arabidopsis thaliana GN=MYB124 PE=1 SV=1	2.94E-05	-1.08666			K09422	transcription factor MYB, plant	DNA binding													GO:0003677
	Pav_sc0000220.1_g180.1.mk	AT1G26560.1	BGLU40	beta-glucosidase 40 [Prunus persica] &gt	6.52E-05	1.17722					carbohydrate metabolic process	hydrolase activity, hydrolyzing O-glycosyl compounds"												GO:0004553	GO:0005975"
	Pav_sc0000220.1_g1860.1.mk	AT1G14360.1	ATUTR3, UTR3	sp|Q9M9S6|UTR3_ARATH UDP-galactose/UDP-glucose transporter 3 OS=Arabidopsis thaliana GN=UTR3 PE=1 SV=1	0.007682177	0.488588					transmembrane transport													GO:0055085
	Pav_sc0000220.1_g1920.1.mk	AT2G02800.2	APK2B	probable serine/threonine-protein kinase PBL3 isoform X2 [Prunus persica] &gt	0.000172315	0.690351	ko04064	NF-kappa B signaling pathway	K04733	interleukin-1 receptor-associated kinase 4 [EC:2.7.11.1]	ATP binding	protein kinase activity	protein phosphorylation"											GO:0004672	GO:0005524	GO:0006468"
	Pav_sc0000220.1_g210.1.mk	AT5G15490.1		sp|Q2QS13|UGDH5_ORYSJ UDP-glucose 6-dehydrogenase 5 OS=Oryza sativa subsp. japonica GN=UGD5 PE=2 SV=1	1.02E-09	0.728098	ko00040	Pentose and glucuronate interconversions	K00012	UDPglucose 6-dehydrogenase [EC:1.1.1.22]	NAD binding	oxidation-reduction process	oxidoreductase activity, acting on the CH-OH group of donors, NAD or NADP as acceptor	UDP-glucose 6-dehydrogenase activity"										GO:0003979	GO:0016616	GO:0051287	GO:0055114"
	Pav_sc0000220.1_g2600.1.mk	alpha-amylase 3, chloroplastic [Prunus persica] &gt		gi|1139798092|gb|ONI30710.1| hypothetical protein PRUPE_1G268300 [Prunus persica] &gt	2.31E-05	-0.891894					alpha-amylase activity	calcium ion binding	carbohydrate metabolic process	catalytic activity"										GO:0003824	GO:0004556	GO:0005509	GO:0005975"
	Pav_sc0000220.1_g2610.1.mk	AT3G01280.1	VDAC1, ATVDAC1	PREDICTED: mitochondrial outer membrane protein porin of 36 kDa [Prunus mume]	0.003699034	-0.702885	ko04020	Calcium signaling pathway	K15040	voltage-dependent anion channel protein 2	mitochondrial outer membrane	transmembrane transport	voltage-gated anion channel activity"											GO:0005741	GO:0008308	GO:0055085"
	Pav_sc0000220.1_g2620.1.mk	AT1G69840.7		hypersensitive-induced response protein 2 [Prunus persica] &gt	1.30E-07	0.637238
	Pav_sc0000220.1_g2670.1.mk	AT1G07040.1		INVOLVED IN: biological_process unknown	1.85E-13	-1.32375
	Pav_sc0000220.1_g2750.1.mk	AT1G69850.1	ATNRT1	PREDICTED: protein NRT1/ PTR FAMILY 4.6 [Prunus mume]	3.19E-07	-1.28809					membrane	transport	transporter activity"											GO:0005215	GO:0006810	GO:0016020"
	Pav_sc0000220.1_g380.1.mk	AT2G03440.1	NRP1, ATNRP1	PREDICTED: ABC transporter F family member 4 [Prunus mume]	0.00082031	0.87488
	Pav_sc0000220.1_g460.1.mk	AT2G03420.1		Has 38 Blast hits to 38 proteins in 17 species: Archae - 0	0.000166549	0.717302					metabolic process	transferase activity, transferring hexosyl groups"												GO:0008152	GO:0016758"
	Pav_sc0000220.1_g500.1.mk	AT1G69360.1		PREDICTED: uncharacterized protein LOC103321515 [Prunus mume]	0.003657638	0.402493
	Pav_sc0000220.1_g600.1.mk	AT1G26640.1		PREDICTED: glutamate 5-kinase isoform X1 [Prunus mume]	5.40E-07	1.4801					kinase activity													GO:0016301
	Pav_sc0000220.1_g630.1.mk	AT1G69420.1		probable protein S-acyltransferase 22 [Prunus persica] &gt	0.000901986	0.586655			K20027	palmitoyltransferase ZDHHC1/11 [EC:2.3.1.225]
	Pav_sc0000220.1_g750.1.mk	AT1G69450.2		PREDICTED: CSC1-like protein At1g69450 [Theobroma cacao] &gt	0.004098194	-0.886309					membrane													GO:0016020
	Pav_sc0000220.1_g900.1.mk	AT1G14040.1		hypothetical protein PRUPE_1G278700 [Prunus persica]	0.008573574	0.501885					integral to membrane													GO:0016021
	Pav_sc0000221.1_g080.1.mk	AT1G14900.1	HMGA	PREDICTED: HMG-Y-related protein B-like [Prunus mume]	0.00047189	-1.11684					chromatin	DNA binding	nucleosome	nucleosome assembly	nucleus	regulation of transcription, DNA-dependent"								GO:0000785	GO:0000786	GO:0003677	GO:0005634	GO:0006334	GO:0006355"
	Pav_sc0000221.1_g210.1.mk	AT1G14920.1	GAI, RGA2	PREDICTED: DELLA protein GAIP-B [Prunus mume]	0.008505952	0.441682	ko04075	Plant hormone signal transduction	K14494	DELLA protein	nucleus	transcription factor binding transcription factor activity"												GO:0000989	GO:0005634"
	Pav_sc0000229.1_g040.1.mk	AT3G48420.1		haloacid dehalogenase-like hydrolase domain-containing protein At3g48420 [Prunus persica] &gt	0.002609221	0.377888
	Pav_sc0000229.1_g110.1.mk	AT5G50260.1		PREDICTED: vignain-like [Prunus mume]	1.31E-09	1.28914			K16292	KDEL-tailed cysteine endopeptidase [EC:3.4.22.-]	cysteine-type peptidase activity	proteolysis"												GO:0006508	GO:0008234"
	Pav_sc0000229.1_g120.1.mk	AT5G61640.1	PMSR1, ATMSRA1	PREDICTED: peptide methionine sulfoxide reductase-like [Prunus mume]	0.000128178	-0.844668			K07304	peptide-methionine (S)-S-oxide reductase [EC:1.8.4.11]	oxidation-reduction process	peptide-methionine-(S)-S-oxide reductase activity"												GO:0008113	GO:0055114"
	Pav_sc0000229.1_g150.1.mk	AT5G63180.1		probable pectate lyase 18 precursor [Prunus mume] &gt	1.48E-14	1.65711	ko00040	Pentose and glucuronate interconversions	K01728	pectate lyase [EC:4.2.2.2]
	Pav_sc0000229.1_g330.1.mk	AT2G39890.2	PROT1, ATPROT1	proline transporter 1 isoform X1 [Prunus persica] &gt	8.49E-23	-1.80975
	Pav_sc0000229.1_g360.1.mk	14-3-3 protein [Corchorus olitorius]		AT5G14420.2 | Symbols: RGLG2 | RING domain ligase2 | chr5:4648355-4650563 REVERSE LENGTH=468	5.37E-23	1.22489			K20929	glyoxal/methylglyoxal oxidase [EC:1.2.3.15]	arachidonic acid secretion	phospholipase A2 activity	phospholipid metabolic process"											GO:0004623	GO:0006644	GO:0050482"
	Pav_sc0000229.1_g400.1.mk	AT3G48270.1	CYP71A26	cytochrome P450 71A1-like [Prunus mume] &gt	1.42E-26	0.928005					heme binding	iron ion binding	oxidation-reduction process	oxidoreductase activity, acting on paired donors, with incorporation or reduction of molecular oxygen"										GO:0005506	GO:0016705	GO:0020037	GO:0055114"
	Pav_sc0000231.1_g1030.1.mk	regulation of nuclear pre-mRNA domain-containing protein 1B [Prunus persica] &gt		gi|1162570493|ref|XP_020423794.1| regulation of nuclear pre-mRNA domain-containing protein 1B [Prunus persica] &gt	2.42E-07	-1.13306
	Pav_sc0000231.1_g1040.1.mk	AT5G65180.1		regulation of nuclear pre-mRNA domain-containing protein 1B [Prunus persica] &gt	2.59E-05	-0.972488			K15559	regulator of Ty1 transposition protein 103
	Pav_sc0000231.1_g1060.1.mk	AT1G15530.1		hypothetical protein VIGAN_01399100 [Vigna angularis var. angularis]	0.001152081	-0.654612					carbohydrate binding													GO:0030246
	Pav_sc0000231.1_g1080.1.mk	AT5G17910.2		FUNCTIONS IN: molecular_function unknown	0.000445755	0.507345
	Pav_sc0000231.1_g1380.1.br	probable protein phosphatase 2C 51 [Prunus persica]		tr|M5VSL9|M5VSL9_PRUPE Uncharacterized protein OS=Prunus persica GN=PRUPE_ppa014276mg PE=4 SV=1"	0.004174664	0.897327
	Pav_sc0000231.1_g320.1.mk	AT2G37500.2		hypothetical protein PRUPE_6G250400 [Prunus persica]	0.001180527	-1.20974					arginine biosynthetic process	glutamate N-acetyltransferase activity"												GO:0004358	GO:0006526"
	Pav_sc0000231.1_g930.1.mk	AT5G17710.1	EMB1241	sp|Q8DJB3|GRPE_THEEB Protein GrpE OS=Thermosynechococcus elongatus (strain BP-1) GN=grpE PE=3 SV=1	0.000455908	-0.945619			K03687	molecular chaperone GrpE	adenyl-nucleotide exchange factor activity	chaperone binding	protein folding	protein homodimerization activity"										GO:0000774	GO:0006457	GO:0042803	GO:0051087"
	Pav_sc0000231.1_g950.1.mk	AT1G33110.1		protein DETOXIFICATION 21 [Prunus persica] &gt	4.79E-05	1.01481					antiporter activity	drug transmembrane transport	drug transmembrane transporter activity	membrane	transmembrane transport"									GO:0006855	GO:0015238	GO:0015297	GO:0016020	GO:0055085"
	Pav_sc0000233.1_g050.1.mk	AT1G69550.1		PREDICTED: putative disease resistance protein RGA1 isoform X1 [Pyrus x bretschneideri]	1.75E-15	-0.499785
	Pav_sc0000233.1_g060.1.mk	AT3G14470.1		PREDICTED: putative disease resistance protein RGA4 [Malus domestica]	1.16E-06	-0.546118					ADP binding													GO:0043531
	Pav_sc0000239.1_g070.1.br	disease resistance protein RGA2 isoform X4 [Prunus persica]		tr|M5Y7S6|M5Y7S6_PRUPE Uncharacterized protein OS=Prunus persica GN=PRUPE_ppa024868mg PE=3 SV=1"	0.005097609	1.10149
	Pav_sc0000240.1_g070.1.mk	AT2G39080.1		tr|M5XCG7|M5XCG7_PRUPE Uncharacterized protein OS=Prunus persica GN=PRUPE_ppa008203mg PE=4 SV=1	0.008319181	-0.706153
	Pav_sc0000240.1_g090.1.mk	AT3G06390.1		CASP-like protein 1D1 [Prunus persica] &gt	1.56E-15	1.41822
	Pav_sc0000240.1_g250.1.br				1.55E-05	-1.77434
	Pav_sc0000241.1_g130.1.mk	AT4G26810.2		tr|M5WI62|M5WI62_PRUPE Uncharacterized protein OS=Prunus persica GN=PRUPE_ppa013835mg PE=4 SV=1	7.08E-05	0.524677					protein binding													GO:0005515
	Pav_sc0000241.1_g170.1.br	AT1G43760.1		PREDICTED: uncharacterized protein LOC103936764 [Pyrus x bretschneideri]	9.89E-07	-0.950816					nucleic acid binding	ribonuclease H activity"												GO:0003676	GO:0004523"
	Pav_sc0000243.1_g170.1.mk	AT1G80600.1	WIN1	PREDICTED: acetylornithine aminotransferase, mitochondrial-like isoform X2 [Elaeis guineensis]	5.83E-09	1.14438	ko01210	2-Oxocarboxylic acid metabolism	K00818	acetylornithine aminotransferase [EC:2.6.1.11]	catalytic activity	pyridoxal phosphate binding	transaminase activity"											GO:0003824	GO:0008483	GO:0030170"
	Pav_sc0000243.1_g210.1.br	tr		uncharacterized protein LOC109948084 [Prunus persica]"	0.008887034	0.63708
	Pav_sc0000243.1_g620.1.mk	AT1G15860.2		PREDICTED: DCN1-like protein 4 [Prunus mume] &gt	2.16E-06	0.532351
	Pav_sc0000243.1_g830.1.mk	AT1G15910.1		factor of DNA methylation 1 [Prunus persica] &gt	0.000770942	-0.771779					gene silencing by RNA													GO:0031047
	Pav_sc0000243.1_g840.1.mk	AT1G80780.2		probable CCR4-associated factor 1 homolog 6 [Prunus persica] &gt	5.57E-05	0.57488	ko03018	RNA degradation	K12581	CCR4-NOT transcription complex subunit 7/8	nucleic acid binding													GO:0003676
	Pav_sc0000244.1_g070.1.mk	AT2G17040.1	anac036, NAC036	PREDICTED: NAC transcription factor 29 [Prunus mume]	3.98E-08	-1.04382					DNA binding	regulation of transcription, DNA-dependent"												GO:0003677	GO:0006355"
	Pav_sc0000245.1_g030.1.mk	AT5G26800.1		INVOLVED IN: biological_process unknown	0.002053015	-0.812728
	Pav_sc0000245.1_g040.1.mk	AT3G56690.1	CIP111	PREDICTED: calmodulin-interacting protein 111-like [Prunus mume]	3.44E-09	-0.991815					ATP binding													GO:0005524
	Pav_sc0000245.1_g080.1.mk	AT2G03670.1	CDC48B	PREDICTED: cell division control protein 48 homolog B-like [Prunus mume]	5.69E-13	-0.826665					ATP binding													GO:0005524
	Pav_sc0000245.1_g130.1.mk	ethylene-responsive transcription factor TINY [Prunus persica] &gt		gi|1139781980|gb|ONI15807.1| hypothetical protein PRUPE_3G062800 [Prunus persica]	2.65E-18	-4.39034
	Pav_sc0000251.1_g110.1.mk	AT1G22360.1	AtUGT85A2, UGT85A2	PREDICTED: 7-deoxyloganetin glucosyltransferase-like isoform X4 [Prunus mume]	0.003477983	-0.0733389			K21374	7-deoxyloganetin glucosyltransferase [EC:2.4.1.324]	metabolic process	oxidation-reduction process	oxidoreductase activity, acting on paired donors, with incorporation or reduction of molecular oxygen, reduced pteridine as one donor, and incorporation of one atom of oxygen	transferase activity, transferring hexosyl groups"										GO:0008152	GO:0016714	GO:0016758	GO:0055114"
	Pav_sc0000251.1_g160.1.mk	AT1G22400.1	UGT85A1, ATUGT85A1	PREDICTED: 7-deoxyloganetin glucosyltransferase-like [Prunus mume]	8.90E-24	2.11244			K21374	7-deoxyloganetin glucosyltransferase [EC:2.4.1.324]	metabolic process	oxidation-reduction process	oxidoreductase activity, acting on paired donors, with incorporation or reduction of molecular oxygen, reduced pteridine as one donor, and incorporation of one atom of oxygen	transferase activity, transferring hexosyl groups"										GO:0008152	GO:0016714	GO:0016758	GO:0055114"
	Pav_sc0000252.1_g010.1.mk	AT4G27190.1		PREDICTED: uncharacterized protein LOC103327487 [Prunus mume]	7.97E-10	-0.729378					ADP binding													GO:0043531
	Pav_sc0000254.1_g1080.1.br	AT1G01470.1	LEA14, LSR3	PREDICTED: desiccation protectant protein Lea14 homolog [Prunus mume]	0.00246676	0.748224					response to desiccation													GO:0009269
	Pav_sc0000254.1_g1190.1.mk	AT1G01490.2		PREDICTED: FK506-binding protein 4 [Fragaria vesca subsp. vesca]	1.16E-05	-0.956395
	Pav_sc0000254.1_g1200.1.mk	AT1G01500.1		sp|Q8GUH2|Y1015_ARATH Uncharacterized protein At1g01500 OS=Arabidopsis thaliana GN=At1g01500 PE=2 SV=1	7.65E-07	-1.03443
	Pav_sc0000254.1_g1210.1.mk	AT1G01510.1	AN	C-terminal binding protein AN [Prunus persica] &gt	0.000952173	-0.829657					NAD binding	oxidation-reduction process"												GO:0051287	GO:0055114"
	Pav_sc0000254.1_g1220.1.mk	AT1G01520.1		PREDICTED: protein REVEILLE 3 [Prunus mume]	0.006778632	-0.762537					DNA binding													GO:0003677
	Pav_sc0000254.1_g1300.1.mk	AT3G61490.3		putative polygalacturonase [Cajanus cajan]	1.55E-11	1.15061
	Pav_sc0000254.1_g1370.1.br	AT2G22590.1		putative UDP-rhamnose:rhamnosyltransferase 1 [Prunus persica] &gt	0.000190083	-0.838402					metabolic process	transferase activity, transferring hexosyl groups"												GO:0008152	GO:0016758"
	Pav_sc0000254.1_g1390.1.mk	AT5G41460.1		PREDICTED: uncharacterized protein LOC103332088 [Prunus mume]	2.02E-10	1.31791
	Pav_sc0000254.1_g1460.1.mk	AT3G09740.1	SYP71, ATSYP71	sp|Q9SF29|SYP71_ARATH Syntaxin-71 OS=Arabidopsis thaliana GN=SYP71 PE=1 SV=1	1.81E-11	-2.22011	ko04130	SNARE interactions in vesicular transport	K08506	syntaxin of plants SYP7	intracellular protein transport	membrane	SNAP receptor activity"											GO:0005484	GO:0006886	GO:0016020"
	Pav_sc0000254.1_g1510.1.mk	AT4G00340.1	RLK4	PREDICTED: G-type lectin S-receptor-like serine/threonine-protein kinase SD2-2 [Prunus mume]	6.03E-05	-1.06949					recognition of pollen													GO:0048544
	Pav_sc0000254.1_g1540.1.mk	AT2G46040.1		ELM2 domain protein | chr2:18935684-18937807 REVERSE LENGTH=562	3.35E-07	0.620841					DNA binding													GO:0003677
	Pav_sc0000254.1_g1570.1.mk	AT3G61440.1	ATCYSC1, ARATH	BSAS3	0.002061748	0.387725	ko01200	Carbon metabolism	K13034	L-3-cyanoalanine synthase/ cysteine synthase [EC:2.5.1.47 4.4.1.9]	cyanide metabolic process	cysteine biosynthetic process from serine	cysteine synthase activity	L-3-cyanoalanine synthase activity	mitochondrion"									GO:0004124	GO:0005739	GO:0006535	GO:0019499	GO:0050017"
	Pav_sc0000254.1_g170.1.mk	AT4G01100.1	ADNT1	PREDICTED: mitochondrial adenine nucleotide transporter ADNT1 [Prunus mume]	0.005813917	-0.682059					transmembrane transport													GO:0055085
	Pav_sc0000254.1_g230.1.mk	AT2G46330.1	AGP16, ATAGP16	PREDICTED: arabinogalactan peptide 16-like [Prunus mume]	5.01E-10	1.38526
	Pav_sc0000254.1_g270.1.mk	AT1G64230.2	UBC28	hypothetical protein B456_007G025200, partial [Gossypium raimondii]	0.000405022	0.380539	ko04141	Protein processing in endoplasmic reticulum	K06689	ubiquitin-conjugating enzyme E2 D [EC:2.3.2.23]
	Pav_sc0000254.1_g290.1.mk	AT3G61610.1		putative glucose-6-phosphate 1-epimerase [Prunus persica] &gt	0.005551233	0.570178	ko00010	Glycolysis / Gluconeogenesis	K01792	glucose-6-phosphate 1-epimerase [EC:5.1.3.15]	carbohydrate binding	carbohydrate metabolic process	catalytic activity	isomerase activity"										GO:0003824	GO:0005975	GO:0016853	GO:0030246"
	Pav_sc0000254.1_g330.1.br	AT4G31940.1	CYP82C4	cytochrome P450 CYP82D47 [Prunus persica] &gt	1.01E-09	-1.50657					heme binding	iron ion binding	oxidation-reduction process	oxidoreductase activity, acting on paired donors, with incorporation or reduction of molecular oxygen"										GO:0005506	GO:0016705	GO:0020037	GO:0055114"
	Pav_sc0000254.1_g340.1.mk	AT4G01130.1		PREDICTED: GDSL esterase/lipase At4g01130 [Prunus mume]	0.004305434	-1.3743					hydrolase activity, acting on ester bonds													GO:0016788
	Pav_sc0000254.1_g420.1.mk	AT2G46240.1	BAG6, ATBAG6	BAG family molecular chaperone regulator 6 [Prunus persica] &gt	3.02E-12	-1.90696					chaperone binding	protein binding"												GO:0005515	GO:0051087"
	Pav_sc0000254.1_g520.1.mk	AT3G15070.2		probable E3 ubiquitin-protein ligase HIP1 isoform X2 [Prunus persica] &gt	8.42E-10	-1.14262
	Pav_sc0000254.1_g650.1.br	hypothetical protein PRUPE_2G180600 [Prunus persica]			0.002897898	0.423599
	Pav_sc0000257.1_g1060.1.mk	AT1G02810.1		probable pectinesterase/pectinesterase inhibitor 20 [Prunus persica] &gt	1.47E-24	1.5941	ko00040	Pentose and glucuronate interconversions	K01051	pectinesterase [EC:3.1.1.11]	cell wall	cell wall modification	enzyme inhibitor activity	pectinesterase activity"										GO:0004857	GO:0005618	GO:0030599	GO:0042545"
	Pav_sc0000257.1_g110.1.mk	AT1G78280.1		hypothetical protein PRUPE_1G521300 [Prunus persica]	1.19E-15	1.50048					protein binding													GO:0005515
	Pav_sc0000257.1_g1180.1.mk	AP-4 complex subunit mu isoform X1 [Prunus persica] &gt		gi|1139802709|gb|ONI35327.1| hypothetical protein PRUPE_1G530400 [Prunus persica]	0.009340606	0.315879	ko04142	Lysosome	K12402	AP-4 complex subunit mu-1	clathrin adaptor complex	intracellular protein transport	transport	vesicle-mediated transport"										GO:0006810	GO:0006886	GO:0016192	GO:0030131"
	Pav_sc0000257.1_g1300.1.mk	AT2G22540.1	SVP, AGL22	dam1 [Prunus persica]	3.40E-33	-2.1257					DNA binding	nucleus	positive regulation of transcription from RNA polymerase II promoter	protein dimerization activity	regulation of transcription, DNA-dependent	RNA polymerase II regulatory region sequence-specific DNA binding	sequence-specific DNA binding transcription factor activity"							GO:0000977	GO:0003677	GO:0003700	GO:0005634	GO:0006355	GO:0045944	GO:0046983"
	Pav_sc0000257.1_g1350.1.mk	DAM6 for dormancy associated MADS-box transcription factor [Prunus pseudocerasus]		tr|A0A097SRV0|A0A097SRV0_9ROSA DAM6 for dormancy associated MADS-box transcription factor OS=Prunus pseudocerasus PE=2 SV=1"	3.33E-06	0.625106					nucleus	regulation of transcription, DNA-dependent	sequence-specific DNA binding transcription factor activity"											GO:0003700	GO:0005634	GO:0006355"
	Pav_sc0000257.1_g1370.1.mk	AT1G58200.2	MSL3	mechanosensitive ion channel protein 3, chloroplastic isoform X1 [Prunus persica] &gt	0.003737318	-0.76987					membrane	transmembrane transport"												GO:0016020	GO:0055085"
	Pav_sc0000257.1_g140.1.mk	AT4G33950.2	OST1, SNRK2-6, SRK2E, SNRK2.6, P44	plant cysteine oxidase 1 [Prunus persica] &gt	3.33E-14	2.38943	ko00430	Taurine and hypotaurine metabolism	K10712	cysteamine dioxygenase [EC:1.13.11.19]	ATP binding	oxidation-reduction process	oxidoreductase activity, acting on single donors with incorporation of molecular oxygen, incorporation of two atoms of oxygen	protein kinase activity	protein phosphorylation"									GO:0004672	GO:0005524	GO:0006468	GO:0016702	GO:0055114"
	Pav_sc0000257.1_g150.1.mk	AT1G78300.1	GRF2, 14-3-3OMEGA, GF14 OMEGA	PREDICTED: 14-3-3-like protein [Prunus mume]	4.84E-10	0.786942					protein domain specific binding													GO:0019904
	Pav_sc0000257.1_g170.1.mk	AT1G22450.1	COX6B, ATCOX6B2	PREDICTED: cytochrome c oxidase subunit 6b-1 [Prunus mume]	1.53E-06	-0.954921	ko00190	Oxidative phosphorylation	K02267	cytochrome c oxidase subunit 6b	cytochrome-c oxidase activity	mitochondrion"												GO:0004129	GO:0005739"
	Pav_sc0000257.1_g200.1.mk	AT1G22460.1		hypothetical protein TanjilG_32485 [Lupinus angustifolius]	7.29E-34	2.17181					heme binding	oxidation-reduction process	peroxidase activity	response to oxidative stress"										GO:0004601	GO:0006979	GO:0020037	GO:0055114"
	Pav_sc0000257.1_g210.1.mk	AT1G22470.1		BEST Arabidopsis thaliana protein match is: unknown protein (TAIR:AT1G72240.1)	0.006503037	-1.79682
	Pav_sc0000257.1_g230.1.mk	AT2G22430.1	ATHB6, HB6	homeobox-leucine zipper protein ATHB-6 [Prunus persica] &gt	1.38E-10	-1.26761			K09338	homeobox-leucine zipper protein	DNA binding	regulation of transcription, DNA-dependent	sequence-specific DNA binding	sequence-specific DNA binding transcription factor activity"										GO:0003677	GO:0003700	GO:0006355	GO:0043565"
	Pav_sc0000257.1_g260.1.mk	AT4G09020.1	ATISA3, ISA3	isoamylase 3, chloroplastic [Prunus persica] &gt	2.82E-05	-0.919781	ko00500	Starch and sucrose metabolism	K01214	isoamylase [EC:3.2.1.68]	carbohydrate metabolic process	catalytic activity	hydrolase activity, hydrolyzing O-glycosyl compounds"											GO:0003824	GO:0004553	GO:0005975"
	Pav_sc0000257.1_g450.1.br				0.000508461	-0.891132
	Pav_sc0000257.1_g570.1.mk	AT1G28220.1	ATPUP3, PUP3	purine permease 3 [Prunus persica]	0.000193543	-0.556933					integral to membrane	transporter activity"												GO:0005215	GO:0016021"
	Pav_sc0000257.1_g590.1.mk	AT5G27460.1		pentatricopeptide repeat-containing protein At5g27460 isoform X1 [Prunus persica] &gt	0.000891377	-1.00282					protein binding													GO:0005515
	Pav_sc0000257.1_g600.1.mk	AT2G29420.1	ATGSTU7, GST25, GSTU7	glutathione transferase GST 23 [Prunus persica] &gt	0.003835564	0.506641
	Pav_sc0000257.1_g820.1.mk	AT5G10940.2		hypothetical protein PRUPE_1G527400 [Prunus persica]	0.008514456	-0.945722
	Pav_sc0000257.1_g880.1.mk	AT2G33740.2	CUTA	PREDICTED: protein CutA, chloroplastic [Prunus mume]	0.001108338	-0.755969					response to metal ion													GO:0010038
	Pav_sc0000257.1_g890.1.mk	14-3-3 protein 6 [Ananas comosus]		AT5G65430.2 | Symbols: GRF8, GF14 KAPPA | general regulatory factor 8 | chr5:26148546-26150255 REVERSE LENGTH=246	0.000433248	0.408795					protein domain specific binding													GO:0019904
	Pav_sc0000257.1_g930.1.mk	AT4G24610.1		FUNCTIONS IN: molecular_function unknown	0.000362081	0.791992
	Pav_sc0000259.1_g030.1.br	hypothetical protein PRUPE_5G188900 [Prunus persica]			0.001628965	0.693902
	Pav_sc0000259.1_g090.1.mk	AT2G02760.1	ATUBC2, UBC2	PREDICTED: ubiquitin-conjugating enzyme E2 2 isoform X1 [Gossypium hirsutum]	0.00011701	0.414892	ko04120	Ubiquitin mediated proteolysis	K10573	ubiquitin-conjugating enzyme E2 A [EC:2.3.2.23]
	Pav_sc0000259.1_g180.1.mk	AT1G18870.1	ICS2, ATICS2	PREDICTED: isochorismate synthase 2, chloroplastic-like [Prunus mume]	0.001180926	0.524516	ko00130	Ubiquinone and other terpenoid-quinone biosynthesis	K02552	menaquinone-specific isochorismate synthase [EC:5.4.4.2]	biosynthetic process	isochorismate synthase activity"												GO:0008909	GO:0009058"
	Pav_sc0000259.1_g300.1.mk	AT3G01470.1	ATHB-1, ATHB1, HD-ZIP-1, HAT5, HB-1	PREDICTED: homeobox-leucine zipper protein HAT5-like [Prunus mume]	2.66E-25	-1.71472					DNA binding	regulation of transcription, DNA-dependent	sequence-specific DNA binding	sequence-specific DNA binding transcription factor activity"										GO:0003677	GO:0003700	GO:0006355	GO:0043565"
	Pav_sc0000259.1_g360.1.mk	AT5G62680.1		PREDICTED: protein NRT1/ PTR FAMILY 2.11-like [Prunus mume]	2.94E-11	-1.63307					membrane	transport	transporter activity"											GO:0005215	GO:0006810	GO:0016020"
	Pav_sc0000259.1_g410.1.mk	AT1G18900.2		PREDICTED: pentatricopeptide repeat-containing protein At1g18900 [Prunus mume]	0.004671329	-0.813869
	Pav_sc0000259.1_g450.1.mk	AT1G74770.1		PREDICTED: uncharacterized protein LOC103338251 isoform X1 [Prunus mume]	0.009543287	0.250699					zinc ion binding													GO:0008270
	Pav_sc0000259.1_g460.1.mk	AT1G74780.1		protein NUCLEAR FUSION DEFECTIVE 4 [Prunus persica]	0.000218355	-0.852893					integral to membrane	transmembrane transport"												GO:0016021	GO:0055085"
	Pav_sc0000259.1_g470.1.mk	AT1G74780.1		hypothetical protein PRUPE_5G184300 [Prunus persica]	1.78E-07	-1.06918					integral to membrane	transmembrane transport"												GO:0016021	GO:0055085"
	Pav_sc0000259.1_g500.1.mk	AAA-ATPase ASD, mitochondrial [Prunus persica] &gt		gi|1139774058|gb|ONI08530.1| hypothetical protein PRUPE_5G183800 [Prunus persica]	0.004386441	-1.00247
	Pav_sc0000259.1_g510.1.mk	AT3G10330.1		PREDICTED: transcription initiation factor IIB-like [Prunus mume]	1.57E-06	-1.1991	ko03022	Basal transcription factors	K03124	transcription initiation factor TFIIB	DNA-dependent transcriptional preinitiation complex assembly	regulation of transcription, DNA-dependent	TBP-class protein binding"											GO:0006355	GO:0017025	GO:0070897"
	Pav_sc0000260.1_g250.1.mk	AT2G43290.1	MSS3	PREDICTED: calmodulin-like protein 3 [Prunus mume]	2.23E-17	1.77573	ko04626	Plant-pathogen interaction	K13448	calcium-binding protein CML	calcium ion binding													GO:0005509
	Pav_sc0000260.1_g280.1.mk	AT1G50180.1		putative disease resistance protein At1g50180 [Prunus persica] &gt	1.36E-11	1.03854					ADP binding													GO:0043531
	Pav_sc0000260.1_g610.1.mk	AT4G37660.1		PREDICTED: 50S ribosomal protein L7/L12 [Prunus mume]	0.001015854	-0.828059	ko03010	Ribosome	K02935	large subunit ribosomal protein L7/L12	intracellular	ribosome	structural constituent of ribosome	translation"										GO:0003735	GO:0005622	GO:0005840	GO:0006412"
	Pav_sc0000261.1_g110.1.mk	26S proteasome non-ATPase regulatory subunit 6 homolog [Prunus persica] &gt		gi|1139773596|gb|ONI08068.1| hypothetical protein PRUPE_5G156700 [Prunus persica]	0.000231429	0.388544	ko03050	Proteasome	K03037	26S proteasome regulatory subunit N7	protein binding													GO:0005515
	Pav_sc0000261.1_g140.1.mk	AT5G50330.1		PREDICTED: uncharacterized protein slr0889 [Prunus mume]	3.33E-23	1.47156			K08869	aarF domain-containing kinase	ATP binding	protein kinase activity	protein phosphorylation"											GO:0004672	GO:0005524	GO:0006468"
	Pav_sc0000268.1_g510.1.br	AT2G41700.1	ABCA1, AtABCA1	hypothetical protein PRUPE_7G058100 [Prunus persica]	0.001915208	-0.344866
	Pav_sc0000269.1_g120.1.mk	AT4G27300.1		PREDICTED: uncharacterized protein LOC103326305 [Prunus mume]	0.001552903	0.626797					ATP binding	protein kinase activity	protein phosphorylation"											GO:0004672	GO:0005524	GO:0006468"
	Pav_sc0000269.1_g300.1.mk	AT4G27290.1		hypothetical protein PRUPE_4G195100 [Prunus persica]	0.000297627	-0.426773					ATP binding	protein kinase activity	protein phosphorylation	protein serine/threonine kinase activity	recognition of pollen"									GO:0004672	GO:0004674	GO:0005524	GO:0006468	GO:0048544"
	Pav_sc0000269.1_g320.1.mk	AT4G27290.1		PREDICTED: uncharacterized protein LOC103326355 [Prunus mume]	4.93E-06	-1.13514					ATP binding	protein kinase activity	protein phosphorylation	protein serine/threonine kinase activity	recognition of pollen"									GO:0004672	GO:0004674	GO:0005524	GO:0006468	GO:0048544"
	Pav_sc0000269.1_g370.1.mk	AT4G27270.1		probable NAD(P)H dehydrogenase (quinone) FQR1-like 1 [Prunus persica] &gt	4.62E-06	0.518494	ko00130	Ubiquinone and other terpenoid-quinone biosynthesis	K03809	NAD(P)H dehydrogenase (quinone) [EC:1.6.5.2]	FMN binding	NAD(P)H dehydrogenase (quinone) activity	oxidoreductase activity"											GO:0003955	GO:0010181	GO:0016491"
	Pav_sc0000269.1_g420.1.mk	AT5G54520.1		sp|E9Q349|WDR25_MOUSE WD repeat-containing protein 25 OS=Mus musculus GN=Wdr25 PE=2 SV=1	0.000360511	-0.807491					protein binding													GO:0005515
	Pav_sc0000271.1_g260.1.mk	AT2G27290.1		PREDICTED: uncharacterized protein LOC103343661 [Prunus mume]	0.002018506	-0.905805
	Pav_sc0000274.1_g290.1.mk	uncharacterized protein LOC109947627 [Prunus persica] &gt		gi|1162528745|ref|XP_020413805.1| uncharacterized protein LOC109947627 [Prunus persica]"	4.49E-05	-1.12102
	Pav_sc0000274.1_g540.1.mk	AT5G45310.1		LOCATED IN: endomembrane system	0.00972325	-0.689763
	Pav_sc0000287.1_g300.1.mk	AT1G31930.3	XLG3	extra-large guanine nucleotide-binding protein 3 [Prunus persica] &gt	9.27E-20	1.26643					G-protein beta/gamma-subunit complex binding	G-protein coupled receptor signaling pathway	GTPase activity	guanyl nucleotide binding	signal transducer activity	signal transduction"								GO:0003924	GO:0004871	GO:0007165	GO:0007186	GO:0019001	GO:0031683"
	Pav_sc0000287.1_g760.1.br	ATMG00310.1	ORF154	PREDICTED: uncharacterized protein LOC105349397 [Fragaria vesca subsp. vesca]	2.89E-09	-2.96833					nucleic acid binding													GO:0003676
	Pav_sc0000287.1_g770.1.br	AT4G15090.1	FAR1	PREDICTED: protein FAR1-RELATED SEQUENCE 5-like [Fragaria vesca subsp. vesca] &gt	3.61E-05	-1.93166					regulation of transcription, DNA-dependent													GO:0006355
	Pav_sc0000290.1_g010.1.mk	AT5G18670.1	BMY3, BAM9	inactive beta-amylase 9 [Prunus persica] &gt	1.52E-06	-1.06255					beta-amylase activity	polysaccharide catabolic process"												GO:0000272	GO:0016161"
	Pav_sc0000291.1_g030.1.mk	AT1G32120.1		INVOLVED IN: biological_process unknown	0.002310719	0.336368
	Pav_sc0000292.1_g050.1.mk	AT2G23200.1		PREDICTED: probable receptor-like protein kinase At5g24010 [Prunus mume]	1.43E-07	-0.633626					ATP binding	protein kinase activity	protein phosphorylation"											GO:0004672	GO:0005524	GO:0006468"
	Pav_sc0000293.1_g020.1.br	AT5G42905.1		PREDICTED: putative ribonuclease H protein At1g65750 [Prunus mume]	0.005009002	-1.25652					nucleic acid binding	ribonuclease H activity"												GO:0003676	GO:0004523"
	Pav_sc0000293.1_g040.1.mk	PREDICTED: uncharacterized protein LOC103327487 [Prunus mume]		tr|M5WQV9|M5WQV9_PRUPE Uncharacterized protein OS=Prunus persica GN=PRUPE_ppa017584mg PE=3 SV=1"	4.53E-18	-1.25961
	Pav_sc0000293.1_g050.1.mk	40S ribosomal protein S7-1 [Prunus persica] &gt		gi|1162531932|ref|XP_020414874.1| 40S ribosomal protein S7-1 [Prunus persica] &gt	4.29E-12	-1.36224	ko03010	Ribosome	K02993	small subunit ribosomal protein S7e	intracellular	ribosome	structural constituent of ribosome	translation"										GO:0003735	GO:0005622	GO:0005840	GO:0006412"
	Pav_sc0000293.1_g130.1.mk	protein ODORANT1 [Prunus persica] &gt		gi|1139781114|gb|ONI14941.1| hypothetical protein PRUPE_3G017100 [Prunus persica]	0.000565128	-1.53962
	Pav_sc0000293.1_g160.1.mk	AT1G48480.1	RKL1	probable inactive receptor kinase At1g48480 [Prunus persica] &gt	2.23E-08	0.684318					ATP binding	protein kinase activity	protein phosphorylation"											GO:0004672	GO:0005524	GO:0006468"
	Pav_sc0000293.1_g250.1.mk	AT4G31480.2		PREDICTED: coatomer subunit beta-1-like [Prunus mume]	0.00022145	0.403986			K17301	coatomer subunit beta	binding	COPI vesicle coat	cytoplasm	intracellular protein transport	membrane coat	structural molecule activity	vesicle-mediated transport"							GO:0005198	GO:0005488	GO:0005737	GO:0006886	GO:0016192	GO:0030117	GO:0030126"
	Pav_sc0000293.1_g260.1.mk	AT4G31480.2		PREDICTED: coatomer subunit beta-1-like [Prunus mume]	0.000214148	0.363537			K17301	coatomer subunit beta	binding	COPI vesicle coat	cytoplasm	intracellular protein transport	membrane coat	structural molecule activity	vesicle-mediated transport"							GO:0005198	GO:0005488	GO:0005737	GO:0006886	GO:0016192	GO:0030117	GO:0030126"
	Pav_sc0000293.1_g270.1.mk	AT3G21190.1		PREDICTED: uncharacterized protein At1g04910 [Prunus mume]	0.00029068	0.407923
	Pav_sc0000293.1_g380.1.mk	AT3G21175.2	ZML1, GATA24	GATA transcription factor 24 isoform X2 [Prunus persica] &gt	3.02E-05	-0.839142					protein binding	regulation of transcription, DNA-dependent	sequence-specific DNA binding	sequence-specific DNA binding transcription factor activity	zinc ion binding"									GO:0003700	GO:0005515	GO:0006355	GO:0008270	GO:0043565"
	Pav_sc0000293.1_g420.1.mk	AT1G71070.1		beta-glucuronosyltransferase GlcAT14C [Prunus persica] &gt	9.41E-13	-2.37125					acetylglucosaminyltransferase activity	membrane"												GO:0008375	GO:0016020"
	Pav_sc0000293.1_g490.1.mk	PREDICTED: uncharacterized protein LOC103327421 isoform X1 [Prunus mume]		tr|M5WSP6|M5WSP6_PRUPE Uncharacterized protein OS=Prunus persica GN=PRUPE_ppa012081mg PE=4 SV=1"	0.003640052	-1.21325
	Pav_sc0000295.1_g100.1.mk	AT4G19450.1		PREDICTED: protein NUCLEAR FUSION DEFECTIVE 4-like [Prunus mume]	2.42E-20	-1.76098
	Pav_sc0000296.1_g090.1.mk	AT4G04720.1	CPK21	calcium-dependent protein kinase 2 [Prunus persica] &gt	7.94E-19	1.18074	ko04626	Plant-pathogen interaction	K13412	calcium-dependent protein kinase [EC:2.7.11.1]	ATP binding	calcium ion binding	protein kinase activity	protein phosphorylation"										GO:0004672	GO:0005509	GO:0005524	GO:0006468"
	Pav_sc0000299.1_g150.1.mk	AT5G15100.1	PIN8, ATPIN8	probable auxin efflux carrier component 8 [Prunus persica] &gt	0.005162645	0.580926					integral to membrane	transmembrane transport"												GO:0016021	GO:0055085"
	Pav_sc0000299.1_g210.1.mk	AT3G28700.1		protein arginine methyltransferase NDUFAF7 homolog, mitochondrial [Prunus persica] &gt	0.004206831	-0.827148			K18164	NADH dehydrogenase [ubiquinone] 1 alpha subcomplex assembly factor 7
	Pav_sc0000299.1_g220.1.mk	AT5G39950.1	ATTRX2, ATH2, ATTRXH2, TRXH2, TRX2	sp|Q38879|TRXH2_ARATH Thioredoxin H2 OS=Arabidopsis thaliana GN=TRX2 PE=2 SV=2	7.29E-08	-1.29465	ko04621	NOD-like receptor signaling pathway	K03671	thioredoxin 1	cell redox homeostasis	glycerol ether metabolic process	protein disulfide oxidoreductase activity"											GO:0006662	GO:0015035	GO:0045454"
	Pav_sc0000299.1_g230.1.mk	AT3G47950.1	AHA4, HA4	H(\+)-transporting atpase plant/fungi plasma membrane type, putative [Ricinus communis]	2.96E-08	0.639183					integral to membrane													GO:0016021
	Pav_sc0000299.1_g270.1.mk	AT3G28630.1		hypothetical protein POPTR_0004s13520g [Populus trichocarpa] &gt	0.000222864	0.437903
	Pav_sc0000299.1_g360.1.mk	AAA-ATPase ASD, mitochondrial [Prunus persica] &gt		gi|1139785526|gb|ONI19353.1| hypothetical protein PRUPE_3G273800 [Prunus persica]	5.74E-06	-1.47407
	Pav_sc0000299.1_g430.1.mk	AT3G28480.1		PREDICTED: probable prolyl 4-hydroxylase 7 [Prunus mume]	0.000534723	0.616453	ko00330	Arginine and proline metabolism	K00472	prolyl 4-hydroxylase [EC:1.14.11.2]	iron ion binding	L-ascorbic acid binding	oxidation-reduction process	oxidoreductase activity	oxidoreductase activity, acting on paired donors, with incorporation or reduction of molecular oxygen"									GO:0005506	GO:0016491	GO:0016705	GO:0031418	GO:0055114"
	Pav_sc0000299.1_g470.1.mk	AT3G28460.1		PREDICTED: putative rRNA methyltransferase YlbH [Prunus mume]	6.84E-05	-1.01107
	Pav_sc0000304.1_g160.1.mk	AT3G14470.1		PREDICTED: putative disease resistance RPP13-like protein 1 [Prunus mume]	7.52E-13	-1.41998					ADP binding													GO:0043531
	Pav_sc0000304.1_g220.1.mk	AT3G08550.1	ELD1, ABI8, KOB1	glycosyltransferase-like KOBITO 1 [Prunus persica] &gt	0.000113738	0.422403
	Pav_sc0000308.1_g250.1.mk	AT5G57655.2		sp|Q9FKK7|XYLA_ARATH Xylose isomerase OS=Arabidopsis thaliana GN=XYLA PE=2 SV=2	5.48E-05	0.418574	ko00040	Pentose and glucuronate interconversions	K01805	xylose isomerase [EC:5.3.1.5]	carbohydrate metabolic process	xylose isomerase activity"												GO:0005975	GO:0009045"
	Pav_sc0000308.1_g280.1.mk	AT5G57630.1	CIPK21, SnRK3.4	PREDICTED: CBL-interacting serine/threonine-protein kinase 21 [Prunus mume]	0.000255828	-0.833287	ko04371	Apelin signaling pathway	K07198	5'-AMP-activated protein kinase, catalytic alpha subunit [EC:2.7.11.11]	ATP binding	protein kinase activity	protein phosphorylation	signal transduction"										GO:0004672	GO:0005524	GO:0006468	GO:0007165"
	Pav_sc0000308.1_g360.1.mk	AT5G17050.1	UGT78D2	PREDICTED: anthocyanidin 3-O-glucosyltransferase 7-like [Prunus mume]	3.54E-21	1.1895					metabolic process	transferase activity, transferring hexosyl groups"												GO:0008152	GO:0016758"
	Pav_sc0000308.1_g420.1.mk	AT5G52450.1		hypothetical protein PRUPE_1G090100 [Prunus persica]	0.000543248	0.691988					antiporter activity	drug transmembrane transport	drug transmembrane transporter activity	membrane	transmembrane transport"									GO:0006855	GO:0015238	GO:0015297	GO:0016020	GO:0055085"
	Pav_sc0000311.1_g070.1.mk	acidic mammalian chitinase [Prunus persica] &gt		gi|1139763529|gb|ONH98626.1| hypothetical protein PRUPE_7G258400 [Prunus persica]	2.01E-06	-0.882386	ko00520	Amino sugar and nucleotide sugar metabolism	K01183	chitinase [EC:3.2.1.14]	carbohydrate metabolic process	chitin binding	hydrolase activity, hydrolyzing O-glycosyl compounds"											GO:0004553	GO:0005975	GO:0008061"
	Pav_sc0000311.1_g080.1.mk	AT1G15860.3		PREDICTED: DCN1-like protein 5 isoform X1 [Prunus mume]	0.001124168	-0.762452
	Pav_sc0000311.1_g1050.1.mk	tr		uncharacterized protein LOC18771875 isoform X2 [Prunus persica] &gt	5.29E-46	-2.84504	ko04550	Signaling pathways regulating pluripotency of stem cells	K11138	telomere-associated protein RIF1	binding													GO:0005488
	Pav_sc0000311.1_g1060.1.mk	AT5G20250.4	DIN10	probable galactinol--sucrose galactosyltransferase 6 isoform X2 [Prunus persica] &gt	3.16E-47	-2.65464	ko00052	Galactose metabolism	K06617	raffinose synthase [EC:2.4.1.82]	catalytic activity													GO:0003824
	Pav_sc0000311.1_g1090.1.mk	AT2G43290.1	MSS3	PREDICTED: calmodulin-like protein 3 [Prunus mume]	1.12E-06	0.985241					calcium ion binding													GO:0005509
	Pav_sc0000311.1_g110.1.mk	AT1G80710.1	DRS1	PREDICTED: WD repeat-containing protein 76 [Prunus mume]	1.66E-15	-0.889141					protein binding													GO:0005515
	Pav_sc0000311.1_g1110.1.mk	AT3G01300.1		probable serine/threonine-protein kinase PIX7 [Prunus persica] &gt	0.000494079	0.675822					ATP binding													GO:0005524
	Pav_sc0000311.1_g1140.1.mk	AT5G52580.1		PREDICTED: TBC1 domain family member 15 [Prunus mume]	0.000385332	0.374113	ko04137	Mitophagy - animal	K20168	TBC1 domain family member 15
	Pav_sc0000311.1_g1160.1.mk	AT2G33310.2	IAA13	auxin-responsive protein IAA20 [Prunus persica] &gt	3.24E-10	0.926565	ko04075	Plant hormone signal transduction	K14484	auxin-responsive protein IAA	nucleus	protein binding	regulation of transcription, DNA-dependent"											GO:0005515	GO:0005634	GO:0006355"
	Pav_sc0000311.1_g1290.1.mk	AT5G20230.1	ATBCB, BCB, SAG14	mucin-5AC [Prunus persica]	1.72E-15	-2.69217					electron carrier activity													GO:0009055
	Pav_sc0000311.1_g240.1.mk	AT2G47910.1	CRR6	PREDICTED: protein CHLORORESPIRATORY REDUCTION 6, chloroplastic isoform X2 [Prunus mume]	0.00069612	-0.457537
	Pav_sc0000311.1_g320.1.mk				6.17E-08	-1.1964
	Pav_sc0000311.1_g360.1.mk	hypothetical protein PRUPE_7G255100 [Prunus persica]		tr|M5VTV9|M5VTV9_PRUPE Uncharacterized protein OS=Prunus persica GN=PRUPE_ppa003939mg PE=4 SV=1"	1.02E-06	-0.831125
	Pav_sc0000311.1_g390.1.mk	AT3G46920.1		sp|Q05609|CTR1_ARATH Serine/threonine-protein kinase CTR1 OS=Arabidopsis thaliana GN=CTR1 PE=1 SV=1	1.80E-06	-0.925724					ATP binding	protein binding	protein kinase activity	protein phosphorylation"										GO:0004672	GO:0005515	GO:0005524	GO:0006468"
	Pav_sc0000311.1_g550.1.mk	AT5G35160.2		sp|Q9FYQ8|TMN11_ARATH Transmembrane 9 superfamily member 11 OS=Arabidopsis thaliana GN=TMN11 PE=2 SV=1	1.21E-09	0.70143					carbohydrate metabolic process	integral to membrane"												GO:0005975	GO:0016021"
	Pav_sc0000311.1_g560.1.mk	AT5G35170.1		hypothetical protein PRUPE_7G253500 [Prunus persica]	0.000225332	-1.17122	ko00230	Purine metabolism	K00939	adenylate kinase [EC:2.7.4.3]	adenylate kinase activity	ATP binding	nucleobase-containing compound kinase activity	nucleobase-containing compound metabolic process	phosphotransferase activity, phosphate group as acceptor"									GO:0004017	GO:0005524	GO:0006139	GO:0016776	GO:0019205"
	Pav_sc0000311.1_g570.1.mk	AT4G02050.1	STP7	PREDICTED: sugar transport protein 7 isoform X1 [Malus domestica]	1.05E-08	0.994176
	Pav_sc0000311.1_g600.1.mk	AT5G35180.2		protein ENHANCED DISEASE RESISTANCE 2-like isoform X1 [Prunus persica] &gt	1.93E-08	0.716653
	Pav_sc0000311.1_g690.1.mk	AT2G11890.2		PREDICTED: LOW QUALITY PROTEIN: triphosphate tunel metalloenzyme 3-like [Fragaria vesca subsp. vesca]	0.004430955	0.347162					root development	triphosphatase activity"												GO:0048364	GO:0050355"
	Pav_sc0000311.1_g700.1.mk	AT5G34940.2	AtGUS3, GUS3	PREDICTED: heparanase-like protein 3 [Prunus mume]	1.85E-50	2.28832	ko00531	Glycosaminoglycan degradation	K07964	heparanase [EC:3.2.1.166]	hydrolase activity, acting on glycosyl bonds	membrane"												GO:0016020	GO:0016798"
	Pav_sc0000311.1_g730.1.mk	AT5G20410.1	MGD2, ATMGD2	monogalactosyldiacylglycerol synthase 2, chloroplastic [Prunus persica] &gt	4.04E-11	0.857804	ko00561	Glycerolipid metabolism	K03715	1,2-diacylglycerol 3-beta-galactosyltransferase [EC:2.4.1.46]	Arp2/3 complex-mediated actin nucleation	Arp2/3 protein complex	cytoskeleton	glycolipid biosynthetic process	regulation of actin filament polymerization	transferase activity, transferring hexosyl groups"								GO:0005856	GO:0005885	GO:0009247	GO:0016758	GO:0030833	GO:0034314"
	Pav_sc0000311.1_g750.1.mk	hypothetical protein PRUPE_7G151700 [Prunus persica]		tr|M5VUA0|M5VUA0_PRUPE Uncharacterized protein OS=Prunus persica GN=PRUPE_ppa003118mg PE=4 SV=1"	4.62E-06	0.717568
	Pav_sc0000311.1_g860.1.mk	AT1G15690.1	AVP1, ATAVP3, AVP-3, AtVHP1	1 | Inorganic H pyrophosphatase family protein | chr1:5399115-5402185 FORWARD LENGTH=770	2.15E-12	0.952167					hydrogen-translocating pyrophosphatase activity	inorganic diphosphatase activity	membrane	proton transport"										GO:0004427	GO:0009678	GO:0015992	GO:0016020"
	Pav_sc0000311.1_g870.1.mk	arogenate dehydrogenase 1, chloroplastic [Prunus persica]		AT5G34930.1 | Symbols: | arogenate dehydrogenase | chr5:13233391-13235522 FORWARD LENGTH=640	1.15E-05	0.512493	ko01230	Biosynthesis of amino acids	K15227	arogenate dehydrogenase (NADP+), plant [EC:1.3.1.78]	oxidation-reduction process	prephenate dehydrogenase activity	prephenate dehydrogenase (NADP+) activity	tyrosine biosynthetic process"										GO:0004665	GO:0006571	GO:0008977	GO:0055114"
	Pav_sc0000311.1_g940.1.mk	AT2G11520.1	CRCK3	PREDICTED: calmodulin-binding receptor-like cytoplasmic kinase 3 [Prunus mume] &gt	1.06E-09	-1.39729					ATP binding													GO:0005524
	Pav_sc0000311.1_g970.1.mk	AT5G20270.1	HHP1	heptahelical transmembrane protein 1 isoform X1 [Prunus persica] &gt	9.28E-08	-1.61995	ko04152	AMPK signaling pathway	K07297	adiponectin receptor	integral to membrane													GO:0016021
	Pav_sc0000314.1_g160.1.mk	AT3G03530.1	NPC4	PREDICTED: non-specific phospholipase C3-like isoform X1 [Prunus mume]	0.006432808	0.169322					catalytic activity	hydrolase activity, acting on ester bonds	metabolic process"											GO:0003824	GO:0008152	GO:0016788"
	Pav_sc0000314.1_g180.1.mk	AT5G17600.1		PREDICTED: RING-H2 finger protein ATL52-like [Prunus mume]	1.13E-07	-1.1135
	Pav_sc0000314.1_g270.1.mk	AT5G09760.1		PREDICTED: probable pectinesterase/pectinesterase inhibitor 51 [Prunus mume]	1.28E-06	0.688997					cell wall	cell wall modification	enzyme inhibitor activity	pectinesterase activity"										GO:0004857	GO:0005618	GO:0030599	GO:0042545"
	Pav_sc0000322.1_g160.1.mk	AT1G43700.1	VIP1, SUE3	sp|Q9MA75|VIP1_ARATH Transcription factor VIP1 OS=Arabidopsis thaliana GN=VIP1 PE=1 SV=1	6.94E-10	-1.26172	ko04016	MAPK signaling pathway - plant	K20557	transcription factor VIP1	regulation of transcription, DNA-dependent	sequence-specific DNA binding transcription factor activity"												GO:0003700	GO:0006355"
	Pav_sc0000322.1_g180.1.br	AT2G26710.1	BAS1, CYP734A1, CYP72B1	PREDICTED: uncharacterized protein LOC103343214 [Prunus mume]	1.51E-06	-0.961188					DNA binding	heme binding	iron ion binding	oxidation-reduction process	oxidoreductase activity, acting on paired donors, with incorporation or reduction of molecular oxygen	transposase activity	transposition, DNA-mediated"							GO:0003677	GO:0004803	GO:0005506	GO:0006313	GO:0016705	GO:0020037	GO:0055114"
	Pav_sc0000323.1_g080.1.br	AT1G63130.1		putative pentatricopeptide repeat-containing protein At1g12700, mitochondrial isoform X1 [Prunus persica] &gt	0.000752685	-1.13091
	Pav_sc0000323.1_g090.1.br	AT1G12300.1		putative pentatricopeptide repeat-containing protein At1g12700, mitochondrial [Prunus persica] &gt	0.009333772	-1.27852
	Pav_sc0000323.1_g180.1.mk	AT5G60020.1	LAC17, ATLAC17	laccase-17 [Prunus persica] &gt	0.000468683	-0.749838					copper ion binding	oxidation-reduction process"												GO:0005507	GO:0055114"
	Pav_sc0000323.1_g260.1.mk	AT3G45780.2	PHOT1, NPH1, JK224, RPT1	phototropin-1 [Prunus persica] &gt	0.000429575	0.725972			K20715	phototropin [EC:2.7.11.1]	ATP binding	protein kinase activity	protein phosphorylation	two-component sensor activity	two-component signal transduction system (phosphorelay)"									GO:0000155	GO:0000160	GO:0004672	GO:0005524	GO:0006468"
	Pav_sc0000323.1_g300.1.mk	AT3G45770.1		PREDICTED: probable trans-2-enoyl-CoA reductase, mitochondrial isoform X1 [Prunus mume]	0.008476675	-0.763559	ko01212	Fatty acid metabolism	K07512	mitochondrial trans-2-enoyl-CoA reductase [EC:1.3.1.38]	oxidation-reduction process	oxidoreductase activity"												GO:0016491	GO:0055114"
	Pav_sc0000323.1_g320.1.mk	AT1G07880.2	ATMPK13	mitogen-activated protein kinase 3 [Prunus cerasus x Prunus canescens]	3.33E-50	-2.29253	ko04014	Ras signaling pathway	K04371	mitogen-activated protein kinase 1/3 [EC:2.7.11.24]	ATP binding	protein kinase activity	protein phosphorylation"											GO:0004672	GO:0005524	GO:0006468"
	Pav_sc0000323.1_g360.1.mk				0.00027295	1.96651
	Pav_sc0000323.1_g400.1.mk	AT2G28550.2	RAP2.7, TOE1	hypothetical protein PRUPE_6G091100 [Prunus persica]	0.004174664	-0.741819			K09284	AP2-like factor, euAP2 lineage	DNA binding	multicellular organismal development	regulation of transcription, DNA-dependent	sequence-specific DNA binding transcription factor activity"										GO:0003677	GO:0003700	GO:0006355	GO:0007275"
	Pav_sc0000323.1_g420.1.br	AT1G62910.1		PREDICTED: pentatricopeptide repeat-containing protein At1g62910-like [Prunus mume]	0.001248557	-1.23939					protein binding													GO:0005515
	Pav_sc0000323.1_g430.1.mk	AT5G60170.2		sp|Q8BT14|CNOT4_MOUSE CCR4-NOT transcription complex subunit 4 OS=Mus musculus GN=Cnot4 PE=1 SV=2	0.000654938	0.346061	ko03018	RNA degradation	K10643	CCR4-NOT transcription complex subunit 4 [EC:2.3.2.27]	nucleic acid binding													GO:0003676
	Pav_sc0000323.1_g490.1.mk	AT3G45640.1	ATMPK3, MPK3, ATMAPK3	mitogen-activated protein kinase 3 [Prunus persica] &gt	4.40E-07	1.672	ko04016	MAPK signaling pathway - plant	K20536	mitogen-activated protein kinase 3 [EC:2.7.11.24]	ATP binding	MAP kinase activity	protein kinase activity	protein phosphorylation"										GO:0004672	GO:0004707	GO:0005524	GO:0006468"
	Pav_sc0000323.1_g650.1.br	AT1G63130.1		pentatricopeptide repeat-containing protein At1g63330 [Prunus persica] &gt	0.000359821	-1.38233					protein binding													GO:0005515
	Pav_sc0000323.1_g790.1.br	40S ribosomal protein S23 [Prunus persica] &gt		gi|645217215|ref|XP_008224825.1| PREDICTED: 40S ribosomal protein S23 [Prunus mume] &gt	1.86E-38	1.85639	ko03010	Ribosome	K02973	small subunit ribosomal protein S23e	intracellular	ribosome	small ribosomal subunit	structural constituent of ribosome	translation"									GO:0003735	GO:0005622	GO:0005840	GO:0006412	GO:0015935"
	Pav_sc0000326.1_g110.1.mk	AT4G26850.1	VTC2	GDP-galactose:mannose-1-phosphate guanylyltransferases	1.42E-09	1.19045	ko00053	Ascorbate and aldarate metabolism	K14190	GDP-L-galactose phosphorylase [EC:2.7.7.69]	GDP-D-glucose phosphorylase activity													GO:0080048
	Pav_sc0000326.1_g150.1.mk	AT2G32590.1		EXPRESSED IN: 17 plant structures	1.64E-06	0.614412	ko04111	Cell cycle - yeast	K06676	condensin complex subunit 2	condensin complex	mitotic chromosome condensation"												GO:0000796	GO:0007076"
	Pav_sc0000326.1_g160.1.mk	hypothetical protein PRUPE_4G220200 [Prunus persica]		tr|M5WZA2|M5WZA2_PRUPE Uncharacterized protein OS=Prunus persica GN=PRUPE_ppa024300mg PE=4 SV=1"	1.56E-08	0.956529
	Pav_sc0000329.1_g020.1.mk	AT5G26830.1		sp|O04630|SYTM1_ARATH Threonine--tRNA ligase, mitochondrial 1 OS=Arabidopsis thaliana GN=THRRS PE=1 SV=3	0.002829196	-0.826943					ATP binding	cytoplasm	ligase activity, forming aminoacyl-tRNA and related compounds	nucleotide binding	threonine-tRNA ligase activity	threonyl-tRNA aminoacylation	tRNA aminoacylation"							GO:0000166	GO:0004829	GO:0005524	GO:0005737	GO:0006435	GO:0016876	GO:0043039"
	Pav_sc0000333.1_g020.1.mk	AT1G61380.1	SD1-29	hypothetical protein PRUPE_4G032900 [Prunus persica]	3.40E-17	-1.7854					ATP binding	protein kinase activity	protein phosphorylation	protein serine/threonine kinase activity	recognition of pollen"									GO:0004672	GO:0004674	GO:0005524	GO:0006468	GO:0048544"
	Pav_sc0000333.1_g030.1.mk	AT1G61480.1		PREDICTED: G-type lectin S-receptor-like serine/threonine-protein kinase At1g61370 isoform X2 [Prunus mume]	6.40E-08	-1.1818					ATP binding	protein kinase activity	protein phosphorylation	protein serine/threonine kinase activity	recognition of pollen"									GO:0004672	GO:0004674	GO:0005524	GO:0006468	GO:0048544"
	Pav_sc0000333.1_g050.1.mk	AT1G11340.1		PREDICTED: uncharacterized protein LOC103324604 [Prunus mume]	3.15E-15	-0.343869					ATP binding	protein kinase activity	protein phosphorylation	protein serine/threonine kinase activity	recognition of pollen"									GO:0004672	GO:0004674	GO:0005524	GO:0006468	GO:0048544"
	Pav_sc0000333.1_g130.1.mk	AT1G11410.1		PREDICTED: G-type lectin S-receptor-like serine/threonine-protein kinase At1g11410 [Prunus mume]	0.000784712	-0.844986					recognition of pollen													GO:0048544
	Pav_sc0000333.1_g180.1.mk	AT5G54500.1	FQR1	NAD(P)H dehydrogenase (quinone) FQR1 [Prunus persica] &gt	0.001945102	0.314169	ko00130	Ubiquinone and other terpenoid-quinone biosynthesis	K03809	NAD(P)H dehydrogenase (quinone) [EC:1.6.5.2]	FMN binding	NAD(P)H dehydrogenase (quinone) activity	oxidoreductase activity"											GO:0003955	GO:0010181	GO:0016491"
	Pav_sc0000333.1_g200.1.mk	AT1G11440.1		Has 19337 Blast hits to 8589 proteins in 488 species: Archae - 26	6.48E-08	0.993037
	Pav_sc0000333.1_g230.1.mk	AT3G13160.1		PREDICTED: pentatricopeptide repeat-containing protein At3g13160, mitochondrial-like [Prunus mume]	0.000449694	0.56628
	Pav_sc0000334.1_g260.1.mk	AT5G09420.1	ATTOC64-V, MTOM64, TOC64-V, OM64, AtmtOM64	PREDICTED: outer envelope protein 64, mitochondrial [Prunus mume]	1.37E-09	0.77676					amidase activity	calcium ion binding	protein binding"											GO:0004040	GO:0005509	GO:0005515"
	Pav_sc0000348.1_g1000.1.mk	AT2G23770.1		lysM domain receptor-like kinase 4 [Prunus persica] &gt	0.0001716	-1.28165	ko04064	NF-kappa B signaling pathway	K04733	interleukin-1 receptor-associated kinase 4 [EC:2.7.11.1]	ATP binding	protein kinase activity	protein phosphorylation"											GO:0004672	GO:0005524	GO:0006468"
	Pav_sc0000348.1_g1040.1.mk	AT3G50760.1	GATL2	probable galacturonosyltransferase-like 1 [Prunus persica] &gt	3.80E-06	1.86899			K20893	probable galacturonosyltransferase-like 1 [EC:2.4.1.-]	transferase activity, transferring glycosyl groups													GO:0016757
	Pav_sc0000348.1_g1060.1.mk	AT4G36830.1	HOS3-1	elongation of fatty acids protein 3-like [Prunus persica] &gt	0.001001194	-0.861687					integral to membrane													GO:0016021
	Pav_sc0000348.1_g1130.1.mk	AT1G19350.6	BES1, BZR2	BES1/BZR1 homolog protein 2 isoform X2 [Prunus persica]	0.000280649	0.61638	ko04075	Plant hormone signal transduction	K14503	brassinosteroid resistant 1/2	brassinosteroid mediated signaling pathway	sequence-specific DNA binding transcription factor activity	transcription, DNA-dependent"											GO:0003700	GO:0006351	GO:0009742"
	Pav_sc0000348.1_g1140.1.mk	anthocyanidin 3-O-glucosyltransferase 5 [Prunus persica] &gt		gi|1139761649|gb|ONH96746.1| hypothetical protein PRUPE_7G149100 [Prunus persica]	0.001067016	-1.00767					metabolic process	transferase activity, transferring hexosyl groups"												GO:0008152	GO:0016758"
	Pav_sc0000348.1_g1160.1.mk	AT4G36750.1		PREDICTED: probable NAD(P)H dehydrogenase (quinone) FQR1-like 2 [Prunus mume]	1.04E-05	0.523523	ko00130	Ubiquinone and other terpenoid-quinone biosynthesis	K03809	NAD(P)H dehydrogenase (quinone) [EC:1.6.5.2]	FMN binding	NAD(P)H dehydrogenase (quinone) activity	oxidoreductase activity"											GO:0003955	GO:0010181	GO:0016491"
	Pav_sc0000348.1_g1180.1.mk	AT4G36740.1	HB-5, ATHB40, HB40	homeobox-leucine zipper protein ATHB-40 [Prunus persica] &gt	1.17E-19	2.31507			K09338	homeobox-leucine zipper protein	DNA binding	regulation of transcription, DNA-dependent	sequence-specific DNA binding"											GO:0003677	GO:0006355	GO:0043565"
	Pav_sc0000348.1_g150.1.mk				0.006226926	-1.58471
	Pav_sc0000348.1_g260.1.mk	AT5G66920.1	sks17	Multicopper oxidase, type 1 [Corchorus capsularis]	5.04E-05	0.784143					copper ion binding	oxidation-reduction process	oxidoreductase activity"											GO:0005507	GO:0016491	GO:0055114"
	Pav_sc0000348.1_g290.1.mk	methylesterase 10 [Prunus persica] &gt		gi|1139761516|gb|ONH96613.1| hypothetical protein PRUPE_7G140900 [Prunus persica]	1.31E-41	-2.90922
	Pav_sc0000348.1_g300.1.mk	AT3G50440.1	ATMES10, MES10	PREDICTED: methylesterase 10-like [Prunus mume]	7.21E-58	-2.40036
	Pav_sc0000348.1_g660.1.mk	AT2G23470.1	RUS4	protein root UVB sensitive 4 [Prunus persica] &gt	0.001375818	-0.849141
	Pav_sc0000348.1_g690.1.mk	AT3G50380.1		hypothetical protein PRUPE_7G144700 [Prunus persica]	0.001995698	0.420675
	Pav_sc0000348.1_g720.1.mk	AT4G37090.1		FUNCTIONS IN: molecular_function unknown	3.12E-05	-0.934274
	Pav_sc0000348.1_g930.1.mk	AT4G36870.2	BLH2, SAW1	hypothetical protein CCACVL1_26244 [Corchorus capsularis]	9.54E-31	-2.4877					DNA binding	regulation of transcription, DNA-dependent"												GO:0003677	GO:0006355"
	Pav_sc0000349.1_g030.1.mk	uncharacterized protein LOC18779425 isoform X1 [Prunus persica] &gt		gi|1162555281|ref|XP_020418758.1| uncharacterized protein LOC18779425 isoform X1 [Prunus persica]"	0.000182932	-1.41653
	Pav_sc0000349.1_g040.1.mk	AT5G67390.2		BEST Arabidopsis thaliana protein match is: Plant protein of unknown function (DUF863) (TAIR:AT1G69360.1)	1.36E-18	-1.98051
	Pav_sc0000349.1_g050.1.mk	AT5G67385.1		BTB/POZ domain-containing protein At5g67385 [Prunus persica] &gt	5.78E-08	-1.0496					protein binding													GO:0005515
	Pav_sc0000351.1_g020.1.mk	AT2G45580.1	CYP76C3	geraniol 8-hydroxylase [Prunus persica] &gt	6.46E-09	-1.21536					heme binding	iron ion binding	oxidation-reduction process	oxidoreductase activity, acting on paired donors, with incorporation or reduction of molecular oxygen"										GO:0005506	GO:0016705	GO:0020037	GO:0055114"
	Pav_sc0000351.1_g220.1.mk	AT5G43230.1		BEST Arabidopsis thaliana protein match is: unknown protein (TAIR:AT3G01810.3)	7.40E-05	0.475592
	Pav_sc0000351.1_g410.1.mk	AT1G67600.1		sp|O32107|YUID_BACSU Uncharacterized membrane protein YuiD OS=Bacillus subtilis (strain 168) GN=yuiD PE=4 SV=1	0.000378304	0.632413
	Pav_sc0000351.1_g470.1.mk	AT1G67630.1	POLA2	DNA polymerase alpha subunit B [Prunus persica] &gt	1.25E-06	-0.59509	ko00230	Purine metabolism	K02321	DNA polymerase alpha subunit B	DNA binding	DNA-directed DNA polymerase activity	DNA replication"											GO:0003677	GO:0003887	GO:0006260"
	Pav_sc0000351.1_g480.1.mk	AT3G01750.1		sp|B2RXR6|ANR44_MOUSE Serine/threonine-protein phosphatase 6 regulatory ankyrin repeat subunit B OS=Mus musculus GN=Ankrd44 PE=1 SV=1	7.81E-10	1.30068					protein binding													GO:0005515
	Pav_sc0000351.1_g520.1.br	AT3G26040.1		PREDICTED: acylsugar acyltransferase 3-like [Prunus mume]	0.00057403	-0.732529	ko00940	Phenylpropanoid biosynthesis	K13065	shikimate O-hydroxycinnamoyltransferase [EC:2.3.1.133]	transferase activity, transferring acyl groups other than amino-acyl groups													GO:0016747
	Pav_sc0000352.1_g240.1.mk	AT1G78570.1	RHM1, ROL1, ATRHM1	sp|Q9SYM5|RHM1_ARATH Trifunctional UDP-glucose 4,6-dehydratase/UDP-4-keto-6-deoxy-D-glucose 3,5-epimerase/UDP-4-keto-L-rhamnose-reductase RHM1 OS=Arabidopsis thaliana GN=RHM1 PE=1 SV=1	1.31E-17	1.35295	ko00520	Amino sugar and nucleotide sugar metabolism	K12450	UDP-glucose 4,6-dehydratase [EC:4.2.1.76]
	Pav_sc0000354.1_g070.1.mk	AT5G26830.1		sp|O04630|SYTM1_ARATH Threonine--tRNA ligase, mitochondrial 1 OS=Arabidopsis thaliana GN=THRRS PE=1 SV=3	0.006740713	0.313477	ko00970	Aminoacyl-tRNA biosynthesis	K01868	threonyl-tRNA synthetase [EC:6.1.1.3]	ATP binding	cytoplasm	ligase activity, forming aminoacyl-tRNA and related compounds	nucleotide binding	threonine-tRNA ligase activity	threonyl-tRNA aminoacylation	tRNA aminoacylation"							GO:0000166	GO:0004829	GO:0005524	GO:0005737	GO:0006435	GO:0016876	GO:0043039"
	Pav_sc0000354.1_g120.1.mk	AT1G70280.2		tr|M5XBD4|M5XBD4_PRUPE Uncharacterized protein OS=Prunus persica GN=PRUPE_ppa005840mg PE=4 SV=1	2.40E-06	-1.09781					protein binding													GO:0005515
	Pav_sc0000354.1_g180.1.mk	AT1G60140.1	ATTPS10, TPS10	probable alpha,alpha-trehalose-phosphate synthase [UDP-forming] 10 [Prunus persica] &gt	0.000187843	0.662725	ko00500	Starch and sucrose metabolism	K16055	trehalose 6-phosphate synthase/phosphatase [EC:2.4.1.15 3.1.3.12]	catalytic activity	trehalose biosynthetic process"												GO:0003824	GO:0005992"
	Pav_sc0000354.1_g230.1.mk	AT4G19170.1	NCED4, CCD4	PREDICTED: probable carotenoid cleavage dioxygenase 4, chloroplastic [Prunus mume]	6.47E-09	1.05053	ko00906	Carotenoid biosynthesis	K09840	9-cis-epoxycarotenoid dioxygenase [EC:1.13.11.51]	oxidation-reduction process	oxidoreductase activity, acting on single donors with incorporation of molecular oxygen, incorporation of two atoms of oxygen"												GO:0016702	GO:0055114"
	Pav_sc0000354.1_g300.1.mk	AT1G23800.1	ALDH2B7, ALDH2B	PREDICTED: aldehyde dehydrogenase family 2 member B7, mitochondrial [Prunus mume]	0.000563835	-0.789985	ko00010	Glycolysis / Gluconeogenesis	K00128	aldehyde dehydrogenase (NAD+) [EC:1.2.1.3]	metabolic process	oxidation-reduction process	oxidoreductase activity"											GO:0008152	GO:0016491	GO:0055114"
	Pav_sc0000354.1_g310.1.mk	AT1G10550.1	XTH33, XET	probable xyloglucan endotransglucosylase/hydrolase protein 33 [Prunus persica] &gt	3.89E-60	3.1099			K08235	xyloglucan:xyloglucosyl transferase [EC:2.4.1.207]	apoplast	carbohydrate metabolic process	cellular glucan metabolic process	cell wall	cell wall biogenesis	hydrolase activity, hydrolyzing O-glycosyl compounds	xyloglucan metabolic process	xyloglucan:xyloglucosyl transferase activity"						GO:0004553	GO:0005618	GO:0005975	GO:0006073	GO:0010411	GO:0016762	GO:0042546	GO:0048046"
	Pav_sc0000354.1_g460.1.mk	AT1G70370.2	PG2	polygalacturonase 1 beta-like protein 3 [Prunus persica] &gt	3.89E-60	-2.7024
	Pav_sc0000354.1_g500.1.mk	AT5G14740.2	CA2, CA18, BETA CA2	PREDICTED: carbonic anhydrase 2-like isoform X1 [Prunus mume]	3.52E-06	0.592675	ko00910	Nitrogen metabolism	K01673	carbonic anhydrase [EC:4.2.1.1]	carbonate dehydratase activity	carbon utilization	zinc ion binding"											GO:0004089	GO:0008270	GO:0015976"
	Pav_sc0000354.1_g510.1.mk	AT1G10600.1	AMSH2	PREDICTED: AMSH-like ubiquitin thioesterase 2 isoform X1 [Prunus mume] &gt	0.000597175	-0.803073	ko04144	Endocytosis	K11866	STAM-binding protein [EC:3.4.19.12]	protein binding													GO:0005515
	Pav_sc0000354.1_g540.1.mk	AT1G23550.1	SRO2	probable inactive poly [ADP-ribose] polymerase SRO2 [Prunus persica] &gt	7.40E-08	0.961137					NAD+ ADP-ribosyltransferase activity													GO:0003950
	Pav_sc0000354.1_g610.1.mk	AT1G60420.1		probable nucleoredoxin 1 [Prunus persica] &gt	1.60E-07	1.28524			K17609	nucleoredoxin [EC:1.8.1.8]	cell redox homeostasis													GO:0045454
	Pav_sc0000354.1_g620.1.mk	AT1G60420.1		probable nucleoredoxin 1 [Prunus persica] &gt	7.59E-13	-1.33299			K17609	nucleoredoxin [EC:1.8.1.8]	cell redox homeostasis													GO:0045454
	Pav_sc0000354.1_g680.1.mk	AT3G62290.3	ARFA1E	LOW QUALITY PROTEIN: ADP-ribosylation factor [Arachis ipaensis]	7.97E-06	0.474234					GTP binding													GO:0005525
	Pav_sc0000354.1_g730.1.mk	AT5G62960.1		BEST Arabidopsis thaliana protein match is: unknown protein (TAIR:AT1G10660.1)	2.37E-07	0.74409
	Pav_sc0000355.1_g020.1.br	AT2G16040.1		tr|M5W0U5|M5W0U5_PRUPE Uncharacterized protein OS=Prunus persica GN=PRUPE_ppa021879mg PE=4 SV=1	0.000683027	-1.17973					nucleic acid binding	protein dimerization activity"												GO:0003676	GO:0046983"
	Pav_sc0000355.1_g060.1.mk	AT1G12780.1	UGE1, ATUGE1	bifunctional UDP-glucose 4-epimerase and UDP-xylose 4-epimerase 1 [Prunus persica] &gt	6.31E-13	1.05108	ko00052	Galactose metabolism	K01784	UDP-glucose 4-epimerase [EC:5.1.3.2]	galactose metabolic process	UDP-glucose 4-epimerase activity"												GO:0003978	GO:0006012"
	Pav_sc0000355.1_g080.1.mk	AT4G11660.1	AT-HSFB2B, HSFB2B	PREDICTED: heat stress transcription factor B-2b [Prunus mume] &gt	1.90E-07	0.689891			K09419	heat shock transcription factor, other eukaryote	nucleus	regulation of transcription, DNA-dependent	sequence-specific DNA binding	sequence-specific DNA binding transcription factor activity"										GO:0003700	GO:0005634	GO:0006355	GO:0043565"
	Pav_sc0000355.1_g090.1.mk	AT2G45760.1	BAP2, BAL	hypothetical protein PRUPE_5G093100 [Prunus persica]	7.95E-05	-1.3162
	Pav_sc0000355.1_g130.1.mk	AT1G63120.1	ATRBL2, RBL2	PREDICTED: RHOMBOID-like protein 2 [Prunus mume]	3.63E-14	1.44544					integral to membrane	proteolysis	serine-type endopeptidase activity"											GO:0004252	GO:0006508	GO:0016021"
	Pav_sc0000355.1_g140.1.mk	AT4G23060.1	IQD22	protein IQ-DOMAIN 14 [Prunus persica] &gt	7.13E-29	1.78187					protein binding													GO:0005515
	Pav_sc0000355.1_g270.1.mk	AT5G62090.2	SLK2	PREDICTED: probable transcriptional regulator SLK2 [Prunus mume] &gt	2.63E-15	-1.69765
	Pav_sc0000355.1_g370.1.mk	AP2/EREBP family transcription factor-like protein 3 [Prunus pseudocerasus]		AT5G52020.1 | Symbols: | Integrase-type DNA-binding superfamily protein | chr5:21124192-21124890 REVERSE LENGTH=232	5.32E-25	2.2958					regulation of transcription, DNA-dependent	sequence-specific DNA binding transcription factor activity"												GO:0003700	GO:0006355"
	Pav_sc0000357.1_g020.1.mk	AT5G58140.1	PHOT2, NPL1	putative LOV domain-containing protein [Prunus prostrata]	2.62E-84	-3.08175			K20715	phototropin [EC:2.7.11.1]	ATP binding	protein kinase activity	protein phosphorylation	two-component sensor activity	two-component signal transduction system (phosphorelay)"									GO:0000155	GO:0000160	GO:0004672	GO:0005524	GO:0006468"
	Pav_sc0000357.1_g030.1.mk	AP-1 complex subunit sigma-1 [Prunus persica] &gt		gi|645260465|ref|XP_008235842.1| PREDICTED: AP-1 complex subunit sigma-1 [Prunus mume] &gt	2.66E-05	0.483963	ko04142	Lysosome	K12394	AP-1 complex subunit sigma 1/2	intracellular protein transport	membrane coat	protein transport	protein transporter activity	transport	vesicle-mediated transport"								GO:0006810	GO:0006886	GO:0008565	GO:0015031	GO:0016192	GO:0030117"
	Pav_sc0000357.1_g050.1.mk	AT4G38150.2		pentatricopeptide repeat-containing protein At4g38150 [Prunus persica] &gt	0.000136654	-0.982848
	Pav_sc0000357.1_g130.1.mk	AT4G35380.1		brefeldin A-inhibited guanine nucleotide-exchange protein 1 isoform X1 [Prunus persica] &gt	0.000258747	0.383782
	Pav_sc0000358.1_g1010.1.mk	hypothetical protein PRUPE_5G211600 [Prunus persica] &gt		gi|1139774531|gb|ONI09003.1| hypothetical protein PRUPE_5G211600 [Prunus persica] &gt	7.32E-07	-1.33471
	Pav_sc0000358.1_g140.1.mk	AT5G61060.1	HDA05, HDA5, ATHDA5	histone deacetylase 5 [Prunus persica] &gt	0.004317375	-0.732062	ko05203	Viral carcinogenesis	K11407	histone deacetylase 6 [EC:3.5.1.98]
	Pav_sc0000358.1_g180.1.mk	AT1G64060.1	ATRBOH F, ATRBOHF, RBOHAP108, RBOHF, RBOH F	PREDICTED: respiratory burst oxidase homolog protein F-like [Prunus mume]	6.87E-09	-0.783621	ko04016	MAPK signaling pathway - plant	K13447	respiratory burst oxidase [EC:1.6.3.- 1.11.1.-]	calcium ion binding	oxidation-reduction process	oxidoreductase activity	oxidoreductase activity, acting on NADH or NADPH, oxygen as acceptor	peroxidase activity"									GO:0004601	GO:0005509	GO:0016491	GO:0050664	GO:0055114"
	Pav_sc0000358.1_g270.1.mk	AT1G74210.1		PREDICTED: glycerophosphodiester phosphodiesterase GDPD6 [Prunus mume]	2.07E-14	1.06586	ko00564	Glycerophospholipid metabolism	K01126	glycerophosphoryl diester phosphodiesterase [EC:3.1.4.46]	lipid metabolic process	phosphoric diester hydrolase activity"												GO:0006629	GO:0008081"
	Pav_sc0000358.1_g300.1.mk	AT5G08050.1		PREDICTED: uncharacterized protein LOC103338568 [Prunus mume]	0.00552948	0.92961
	Pav_sc0000358.1_g320.1.mk	AT5G08060.1		FUNCTIONS IN: molecular_function unknown	3.73E-06	-0.952567
	Pav_sc0000358.1_g340.1.mk	AT1G74160.1		BEST Arabidopsis thaliana protein match is: unknown protein (TAIR:AT1G18620.1)	0.000307616	0.452522					regulation of monopolar cell growth													GO:0051513
	Pav_sc0000358.1_g370.1.mk	AT1G26355.1	SP1L1	PREDICTED: protein SPIRAL1-like 3 [Prunus mume] &gt	7.55E-10	0.895068
	Pav_sc0000358.1_g520.1.mk	AT1G18610.1		sp|Q6AXB2|RABEK_XENLA Rab9 effector protein with kelch motifs OS=Xenopus laevis GN=rabepk PE=2 SV=1	1.03E-06	-1.03358					protein binding													GO:0005515
	Pav_sc0000358.1_g580.1.mk	AT5G60920.1	COB	protein COBRA [Prunus persica] &gt	1.24E-06	0.576944					anchored to membrane	cell growth	cellulose microfibril organization"											GO:0010215	GO:0016049	GO:0031225"
	Pav_sc0000358.1_g620.1.mk	AT1G69170.1		sp|Q94JW8|SPL6_ARATH Squamosa promoter-binding-like protein 6 OS=Arabidopsis thaliana GN=SPL6 PE=2 SV=2	7.74E-06	-0.326431					DNA binding	nucleus"												GO:0003677	GO:0005634"
	Pav_sc0000358.1_g630.1.mk	AT5G15800.1	SEP1, AGL2	hypothetical protein PRUPE_5G208400 [Prunus persica]	4.46E-23	1.27901			K09264	MADS-box transcription factor, plant	DNA binding	nucleus	positive regulation of transcription from RNA polymerase II promoter	protein dimerization activity	regulation of transcription, DNA-dependent	RNA polymerase II regulatory region sequence-specific DNA binding	sequence-specific DNA binding transcription factor activity"							GO:0000977	GO:0003677	GO:0003700	GO:0005634	GO:0006355	GO:0045944	GO:0046983"
	Pav_sc0000358.1_g850.1.mk	AT5G60850.1	OBP4	dof zinc finger protein DOF5.4 [Prunus persica] &gt	8.35E-10	-1.20437					DNA binding	regulation of transcription, DNA-dependent"												GO:0003677	GO:0006355"
	Pav_sc0000358.1_g890.1.mk	AT5G15740.1		sp|Q8W486|Y1491_ARATH Uncharacterized protein At1g04910 OS=Arabidopsis thaliana GN=At1g04910 PE=2 SV=1	2.25E-06	0.594466
	Pav_sc0000358.1_g950.1.mk	AT3G42660.1		sp|P59328|WDHD1_MOUSE WD repeat and HMG-box DNA-binding protein 1 OS=Mus musculus GN=Wdhd1 PE=1 SV=2	1.52E-07	-0.623167					protein binding													GO:0005515
	Pav_sc0000358.1_g990.1.mk	AT1G18485.1		pentatricopeptide repeat-containing protein At1g18485 [Prunus persica]	0.006697485	0.577407					protein binding	zinc ion binding"												GO:0005515	GO:0008270"
	Pav_sc0000359.1_g040.1.mk	AT4G30270.1	MERI5B, MERI-5, XTH24, SEN4	sp|P24806|XTH24_ARATH Xyloglucan endotransglucosylase/hydrolase protein 24 OS=Arabidopsis thaliana GN=XTH24 PE=1 SV=2	0.001072131	-1.06537					apoplast	carbohydrate metabolic process	cellular glucan metabolic process	cell wall	hydrolase activity, hydrolyzing O-glycosyl compounds	xyloglucan:xyloglucosyl transferase activity"								GO:0004553	GO:0005618	GO:0005975	GO:0006073	GO:0016762	GO:0048046"
	Pav_sc0000359.1_g090.1.mk	AT5G57520.1	ZFP2, ATZFP2	PREDICTED: zinc finger protein 2 [Prunus mume]	0.000112653	-0.880686					nucleic acid binding													GO:0003676
	Pav_sc0000359.1_g230.1.mk	AT5G57500.1		hydroxyproline O-galactosyltransferase GALT3 [Prunus persica] &gt	0.002297228	0.555178					galactosyltransferase activity	membrane	protein glycosylation"											GO:0006486	GO:0008378	GO:0016020"
	Pav_sc0000359.1_g300.1.mk	AT2G18840.1		protein YIPF6 homolog [Prunus persica] &gt	2.07E-05	0.609887					membrane													GO:0016020
	Pav_sc0000359.1_g520.1.mk	AT5G38420.1		ribulose bisphosphate carboxylase small chain clone 512 [Prunus persica] &gt	1.87E-75	3.05922	ko01200	Carbon metabolism	K01602	ribulose-bisphosphate carboxylase small chain [EC:4.1.1.39]
	Pav_sc0000359.1_g540.1.mk	AT2G18890.1		probable receptor-like serine/threonine-protein kinase At5g57670 [Prunus persica] &gt	6.68E-09	-1.01975	ko04064	NF-kappa B signaling pathway	K04733	interleukin-1 receptor-associated kinase 4 [EC:2.7.11.1]	ATP binding	protein kinase activity	protein phosphorylation"											GO:0004672	GO:0005524	GO:0006468"
	Pav_sc0000359.1_g640.1.br	AT5G24080.1		rust resistance kinase Lr10-like isoform X2 [Prunus persica] &gt	1.19E-06	-1.74879	ko04064	NF-kappa B signaling pathway	K04733	interleukin-1 receptor-associated kinase 4 [EC:2.7.11.1]	ATP binding	protein kinase activity	protein phosphorylation"											GO:0004672	GO:0005524	GO:0006468"
	Pav_sc0000359.1_g650.1.br	AT5G24080.1		rust resistance kinase Lr10-like isoform X2 [Prunus persica] &gt	2.52E-08	-1.94051					ATP binding	protein kinase activity	protein phosphorylation"											GO:0004672	GO:0005524	GO:0006468"
	Pav_sc0000359.1_g690.1.mk	AT2G18910.1		PREDICTED: uncharacterized protein LOC103323539 [Prunus mume]	8.11E-05	-0.911288
	Pav_sc0000359.1_g720.1.mk	AT3G11710.1	ATKRS-1	hypothetical protein PRUPE_1G082400 [Prunus persica]	0.001955981	0.312392					aminoacyl-tRNA ligase activity	ATP binding	nucleic acid binding	nucleotide binding	tRNA aminoacylation for protein translation"									GO:0000166	GO:0003676	GO:0004812	GO:0005524	GO:0006418"
	Pav_sc0000362.1_g100.1.mk				4.56E-16	-3.63851
	Pav_sc0000362.1_g120.1.mk	AT5G03230.1		tr|M5W5Z9|M5W5Z9_PRUPE Uncharacterized protein OS=Prunus persica GN=PRUPE_ppa016754mg PE=4 SV=1	4.51E-40	-2.28062
	Pav_sc0000363.1_g030.1.mk	AT5G04550.1		PREDICTED: uncharacterized protein LOC103339750 [Prunus mume]	0.006908908	0.468975
	Pav_sc0000363.1_g090.1.mk	AT3G10020.2		FUNCTIONS IN: molecular_function unknown	4.61E-10	-3.23841
	Pav_sc0000363.1_g190.1.mk	AT5G03740.1	HD2C, HDT3	histone deacetylase HDT1 isoform X2 [Prunus persica]	5.03E-07	0.771552					nucleic acid binding													GO:0003676
	Pav_sc0000363.1_g220.1.mk	AT5G04560.2	DME	PREDICTED: protein ROS1 [Prunus mume] &gt	5.78E-08	0.92424					4 iron, 4 sulfur cluster binding	base-excision repair	catalytic activity	DNA repair"										GO:0003824	GO:0006281	GO:0006284	GO:0051539"
	Pav_sc0000363.1_g340.1.mk	AT2G27770.1		PREDICTED: uncharacterized protein LOC103339729 [Prunus mume]	2.26E-27	-1.15015					catalytic activity	fructose-bisphosphate aldolase activity	glycolysis"											GO:0003824	GO:0004332	GO:0006096"
	Pav_sc0000363.1_g400.1.mk	AT2G36430.1		sp|Q9SD53|Y3720_ARATH UPF0481 protein At3g47200 OS=Arabidopsis thaliana GN=At3g47200 PE=2 SV=1	5.02E-06	-1.18807
	Pav_sc0000363.1_g470.1.mk	1,4-alpha-glucan-branching enzyme 1, chloroplastic/amyloplastic isoform X2 [Prunus persica]		AT5G03650.1 | Symbols: SBE2.2 | starch branching enzyme 2.2 | chr5:931924-937470 FORWARD LENGTH=805	4.57E-08	-1.08245	ko00500	Starch and sucrose metabolism	K00700	1,4-alpha-glucan branching enzyme [EC:2.4.1.18]	1,4-alpha-glucan branching enzyme activity	carbohydrate metabolic process	catalytic activity	cation binding	glycogen biosynthetic process	hydrolase activity, hydrolyzing O-glycosyl compounds"								GO:0003824	GO:0003844	GO:0004553	GO:0005975	GO:0005978	GO:0043169"
	Pav_sc0000363.1_g710.1.mk	AT2G36310.1	URH1	PREDICTED: uridine nucleosidase 1 [Prunus mume]	1.94E-19	1.24146	ko00240	Pyrimidine metabolism	K01240	uridine nucleosidase [EC:3.2.2.3]
	Pav_sc0000363.1_g740.1.mk	AT3G59340.1		solute carrier family 35 member F1 [Prunus persica] &gt	7.21E-08	-1.15864					integral to membrane	transport"												GO:0006810	GO:0016021"
	Pav_sc0000363.1_g910.1.mk	AT2G36290.1		tr|M5W8H8|M5W8H8_PRUPE Uncharacterized protein OS=Prunus persica GN=PRUPE_ppa007277mg PE=4 SV=1	3.93E-18	-1.33629
	Pav_sc0000363.1_g920.1.mk	AT2G36270.1	ABI5, GIA1	protein ABSCISIC ACID-INSENSITIVE 5 [Prunus persica] &gt	6.78E-23	-1.7155	ko04075	Plant hormone signal transduction	K14432	ABA responsive element binding factor	nucleus	positive regulation of transcription, DNA-dependent	regulation of transcription, DNA-dependent	response to abscisic acid stimulus	sequence-specific DNA binding transcription factor activity"									GO:0003700	GO:0005634	GO:0006355	GO:0009737	GO:0045893"
	Pav_sc0000367.1_g080.1.mk	4-coumarate--CoA ligase-like 5 [Prunus persica] &gt		gi|1139799626|gb|ONI32244.1| hypothetical protein PRUPE_1G355900 [Prunus persica]	0.008602846	-0.75324	ko00592	alpha-Linolenic acid metabolism	K10526	OPC-8:0 CoA ligase 1 [EC:6.2.1.-]	catalytic activity	metabolic process"												GO:0003824	GO:0008152"
	Pav_sc0000367.1_g200.1.mk	AT1G42430.1		BEST Arabidopsis thaliana protein match is: unknown protein (TAIR:AT3G55760.3)	0.000147517	0.449157
	Pav_sc0000367.1_g300.1.mk	1,4-alpha-glucan-branching enzyme 1, chloroplastic/amyloplastic isoform X1 [Prunus persica] &gt		gi|1139799589|gb|ONI32207.1| hypothetical protein PRUPE_1G354000 [Prunus persica]	0.009893275	-0.669258	ko00500	Starch and sucrose metabolism	K00700	1,4-alpha-glucan branching enzyme [EC:2.4.1.18]	1,4-alpha-glucan branching enzyme activity	carbohydrate metabolic process	catalytic activity	cation binding	glycogen biosynthetic process	hydrolase activity, hydrolyzing O-glycosyl compounds"								GO:0003824	GO:0003844	GO:0004553	GO:0005975	GO:0005978	GO:0043169"
	Pav_sc0000367.1_g310.1.mk	AT1G20580.1		small nuclear ribonucleoprotein SmD3b [Prunus persica] &gt	0.000689592	0.450861	ko03040	Spliceosome	K11088	small nuclear ribonucleoprotein D3	RNA processing	spliceosomal complex	spliceosomal snRNP assembly"											GO:0000387	GO:0005681	GO:0006396"
	Pav_sc0000367.1_g360.1.mk	AT1G31770.1	ABCG14	PREDICTED: ABC transporter G family member 14 [Prunus mume]	6.20E-11	0.722936
	Pav_sc0000370.1_g1040.1.mk	AT4G22790.1		protein DETOXIFICATION 56 [Prunus persica] &gt	9.88E-49	-2.50293					antiporter activity	drug transmembrane transport	drug transmembrane transporter activity	membrane	transmembrane transport"									GO:0006855	GO:0015238	GO:0015297	GO:0016020	GO:0055085"
	Pav_sc0000370.1_g250.1.mk	acid invertase, partial [Prunus persica]		AT1G12240.1 | Symbols: ATBETAFRUCT4, VAC-INV | Glycosyl hydrolases family 32 protein | chr1:4153699-4157457 FORWARD LENGTH=664	9.47E-23	2.15382					beta-fructofuranosidase activity	carbohydrate metabolic process	hydrolase activity, hydrolyzing O-glycosyl compounds	sucrose alpha-glucosidase activity"										GO:0004553	GO:0004564	GO:0004575	GO:0005975"
	Pav_sc0000370.1_g260.1.mk	AT4G12420.2	SKU5	hypothetical protein MANES_02G035800 [Manihot esculenta]	8.99E-14	1.55851					copper ion binding	oxidation-reduction process	oxidoreductase activity"											GO:0005507	GO:0016491	GO:0055114"
	Pav_sc0000370.1_g280.1.mk	AT4G00180.1	YAB3	protein YABBY 4 [Prunus persica] &gt	1.86E-10	1.30439					multicellular organismal development													GO:0007275
	Pav_sc0000370.1_g370.1.mk	AT1G62710.1	BETA-VPE, BETAVPE	legumain [Prunus persica]	1.16E-11	-1.36287	ko04142	Lysosome	K01369	legumain [EC:3.4.22.34]	peptidase activity	proteolysis"												GO:0006508	GO:0008233"
	Pav_sc0000370.1_g380.1.mk	ATMG00830.1	CCB382	PREDICTED: NADH dehydrogenase (ubiquinone) complex I, assembly factor 6 [Prunus mume]	3.87E-06	-0.992064			K18163	NADH dehydrogenase [ubiquinone] 1 alpha subcomplex assembly factor 6	biosynthetic process	cytochrome complex assembly	heme binding	heme transport	heme transporter activity	membrane	transferase activity"							GO:0009058	GO:0015232	GO:0015886	GO:0016020	GO:0016740	GO:0017004	GO:0020037"
	Pav_sc0000370.1_g420.1.mk	21 kDa protein [Prunus persica] &gt		gi|1139772255|gb|ONI06727.1| hypothetical protein PRUPE_5G076800 [Prunus persica]	1.45E-12	1.00272					enzyme inhibitor activity													GO:0004857
	Pav_sc0000370.1_g440.1.mk	AT1G62790.2		PREDICTED: uncharacterized protein LOC103337248 [Prunus mume]	9.32E-15	1.04229
	Pav_sc0000370.1_g550.1.mk	AT4G12300.1	CYP706A4	PREDICTED: cytochrome P450 76M5-like [Prunus mume]	1.88E-10	0.733231					heme binding	histone binding	iron ion binding	oxidation-reduction process	oxidoreductase activity, acting on paired donors, with incorporation or reduction of molecular oxygen"									GO:0005506	GO:0016705	GO:0020037	GO:0042393	GO:0055114"
	Pav_sc0000370.1_g560.1.mk	AT4G12320.1	CYP706A6	flavonoid 3'-monooxygenase [Prunus persica] &gt	0.003889493	0.290254					heme binding	iron ion binding	oxidation-reduction process	oxidoreductase activity, acting on paired donors, with incorporation or reduction of molecular oxygen"										GO:0005506	GO:0016705	GO:0020037	GO:0055114"
	Pav_sc0000370.1_g570.1.br	AT4G36220.1	FAH1, CYP84A1	flavonoid 3',5'-hydroxylase, partial [Rosa rugosa]	4.35E-10	-3.55719					heme binding	iron ion binding	oxidation-reduction process	oxidoreductase activity, acting on paired donors, with incorporation or reduction of molecular oxygen"										GO:0005506	GO:0016705	GO:0020037	GO:0055114"
	Pav_sc0000370.1_g580.1.mk	AT4G12300.1	CYP706A4	flavonoid 3'-monooxygenase [Prunus persica] &gt	3.25E-05	0.536045					heme binding	iron ion binding	oxidation-reduction process	oxidoreductase activity, acting on paired donors, with incorporation or reduction of molecular oxygen"										GO:0005506	GO:0016705	GO:0020037	GO:0055114"
	Pav_sc0000370.1_g740.1.mk	AT4G12300.1	CYP706A4	PREDICTED: flavonoid 3'-monooxygenase-like [Prunus mume]	1.94E-78	-3.58971					heme binding	iron ion binding	oxidation-reduction process	oxidoreductase activity, acting on paired donors, with incorporation or reduction of molecular oxygen"										GO:0005506	GO:0016705	GO:0020037	GO:0055114"
	Pav_sc0000370.1_g750.1.mk	AT4G12290.1		primary amine oxidase [Prunus persica] &gt	6.00E-25	1.53946	ko00260	Glycine, serine and threonine metabolism	K00276	primary-amine oxidase [EC:1.4.3.21]	amine metabolic process	copper ion binding	oxidation-reduction process	primary amine oxidase activity	quinone binding"									GO:0005507	GO:0008131	GO:0009308	GO:0048038	GO:0055114"
	Pav_sc0000370.1_g820.1.mk	AT4G12130.1		PREDICTED: putative transferase At4g12130, mitochondrial [Prunus mume]	0.001858914	-0.646796
	Pav_sc0000370.1_g900.1.mk	AT1G12370.2	PHR1, UVR2	deoxyribodipyrimidine photo-lyase isoform X1 [Prunus persica]	1.58E-06	0.884718			K01669	deoxyribodipyrimidine photo-lyase [EC:4.1.99.3]	deoxyribodipyrimidine photo-lyase activity	DNA repair"												GO:0003904	GO:0006281"
	Pav_sc0000370.1_g920.1.mk	AT4G12110.1	SMO1-1, ATSMO1, ATSMO1-1	hypothetical protein ARALYDRAFT_329352 [Arabidopsis lyrata subsp. lyrata]	3.27E-06	0.536732	ko00100	Steroid biosynthesis	K14423	4,4-dimethyl-9beta,19-cyclopropylsterol-4alpha-methyl oxidase [EC:1.14.13.72]	iron ion binding	lipid biosynthetic process	oxidation-reduction process	oxidoreductase activity"										GO:0005506	GO:0008610	GO:0016491	GO:0055114"
	Pav_sc0000370.1_g940.1.mk	AT2G27830.1		BEST Arabidopsis thaliana protein match is: unknown protein (TAIR:AT4G22758.1)	3.63E-05	-1.18701
	Pav_sc0000370.1_g980.1.mk	AT4G12080.1	AHL1, ATAHL1	PREDICTED: AT-hook motif nuclear-localized protein 1 [Prunus mume]	0.003561094	-0.872437
	Pav_sc0000372.1_g160.1.mk	AT1G77510.1	ATPDIL1-2, PDI6, ATPDI6, PDIL1-2	hypothetical protein PRUPE_4G280900 [Prunus persica]"	0.000166083	-0.745029
	Pav_sc0000373.1_g080.1.mk	AT2G21100.1		PREDICTED: dirigent protein 23 [Prunus mume]	1.41E-10	1.10281					isomerase activity													GO:0016853
	Pav_sc0000373.1_g1010.1.mk	AT4G35160.1		PREDICTED: (RS)-norcoclaurine 6-O-methyltransferase-like [Prunus mume]	0.004862133	-1.4366					methyltransferase activity	O-methyltransferase activity	protein dimerization activity"											GO:0008168	GO:0008171	GO:0046983"
	Pav_sc0000373.1_g110.1.mk	AT2G21090.1		pentatricopeptide repeat-containing protein At2g21090 [Prunus persica]	2.68E-05	0.512915					lipid metabolic process	phosphoric diester hydrolase activity	protein binding"											GO:0005515	GO:0006629	GO:0008081"
	Pav_sc0000373.1_g180.1.mk	AT2G21070.3	FIO1	methyltransferase-like protein 16 homolog [Prunus persica] &gt	0.000178988	-0.565731			K06970	23S rRNA (adenine1618-N6)-methyltransferase [EC:2.1.1.181]	methyltransferase activity													GO:0008168
	Pav_sc0000373.1_g190.1.mk	AT2G17880.1		PREDICTED: chaperone protein dnaJ 11, chloroplastic-like [Prunus mume]	1.60E-08	1.88043
	Pav_sc0000373.1_g220.1.mk	AT2G21050.1	LAX2	auxin transporter-like protein 2 [Prunus persica] &gt	0.001613772	-0.294886	ko04075	Plant hormone signal transduction	K13946	auxin influx carrier (AUX1 LAX family)
	Pav_sc0000373.1_g230.1.mk	AT4G38670.3		sp|P83332|TLP1_PRUPE Thaumatin-like protein 1 OS=Prunus persica PE=2 SV=1	4.12E-07	-1.22046
	Pav_sc0000373.1_g290.1.mk	AT4G34980.1	SLP2	PREDICTED: subtilisin-like protease SBT1.6 [Prunus mume]	2.75E-05	0.629719					proteolysis	serine-type endopeptidase activity"												GO:0004252	GO:0006508"
	Pav_sc0000373.1_g310.1.mk	AT2G17840.1	ERD7	protein EARLY-RESPONSIVE TO DEHYDRATION 7, chloroplastic [Prunus persica] &gt	5.18E-14	1.2976	ko04144	Endocytosis	K19366	spartin
	Pav_sc0000373.1_g340.1.mk	AT4G35000.1	APX3	L-ascorbate peroxidase 3, peroxisomal isoform X2 [Prunus persica] &gt	0.001209939	-0.772885	ko00053	Ascorbate and aldarate metabolism	K00434	L-ascorbate peroxidase [EC:1.11.1.11]	heme binding	oxidation-reduction process	peroxidase activity	response to oxidative stress"										GO:0004601	GO:0006979	GO:0020037	GO:0055114"
	Pav_sc0000373.1_g350.1.mk	AT2G20990.1	SYTA, NTMC2TYPE1.1, ATSYTA, NTMC2T1.1, SYT1	PREDICTED: synaptotagmin-1 isoform X1 [Prunus mume]	0.005905883	-0.752553					lipid binding													GO:0008289
	Pav_sc0000373.1_g410.1.mk	AT1G64230.2	UBC28	hypothetical protein PRUPE_8G165100 [Prunus persica]	9.96E-06	0.807197	ko04141	Protein processing in endoplasmic reticulum	K06689	ubiquitin-conjugating enzyme E2 D [EC:2.3.2.23]
	Pav_sc0000373.1_g460.1.mk	AT4G38580.1	ATFP6, HIPP26, FP6	PREDICTED: heavy metal-associated isoprenylated plant protein 26 [Prunus mume]	0.000315545	0.387717	ko04218	Cellular senescence	K10752	histone-binding protein RBBP4	metal ion binding	metal ion transport"												GO:0030001	GO:0046872"
	Pav_sc0000373.1_g540.1.mk	AT1G20140.1	ASK4, SK4	SKP1-like protein 1A [Prunus persica] &gt	0.003317934	-0.872467	ko04141	Protein processing in endoplasmic reticulum	K03094	S-phase kinase-associated protein 1	ubiquitin-dependent protein catabolic process													GO:0006511
	Pav_sc0000373.1_g580.1.mk	aquaporin PIP 2.4 [Prunus avium]		AT4G35100.2 | Symbols: PIP3 | plasma membrane intrinsic protein 3 | chr4:16708672-16709958 FORWARD LENGTH=280	2.16E-55	-2.71332					membrane	transport	transporter activity"											GO:0005215	GO:0006810	GO:0016020"
	Pav_sc0000373.1_g590.1.mk	AT2G16900.3		tr|M5VIJ2|M5VIJ2_PRUPE Uncharacterized protein OS=Prunus persica GN=PRUPE_ppa004400mg PE=4 SV=1	0.003477983	-0.6111					chromatin binding	mitotic sister chromatid cohesion	regulation of gene expression"											GO:0003682	GO:0007064	GO:0010468"
	Pav_sc0000373.1_g690.1.mk	AT4G38520.2		probable protein phosphatase 2C 60 [Prunus persica] &gt	0.000198806	0.509012			K01102	pyruvate dehydrogenase phosphatase [EC:3.1.3.43]	catalytic activity	cation binding	protein dephosphorylation	protein serine/threonine phosphatase activity"										GO:0003824	GO:0004722	GO:0006470	GO:0043169"
	Pav_sc0000373.1_g750.1.mk	AT4G38510.5		sp|Q9SZN1|VATB2_ARATH V-type proton ATPase subunit B2 OS=Arabidopsis thaliana GN=VHA-B2 PE=1 SV=1	0.001672435	0.293305	ko00190	Oxidative phosphorylation	K02147	V-type H+-transporting ATPase subunit B	ATP binding	ATP hydrolysis coupled proton transport	ATP metabolic process	hydrolase activity, acting on acid anhydrides, catalyzing transmembrane movement of substances	proton transport	proton-transporting V-type ATPase, V1 domain"								GO:0005524	GO:0015991	GO:0015992	GO:0016820	GO:0033180	GO:0046034"
	Pav_sc0000373.1_g920.1.mk	AT1G78610.1	MSL6	mechanosensitive ion channel protein 6 [Prunus persica] &gt	4.56E-12	-1.7758					membrane	transmembrane transport"												GO:0016020	GO:0055085"
	Pav_sc0000373.1_g930.1.mk	AT4G38470.1		PREDICTED: serine/threonine-protein kinase STY46 [Prunus mume]	0.004536992	0.375313					ATP binding	protein kinase activity	protein phosphorylation"											GO:0004672	GO:0005524	GO:0006468"
	Pav_sc0000375.1_g050.1.mk	PREDICTED: expansin-A8-like [Prunus mume]		tr|O82093|O82093_PRUAR Expansin OS=Prunus armeniaca GN=PA-Exp1 PE=2 SV=1"	2.49E-32	1.4581
	Pav_sc0000375.1_g070.1.mk	AT3G10920.1	MSD1, MEE33, ATMSD1	sp|P11796|SODM_NICPL Superoxide dismutase [Mn], mitochondrial OS=Nicotiana plumbaginifolia GN=SODA PE=1 SV=1	3.64E-06	-0.986378	ko04013	MAPK signaling pathway - fly	K04564	superoxide dismutase, Fe-Mn family [EC:1.15.1.1]	metal ion binding	oxidation-reduction process	superoxide dismutase activity	superoxide metabolic process"										GO:0004784	GO:0006801	GO:0046872	GO:0055114"
	Pav_sc0000375.1_g090.1.mk	AT3G51620.2		tr|M5W228|M5W228_PRUPE Uncharacterized protein OS=Prunus persica GN=PRUPE_ppa020646mg PE=4 SV=1	0.00025309	0.661164
	Pav_sc0000375.1_g100.1.mk	AT5G58350.1	WNK4, ZIK2	PREDICTED: probable serine/threonine-protein kinase WNK4 isoform X1 [Prunus mume]	8.92E-08	-1.06029			K08867	WNK lysine deficient protein kinase [EC:2.7.11.1]	ATP binding	protein kinase activity	protein phosphorylation"											GO:0004672	GO:0005524	GO:0006468"
	Pav_sc0000375.1_g170.1.mk	AT3G09580.1		PREDICTED: phytoene dehydrogenase, chloroplastic/chromoplastic [Prunus mume]	3.10E-09	-1.59745					oxidation-reduction process	oxidoreductase activity"												GO:0016491	GO:0055114"
	Pav_sc0000375.1_g200.1.mk	AT5G58375.1		tr|M5W0Z0|M5W0Z0_PRUPE Uncharacterized protein OS=Prunus persica GN=PRUPE_ppa014033mg PE=4 SV=1	0.000154736	-0.898038
	Pav_sc0000375.1_g240.1.mk	AT5G58380.1	CIPK10, PKS2, SIP1, SNRK3.8	CBL-interacting serine/threonine-protein kinase 10 [Prunus persica] &gt	0.001169706	0.427596					ATP binding	protein kinase activity	protein phosphorylation	signal transduction"										GO:0004672	GO:0005524	GO:0006468	GO:0007165"
	Pav_sc0000375.1_g470.1.mk	AT5G01720.1		PREDICTED: F-box/LRR-repeat protein 3-like [Prunus mume]	0.00283912	-0.710937			K10268	F-box and leucine-rich repeat protein 2/20	protein binding													GO:0005515
	Pav_sc0000375.1_g500.1.mk	AT2G38470.1	WRKY33, ATWRKY33	sp|Q6B6R4|WRK24_ORYSI WRKY transcription factor WRKY24 OS=Oryza sativa subsp. indica GN=WRKY24 PE=2 SV=1	0.000234465	-0.983529	ko04016	MAPK signaling pathway - plant	K13424	WRKY transcription factor 33	regulation of transcription, DNA-dependent	sequence-specific DNA binding	sequence-specific DNA binding transcription factor activity"											GO:0003700	GO:0006355	GO:0043565"
	Pav_sc0000375.1_g510.1.mk	AT5G01710.1		tr|M5W7S3|M5W7S3_PRUPE Uncharacterized protein OS=Prunus persica GN=PRUPE_ppa022624mg PE=4 SV=1	5.29E-10	2.30444
	Pav_sc0000375.1_g520.1.mk	AT1G06970.1	CHX14, ATCHX14	hypothetical protein PRUPE_6G047400 [Prunus persica]	1.92E-16	1.03183					cation transport	integral to membrane	solute:hydrogen antiporter activity	transmembrane transport"										GO:0006812	GO:0015299	GO:0016021	GO:0055085"
	Pav_sc0000375.1_g580.1.mk	AT2G30310.1		GDSL esterase/lipase At2g30310 [Prunus persica] &gt	0.008388696	-0.731265					hydrolase activity, acting on ester bonds													GO:0016788
	Pav_sc0000375.1_g630.1.mk	AT5G37055.1	ATSWC6, SEF	sp|Q9FHW2|SWC6_ARATH SWR1 complex subunit 6 OS=Arabidopsis thaliana GN=SWC6 PE=1 SV=1	0.004151707	-0.991764
	Pav_sc0000375.1_g720.1.mk	AT2G30150.1		PREDICTED: UDP-glycosyltransferase 87A1-like [Prunus mume]	2.66E-05	-0.919353					metabolic process	transferase activity, transferring hexosyl groups"												GO:0008152	GO:0016758"
	Pav_sc0000375.1_g750.1.mk	AT2G30130.1	ASL5, LBD12, PCK1	LOB domain-containing protein 12 [Prunus persica] &gt	0.008776457	-0.809094
	Pav_sc0000375.1_g790.1.mk	AT2G40300.1	ATFER4, FER4	PREDICTED: ferritin-4, chloroplastic-like [Prunus mume]	5.33E-28	-2.39233	ko04216	Ferroptosis	K00522	ferritin heavy chain [EC:1.16.3.2]	cellular iron ion homeostasis	ferric iron binding	iron ion transport"											GO:0006826	GO:0006879	GO:0008199"
	Pav_sc0000375.1_g820.1.br	AT2G16040.1		tr|M5W0U5|M5W0U5_PRUPE Uncharacterized protein OS=Prunus persica GN=PRUPE_ppa021879mg PE=4 SV=1	0.000257023	-1.15055					nucleic acid binding	protein dimerization activity"												GO:0003676	GO:0046983"
	Pav_sc0000375.1_g830.1.br	AT5G58490.1		putative cinnamoyl-CoA reductase, partial [Prunus avium]	8.78E-06	-0.949383
	Pav_sc0000375.1_g840.1.mk				7.34E-05	-1.3627
	Pav_sc0000376.1_g050.1.mk	AT3G20040.1	ATHXK4, HKL2	hexokinase-3 [Prunus sibirica]	1.14E-12	1.3894	ko00010	Glycolysis / Gluconeogenesis	K00844	hexokinase [EC:2.7.1.1]	ATP binding	carbohydrate metabolic process	carbohydrate phosphorylation	cellular glucose homeostasis	glucose binding	glycolysis	hexokinase activity	phosphotransferase activity, alcohol group as acceptor"						GO:0001678	GO:0004396	GO:0005524	GO:0005536	GO:0005975	GO:0006096	GO:0016773	GO:0046835"
	Pav_sc0000376.1_g340.1.mk	AT4G16260.1		glucan endo-1,3-beta-glucosidase [Prunus persica] &gt	0.008507866	0.435737					carbohydrate metabolic process	hydrolase activity, hydrolyzing O-glycosyl compounds"												GO:0004553	GO:0005975"
	Pav_sc0000376.1_g510.1.mk	AT3G21100.2		sp|Q94CJ8|C3H55_ARATH Zinc finger CCCH domain-containing protein 55 OS=Arabidopsis thaliana GN=At5g12440 PE=2 SV=3	0.006480735	-0.703148					metal ion binding	nucleic acid binding"												GO:0003676	GO:0046872"
	Pav_sc0000376.1_g540.1.mk	AT5G12440.3		sp|Q10M00|C3H22_ORYSJ Zinc finger CCCH domain-containing protein 22 OS=Oryza sativa subsp. japonica GN=Os03g0328900 PE=2 SV=2	0.000416521	-0.862451					metal ion binding	nucleic acid binding"												GO:0003676	GO:0046872"
	Pav_sc0000376.1_g740.1.mk	AT5G12470.1		protein RETICULATA-RELATED 4, chloroplastic [Prunus persica] &gt	0.005011361	0.29388
	Pav_sc0000376.1_g800.1.mk	AT1G51410.1		hypothetical protein PRUPE_4G253700 [Prunus persica] &gt	1.19E-07	-1.00617					catalytic activity	coenzyme binding"												GO:0003824	GO:0050662"
	Pav_sc0000377.1_g030.1.mk	AT4G17540.1		Has 30201 Blast hits to 17322 proteins in 780 species: Archae - 12	0.000114303	-0.814667
	Pav_sc0000377.1_g320.1.mk	AT2G17120.1	LYM2	lysM domain-containing GPI-anchored protein 2 [Prunus persica] &gt	0.001009241	0.48346
	Pav_sc0000377.1_g340.1.mk	AT1G76270.1		sp|Q8W486|Y1491_ARATH Uncharacterized protein At1g04910 OS=Arabidopsis thaliana GN=At1g04910 PE=2 SV=1	0.003021055	-0.851745
	Pav_sc0000379.1_g080.1.mk	AT1G12770.1	ISE1, EMB1586	PREDICTED: DEAD-box ATP-dependent RNA helicase 47A [Prunus mume]	6.31E-06	-1.1535					ATP binding	nucleic acid binding"												GO:0003676	GO:0005524"
	Pav_sc0000379.1_g090.1.mk	AT1G76980.2		INVOLVED IN: biological_process unknown	1.95E-13	-2.20482
	Pav_sc0000381.1_g200.1.mk	AT1G04860.1	UBP2, ATUBP2	sp|Q8W4N3|UBP2_ARATH Ubiquitin carboxyl-terminal hydrolase 2 OS=Arabidopsis thaliana GN=UBP2 PE=1 SV=2	0.004264525	0.378043			K11844	ubiquitin carboxyl-terminal hydrolase 16/45 [EC:3.4.19.12]	protein deubiquitination	ubiquitin-dependent protein catabolic process	zinc ion binding"											GO:0006511	GO:0008270	GO:0016579"
	Pav_sc0000381.1_g240.1.mk	AT3G08690.2	UBC11	PREDICTED: ubiquitin-conjugating enzyme E2-17 kDa-like isoform X1 [Prunus mume]	0.002694029	-0.558597
	Pav_sc0000381.1_g260.1.mk	AT1G04880.1		PREDICTED: high mobility group B protein 15 [Prunus mume] &gt	0.008431119	-0.126895					DNA binding													GO:0003677
	Pav_sc0000383.1_g020.1.mk	AT1G73740.1		PREDICTED: UDP-N-acetylglucosamine--N-acetylmuramyl-(pentapeptide) pyrophosphoryl-undecaprenol N-acetylglucosamine transferase [Prunus mume]	1.75E-07	-1.11134	ko00550	Peptidoglycan biosynthesis	K02563	UDP-N-acetylglucosamine--N-acetylmuramyl-(pentapeptide) pyrophosphoryl-undecaprenol N-acetylglucosamine transferase [EC:2.4.1.227]	carbohydrate metabolic process	lipid glycosylation	peptidoglycan biosynthetic process	transferase activity, transferring hexosyl groups	undecaprenyldiphospho-muramoylpentapeptide beta-N-acetylglucosaminyltransferase activity"									GO:0005975	GO:0009252	GO:0016758	GO:0030259	GO:0050511"
	Pav_sc0000383.1_g040.1.mk	AT1G73760.1		sp|Q9FMM4|RHG1A_ARATH Probable E3 ubiquitin-protein ligase RHG1A OS=Arabidopsis thaliana GN=RHG1A PE=2 SV=1	4.03E-15	1.19103
	Pav_sc0000383.1_g100.1.mk	AT3G18260.1		reticulon-like protein B9 [Prunus persica] &gt	0.001481997	-1.12391
	Pav_sc0000383.1_g110.1.mk	AT3G18270.1	CYP77A5P	PREDICTED: L-Ala-D/L-amino acid epimerase [Prunus mume]	0.001152081	0.492104
	Pav_sc0000383.1_g1180.1.mk	AT5G23060.1	CaS	calcium sensing receptor, chloroplastic [Prunus persica] &gt	0.003021055	0.509827
	Pav_sc0000383.1_g1250.1.mk	AT5G23040.1	CDF1	protein CHAPERONE-LIKE PROTEIN OF POR1, chloroplastic [Prunus persica] &gt	0.001183938	-0.789194
	Pav_sc0000383.1_g1290.1.mk	AT1G18670.1	IBS1	PREDICTED: probable serine/threonine-protein kinase At1g54610 [Prunus mume]	2.97E-12	1.38073
	Pav_sc0000383.1_g130.1.mk	AT3G18280.1		non-specific lipid-transfer protein 2 [Prunus persica] &gt	1.56E-164	-5.80796					lipid transport													GO:0006869
	Pav_sc0000383.1_g1300.1.mk	AT5G35520.1	MIS12, ATMIS12	protein MIS12 homolog [Prunus persica] &gt	1.85E-06	-1.123					cell cycle	chromosome, centromeric region	mitotic cell cycle	nucleus"										GO:0000278	GO:0000775	GO:0005634	GO:0007049"
	Pav_sc0000383.1_g140.1.mk	AT1G18370.1	HIK, ATNACK1, NACK1	kinesin-like protein NACK1 [Prunus persica] &gt	0.002687742	-0.872217			K11498	centromeric protein E	ATP binding	carbohydrate metabolic process	catalytic activity	hydrolase activity, hydrolyzing O-glycosyl compounds	microtubule-based movement	microtubule binding	microtubule motor activity"							GO:0003777	GO:0003824	GO:0004553	GO:0005524	GO:0005975	GO:0007018	GO:0008017"
	Pav_sc0000383.1_g160.1.mk	AT1G18390.2		hypothetical protein PRUPE_5G223900 [Prunus persica]	9.79E-33	-3.10453
	Pav_sc0000383.1_g180.1.mk	AT1G73805.1		protein SAR DEFICIENT 1 [Prunus persica] &gt	1.34E-11	-2.17194					calmodulin binding	response to stress"												GO:0005516	GO:0006950"
	Pav_sc0000383.1_g210.1.mk	AT1G48760.3	delta-ADR	PREDICTED: AP-3 complex subunit delta [Prunus mume]	0.001910786	0.409201	ko04142	Lysosome	K12396	AP-3 complex subunit delta	AP-3 adaptor complex	binding	intracellular protein transport	membrane coat	protein transport	vesicle-mediated transport"								GO:0005488	GO:0006886	GO:0015031	GO:0016192	GO:0030117	GO:0030123"
	Pav_sc0000383.1_g230.1.mk	AT3G18300.1		BEST Arabidopsis thaliana protein match is: unknown protein (TAIR:AT1G48780.1)	1.90E-42	2.65548
	Pav_sc0000383.1_g330.1.mk	AT3G18390.1	EMB1865	PREDICTED: CRM-domain containing factor CFM3, chloroplastic/mitochondrial [Prunus mume]	0.003482198	-0.69683					RNA binding													GO:0003723
	Pav_sc0000383.1_g440.1.mk	ethylene-responsive transcription factor ERF118 isoform X1 [Prunus persica] &gt		gi|1139774665|gb|ONI09137.1| hypothetical protein PRUPE_5G220700 [Prunus persica]	7.50E-09	-1.15202
	Pav_sc0000383.1_g450.1.mk	PREDICTED: uncharacterized protein LOC103338799 [Prunus mume]		tr|M5WVU6|M5WVU6_PRUPE Uncharacterized protein OS=Prunus persica GN=PRUPE_ppa012489mg PE=4 SV=1"	5.91E-06	-1.18474					regulation of systemic acquired resistance													GO:0010112
	Pav_sc0000383.1_g470.1.mk	AT1G73885.1		FUNCTIONS IN: molecular_function unknown	7.74E-10	-1.15559
	Pav_sc0000383.1_g540.1.mk	AT2G21390.1		PREDICTED: coatomer subunit alpha-1 [Prunus mume]	2.15E-05	0.45436			K05236	coatomer subunit alpha	binding	COPI vesicle coat	intracellular protein transport	malate transport	membrane coat	protein binding	structural molecule activity	vesicle-mediated transport"						GO:0005198	GO:0005488	GO:0005515	GO:0006886	GO:0015743	GO:0016192	GO:0030117	GO:0030126"
	Pav_sc0000383.1_g580.1.mk	AT1G49040.1	SCD1	DENN domain and WD repeat-containing protein SCD1 isoform X1 [Prunus persica] &gt	0.000777088	0.342483					protein binding													GO:0005515
	Pav_sc0000383.1_g680.1.mk	AT1G68660.1		ATP-dependent Clp protease adapter protein CLPS1, chloroplastic [Prunus persica] &gt	1.25E-08	-1.3307					protein catabolic process													GO:0030163
	Pav_sc0000383.1_g690.1.mk	AT3G56630.1	CYP94D2	PREDICTED: cytochrome P450 94A1-like [Prunus mume]	9.10E-36	-2.38657	ko00903	Limonene and pinene degradation	K00517	[EC:1.14.-.-]	heme binding	iron ion binding	oxidation-reduction process	oxidoreductase activity, acting on paired donors, with incorporation or reduction of molecular oxygen"										GO:0005506	GO:0016705	GO:0020037	GO:0055114"
	Pav_sc0000383.1_g730.1.mk	AT1G73920.1		sp|Q3U4B4|LIPN_MOUSE Lipase member N OS=Mus musculus GN=Lipn PE=2 SV=1	1.32E-05	0.624394					lipid metabolic process													GO:0006629
	Pav_sc0000383.1_g820.1.mk	AT1G18470.1		sp|Q7M3S9|RNGB_DICDI RING finger protein B OS=Dictyostelium discoideum GN=rngB PE=2 SV=2	0.000977102	0.384119
	Pav_sc0000383.1_g980.1.mk	AT3G25690.2	CHUP1	PREDICTED: protein CHUP1, chloroplastic-like [Prunus mume]	2.78E-16	-1.95314
	Pav_sc0000383.1_g990.1.mk	AT5G38640.1		PREDICTED: translation initiation factor eIF-2B subunit delta [Prunus mume]	0.001425556	-0.719631	ko03013	RNA transport	K03680	translation initiation factor eIF-2B subunit delta	cellular metabolic process													GO:0044237
	Pav_sc0000384.1_g030.1.mk	AT1G17880.1	BTF3, ATBTF3	basic transcription factor 3 isoform X2 [Prunus persica] &gt	3.35E-05	0.581277
	Pav_sc0000387.1_g040.1.br	AT3G07040.1	RPM1, RPS3	PREDICTED: disease resistance protein RPM1-like, partial [Prunus mume]	1.24E-09	-2.12868					ADP binding													GO:0043531
	Pav_sc0000388.1_g080.1.br				3.11E-52	5.4163
	Pav_sc0000388.1_g090.1.br	PREDICTED: uncharacterized protein LOC103331119 [Prunus mume]		tr|A0A1R3INY7|A0A1R3INY7_9ROSI Uncharacterized protein OS=Corchorus capsularis GN=CCACVL1_10897 PE=4 SV=1"	0.000584547	0.443062
	Pav_sc0000388.1_g100.1.br	AT3G26560.1		hypothetical protein PRUPE_2G077900 [Prunus persica]	0.003543047	-0.931718
	Pav_sc0000395.1_g070.1.mk	AT2G36660.1	PAB7	hypothetical protein PRUPE_7G122400 [Prunus persica]	3.34E-07	-1.0358	ko03013	RNA transport	K13126	polyadenylate-binding protein	nucleic acid binding	RNA binding"												GO:0003676	GO:0003723"
	Pav_sc0000395.1_g090.1.mk	AT3G10060.1		hypothetical protein PRUPE_7G122200 [Prunus persica]	0.005908181	-0.64424	ko04064	NF-kappa B signaling pathway	K04733	interleukin-1 receptor-associated kinase 4 [EC:2.7.11.1]	polysaccharide binding													GO:0030247
	Pav_sc0000395.1_g270.1.mk	AT3G10040.1		tr|M5VPP0|M5VPP0_PRUPE Uncharacterized protein OS=Prunus persica GN=PRUPE_ppa005148mg PE=4 SV=1	3.95E-22	3.52158
	Pav_sc0000395.1_g280.1.mk	AT3G52990.1		pyruvate kinase 1, cytosolic [Prunus persica] &gt	6.50E-05	0.41723	ko01200	Carbon metabolism	K00873	pyruvate kinase [EC:2.7.1.40]	catalytic activity	glycolysis	magnesium ion binding	potassium ion binding	pyruvate kinase activity"									GO:0000287	GO:0003824	GO:0004743	GO:0006096	GO:0030955"
	Pav_sc0000395.1_g300.1.mk	AT2G36570.1		leucine-rich repeat receptor-like protein kinase PXC1 [Prunus persica] &gt	0.001915208	-0.990597					ATP binding	protein kinase activity	protein phosphorylation"											GO:0004672	GO:0005524	GO:0006468"
	Pav_sc0000396.1_g040.1.mk	ammonium transporter 1 member 2 [Prunus persica]		AT1G64780.1 | Symbols: ATAMT1	1.18E-11	1.50502					ammonium transmembrane transport	ammonium transmembrane transporter activity	ammonium transport	membrane"										GO:0008519	GO:0015696	GO:0016020	GO:0072488"
	Pav_sc0000396.1_g1000.1.mk	AT5G28650.1	WRKY74, ATWRKY74	probable WRKY transcription factor 74 [Prunus persica] &gt	8.03E-14	1.09183					regulation of transcription, DNA-dependent	sequence-specific DNA binding	sequence-specific DNA binding transcription factor activity"											GO:0003700	GO:0006355	GO:0043565"
	Pav_sc0000396.1_g1070.1.mk	AT3G04720.1	PR4, HEL, PR-4	PREDICTED: pathogenesis-related protein PR-4 [Prunus mume]	1.19E-09	-1.08985					defense response to bacterium	defense response to fungus"												GO:0042742	GO:0050832"
	Pav_sc0000396.1_g1080.1.mk	AT3G04730.1	IAA16	PREDICTED: auxin-responsive protein IAA16 [Prunus mume]	0.000262735	-1.10311	ko04075	Plant hormone signal transduction	K14484	auxin-responsive protein IAA	nucleus	protein binding	regulation of transcription, DNA-dependent"											GO:0005515	GO:0005634	GO:0006355"
	Pav_sc0000396.1_g1090.1.mk	AT5G43700.1	ATAUX2-11, IAA4	PREDICTED: auxin-responsive protein IAA4-like [Prunus mume]	0.000219469	-0.981026	ko04075	Plant hormone signal transduction	K14484	auxin-responsive protein IAA	nucleus	protein binding	regulation of transcription, DNA-dependent"											GO:0005515	GO:0005634	GO:0006355"
	Pav_sc0000396.1_g160.1.mk	AT3G04350.1		tr|M5VYK4|M5VYK4_PRUPE Uncharacterized protein OS=Prunus persica GN=PRUPE_ppa003496mg PE=4 SV=1	0.006904539	-0.835941
	Pav_sc0000396.1_g310.1.mk	AT5G29000.2	PHL1	PREDICTED: protein PHR1-LIKE 1 [Prunus mume]	0.000871449	0.38971
	Pav_sc0000396.1_g510.1.mk	AT1G08630.4	THA1	PREDICTED: probable low-specificity L-threonine aldolase 1 isoform X2 [Prunus mume]	0.002430812	0.411129	ko01230	Biosynthesis of amino acids	K01620	threonine aldolase [EC:4.1.2.48]	catalytic activity	cellular amino acid metabolic process	lyase activity"											GO:0003824	GO:0006520	GO:0016829"
	Pav_sc0000396.1_g540.1.mk	AT1G08650.1	PPCK1, ATPPCK1	phosphoenolpyruvate carboxylase kinase 1 [Prunus persica] &gt	4.18E-38	-2.20342	ko04012	ErbB signaling pathway	K04515	calcium/calmodulin-dependent protein kinase (CaM kinase) II [EC:2.7.11.17]	ATP binding	protein kinase activity	protein phosphorylation"											GO:0004672	GO:0005524	GO:0006468"
	Pav_sc0000396.1_g750.1.mk	AT5G40280.1	ERA1, ATFTB, WIG	PREDICTED: protein farnesyltransferase subunit beta-like [Prunus mume]	4.05E-08	-0.851912	ko00900	Terpenoid backbone biosynthesis	K05954	protein farnesyltransferase subunit beta [EC:2.5.1.58]	catalytic activity	protein farnesylation	protein farnesyltransferase complex	regulation of cell proliferation"										GO:0003824	GO:0005965	GO:0018343	GO:0042127"
	Pav_sc0000396.1_g980.1.mk	AT2G30620.2		PREDICTED: histone H1-like [Prunus mume]	1.15E-18	-2.16577					DNA binding	nucleosome	nucleosome assembly	nucleus"										GO:0000786	GO:0003677	GO:0005634	GO:0006334"
	Pav_sc0000399.1_g130.1.mk	AT1G22400.1	UGT85A1, ATUGT85A1	PREDICTED: 7-deoxyloganetin glucosyltransferase-like isoform X1 [Prunus mume] &gt	8.78E-14	1.7072			K21374	7-deoxyloganetin glucosyltransferase [EC:2.4.1.324]	metabolic process	transferase activity, transferring hexosyl groups"												GO:0008152	GO:0016758"
	Pav_sc0000403.1_g100.1.br	AT2G21660.2	ATGRP7, CCR2	PREDICTED: glycine-rich RNA-binding protein GRP1A [Prunus mume]	2.01E-13	-1.74017					nucleic acid binding													GO:0003676
	Pav_sc0000404.1_g040.1.mk	AT1G71697.1	ATCK1, CK, CK1	PREDICTED: probable choline kinase 1 isoform X1 [Prunus mume]	0.000128493	0.655573	ko00564	Glycerophospholipid metabolism	K14156	choline/ethanolamine kinase [EC:2.7.1.32 2.7.1.82]
	Pav_sc0000404.1_g090.1.mk	AT1G01120.1	KCS1	hypothetical protein PRUPE_8G042200 [Prunus persica]	4.96E-06	-0.48064	ko00062	Fatty acid elongation	K15397	3-ketoacyl-CoA synthase [EC:2.3.1.199]	catalytic activity	fatty acid biosynthetic process	membrane	metabolic process	nucleic acid binding	transferase activity, transferring acyl groups other than amino-acyl groups"								GO:0003676	GO:0003824	GO:0006633	GO:0008152	GO:0016020	GO:0016747"
	Pav_sc0000405.1_g210.1.mk	AT1G05280.1		PREDICTED: uncharacterized protein LOC103329438 [Prunus mume]	0.000835125	-0.744169
	Pav_sc0000405.1_g380.1.mk	AT5G54650.2	Fh5, ATFH5	formin-like protein 3 [Prunus persica] &gt	2.47E-16	1.88943
	Pav_sc0000405.1_g550.1.mk	PREDICTED: uncharacterized protein LOC103329424 [Prunus mume]		tr|M5XBT7|M5XBT7_PRUPE Uncharacterized protein OS=Prunus persica GN=PRUPE_ppa014957mg PE=4 SV=1"	0.000351706	1.03431
	Pav_sc0000405.1_g680.1.mk	AT4G27280.1		PREDICTED: calcium-binding protein PBP1-like [Prunus mume]	5.74E-11	-2.71518					calcium ion binding													GO:0005509
	Pav_sc0000405.1_g690.1.br	AT1G11330.1		receptor-like serine/threonine-protein kinase SD1-8 isoform X3 [Prunus persica]	1.66E-12	-0.59577					ATP binding	protein kinase activity	protein phosphorylation	protein serine/threonine kinase activity	recognition of pollen"									GO:0004672	GO:0004674	GO:0005524	GO:0006468	GO:0048544"
	Pav_sc0000405.1_g710.1.mk	AT4G21390.1	B120	G-type lectin S-receptor-like serine/threonine-protein kinase At4g27290 isoform X1 [Prunus persica] &gt	3.58E-25	-1.5279					ATP binding	protein kinase activity	protein phosphorylation	protein serine/threonine kinase activity	recognition of pollen"									GO:0004672	GO:0004674	GO:0005524	GO:0006468	GO:0048544"
	Pav_sc0000407.1_g170.1.mk	AT1G21070.1		PREDICTED: UDP-galactose transporter 2-like [Prunus mume]	4.00E-06	0.692183
	Pav_sc0000407.1_g200.1.mk	AT4G38130.1	HD1, ATHD1, HDA1, RPD3A, HDA19, ATHDA19	PREDICTED: histone deacetylase 19 [Prunus mume] &gt	2.32E-06	0.709341	ko04330	Notch signaling pathway	K06067	histone deacetylase 1/2 [EC:3.5.1.98]	histone deacetylase activity	histone deacetylation"												GO:0004407	GO:0016575"
	Pav_sc0000407.1_g210.1.mk	AT4G35420.1	DRL1	hypothetical protein PRUPE_8G183600 [Prunus persica]	0.007638553	1.04393					catalytic activity	coenzyme binding	pollen development	sporopollenin biosynthetic process"										GO:0003824	GO:0009555	GO:0050662	GO:0080110"
	Pav_sc0000409.1_g160.1.mk	AT2G35190.1	NPSN11, ATNPSN11, NSPN11	PREDICTED: novel plant SNARE 11 [Prunus mume] &gt	9.71E-08	0.664879			K08494	novel plant SNARE
	Pav_sc0000410.1_g200.1.mk	AT3G01440.1	PQL1, PQL2	PREDICTED: photosynthetic NDH subunit of lumenal location 3, chloroplastic-like [Prunus mume]	0.000784712	0.617809	ko00195	Photosynthesis	K08901	photosystem II oxygen-evolving enhancer protein 3	calcium ion binding	extrinsic to membrane	oxygen evolving complex	photosynthesis	photosystem II"									GO:0005509	GO:0009523	GO:0009654	GO:0015979	GO:0019898"
	Pav_sc0000410.1_g230.1.mk	AT1G68660.1		PREDICTED: ATP-dependent Clp protease adapter protein CLPS1, chloroplastic-like [Prunus mume]	3.41E-05	-1.19765					protein catabolic process													GO:0030163
	Pav_sc0000410.1_g240.1.mk	ADP-ribosylation factor GTPase-activating protein AGD2 [Prunus persica] &gt		gi|1139799393|gb|ONI32011.1| hypothetical protein PRUPE_1G344300 [Prunus persica]	0.002175362	0.31178	ko04144	Endocytosis	K12489	Arf-GAP with coiled-coil, ANK repeat and PH domain-containing protein	cytoplasm	GTPase activator activity	protein binding"											GO:0005096	GO:0005515	GO:0005737"
	Pav_sc0000410.1_g270.1.mk	AT1G01550.2	BPS1	sp|Q337C0|U496D_ORYSJ UPF0496 protein 4 OS=Oryza sativa subsp. japonica GN=Os10g0513300 PE=2 SV=1	0.009486946	0.962239
	Pav_sc0000410.1_g280.1.mk	AT3G19850.1		BTB/POZ domain-containing protein At3g19850 [Prunus persica] &gt	6.67E-11	0.86888					nucleic acid binding													GO:0003676
	Pav_sc0000410.1_g290.1.mk	AT3G19840.1	ATPRP40C, PRP40C	pre-mRNA-processing protein 40C isoform X1 [Prunus persica] &gt	3.33E-06	-0.898734	ko03040	Spliceosome	K12824	transcription elongation regulator 1	protein binding													GO:0005515
	Pav_sc0000410.1_g310.1.mk	AT3G19830.2	NTMC2TYPE5.2, NTMC2T5.2	sp|Q03640|TCB3_YEAST Tricalbin-3 OS=Saccharomyces cerevisiae (strain ATCC 204508 / S288c) GN=TCB3 PE=1 SV=1	1.32E-05	1.19415
	Pav_sc0000410.1_g420.1.mk	AT1G65730.1	YSL7	PREDICTED: probable metal-nicotianamine transporter YSL7 [Prunus mume]	2.15E-18	1.76608					transmembrane transport													GO:0055085
	Pav_sc0000410.1_g620.1.mk	AT1G17330.1		sp|P54168|YPGQ_BACSU Uncharacterized protein YpgQ OS=Bacillus subtilis (strain 168) GN=ypgQ PE=4 SV=1	2.09E-05	-1.16642
	Pav_sc0000410.1_g660.1.mk	AT5G08280.1	HEMC	porphobilinogen deaminase, chloroplastic [Prunus persica] &gt	5.37E-05	-1.14016	ko00860	Porphyrin and chlorophyll metabolism	K01749	hydroxymethylbilane synthase [EC:2.5.1.61]	hydroxymethylbilane synthase activity	peptidyl-pyrromethane cofactor linkage	tetrapyrrole biosynthetic process"											GO:0004418	GO:0018160	GO:0033014"
	Pav_sc0000410.1_g710.1.mk	AT5G08340.1		PREDICTED: FAD synthetase 2, chloroplastic [Prunus mume]	0.00550028	-0.769859					FMN adenylyltransferase activity	riboflavin biosynthetic process"												GO:0003919	GO:0009231"
	Pav_sc0000410.1_g730.1.mk	AT5G08350.1		putative GEM-like protein 8 [Prunus persica] &gt	0.000475164	0.597658
	Pav_sc0000410.1_g820.1.mk	AT5G23400.1		PREDICTED: DNA-damage-repair/toleration protein DRT100 [Prunus mume]	0.001127422	0.839546					protein binding													GO:0005515
	Pav_sc0000410.1_g830.1.mk	AT3G19990.1		INVOLVED IN: biological_process unknown	0.001845263	-0.733697					protein binding													GO:0005515
	Pav_sc0000412.1_g070.1.mk	AT5G17680.1		PREDICTED: TMV resistance protein N-like [Prunus mume]	2.07E-05	0.78651					ADP binding													GO:0043531
	Pav_sc0000412.1_g080.1.br	hypothetical protein PRUPE_3G169800 [Prunus persica]			0.004583625	0.551395
	Pav_sc0000412.1_g170.1.mk	AT4G35350.1	XCP1	cysteine protease XCP1 [Prunus persica] &gt	2.48E-05	-1.05411			K16290	xylem cysteine proteinase [EC:3.4.22.-]	cysteine-type peptidase activity	proteolysis"												GO:0006508	GO:0008234"
	Pav_sc0000412.1_g190.1.mk	AT4G35320.1		BEST Arabidopsis thaliana protein match is: unknown protein (TAIR:AT2G17300.1)	9.28E-08	1.38841
	Pav_sc0000412.1_g220.1.mk	AT2G17290.1	CPK6, ATCDPK3, ATCPK6	PREDICTED: calcium-dependent protein kinase 26 [Prunus mume]	2.28E-05	0.454375	ko04626	Plant-pathogen interaction	K13412	calcium-dependent protein kinase [EC:2.7.11.1]	ATP binding	calcium ion binding	protein kinase activity	protein phosphorylation"										GO:0004672	GO:0005509	GO:0005524	GO:0006468"
	Pav_sc0000412.1_g240.1.mk	AT4G35300.4	TMT2	PREDICTED: monosaccharide-sensing protein 2 [Prunus mume] &gt	8.07E-06	-0.995679					integral to membrane	membrane	substrate-specific transmembrane transporter activity	transmembrane transport	transmembrane transporter activity	transporter activity"								GO:0005215	GO:0016020	GO:0016021	GO:0022857	GO:0022891	GO:0055085"
	Pav_sc0000412.1_g310.1.mk	AT2G33700.1		probable protein phosphatase 2C 27 [Prunus persica] &gt	0.000215135	-0.812364			K14803	protein phosphatase PTC2/3 [EC:3.1.3.16]	catalytic activity	cation binding	protein dephosphorylation	protein serine/threonine phosphatase activity"										GO:0003824	GO:0004722	GO:0006470	GO:0043169"
	Pav_sc0000412.1_g370.1.mk	AT4G12010.1		sp|Q40392|TMVRN_NICGU TMV resistance protein N OS=Nicotiana glutinosa GN=N PE=1 SV=1	1.20E-07	-0.728301					ADP binding	protein binding	signal transduction"											GO:0005515	GO:0007165	GO:0043531"
	Pav_sc0000412.1_g580.1.mk	AT4G38350.1		hypothetical protein PRUPE_8G178600 [Prunus persica]	0.003617439	0.263609	ko04142	Lysosome	K12385	Niemann-Pick C1 protein
	Pav_sc0000412.1_g660.1.mk	AT5G42340.1	PUB15	sp|Q681N2|PUB15_ARATH U-box domain-containing protein 15 OS=Arabidopsis thaliana GN=PUB15 PE=2 SV=2	1.41E-18	2.6005					binding	protein binding	protein ubiquitination	ubiquitin-protein ligase activity"										GO:0004842	GO:0005488	GO:0005515	GO:0016567"
	Pav_sc0000414.1_g050.1.mk	AT4G35640.1	ATSERAT3	2, SERAT3	1.15E-05	-0.954868	ko01200	Carbon metabolism	K00640	serine O-acetyltransferase [EC:2.3.1.30]	cysteine biosynthetic process from serine	cytoplasm	serine O-acetyltransferase activity	transferase activity"										GO:0005737	GO:0006535	GO:0009001	GO:0016740"
	Pav_sc0000414.1_g200.1.mk	AT3G51460.1	RHD4	PREDICTED: phosphoinositide phosphatase SAC6 [Prunus mume]	1.44E-12	0.885688	ko00562	Inositol phosphate metabolism	K21797	phosphatidylinositol 4-phosphatase [EC:3.1.3.-]	phosphatidylinositol phosphate phosphatase activity	phosphoric ester hydrolase activity"												GO:0042578	GO:0052866"
	Pav_sc0000415.1_g010.1.mk	AT3G23750.1		receptor-like kinase TMK4 [Prunus persica] &gt	0.002803161	1.26991					protein binding													GO:0005515
	Pav_sc0000415.1_g070.1.mk	AT3G07870.1		hypothetical protein PRUPE_1G168000 [Prunus persica]	0.000415948	-0.958895
	Pav_sc0000415.1_g240.1.mk	AT4G14040.1	EDA38, SBP2	selenium-binding protein 2 [Prunus persica] &gt	3.53E-05	-0.867106			K17285	selenium-binding protein 1	protein binding	selenium binding"												GO:0005515	GO:0008430"
	Pav_sc0000415.1_g250.1.mk	AT4G14010.1	RALFL32	hypothetical protein PRUPE_1G167200, partial [Prunus persica]	5.38E-05	0.670842
	Pav_sc0000415.1_g320.1.br	AT3G28370.1		BEST Arabidopsis thaliana protein match is: unknown protein (TAIR:AT1G51430.1)	8.15E-11	1.92434
	Pav_sc0000416.1_g220.1.mk	PREDICTED: uncharacterized protein LOC103319226 [Prunus mume]		tr|M5WAK9|M5WAK9_PRUPE Uncharacterized protein OS=Prunus persica GN=PRUPE_ppa014408mg PE=4 SV=1"	0.000120996	1.51389
	Pav_sc0000418.1_g070.1.mk	AT4G05200.1	CRK25	PREDICTED: cysteine-rich receptor-like protein kinase 25 [Prunus mume]	5.26E-05	-0.319898
	Pav_sc0000418.1_g350.1.mk	AT4G21410.1	CRK29	cysteine-rich receptor-like protein kinase 25 [Prunus persica]	3.93E-16	-0.51571					ATP binding	protein kinase activity	protein phosphorylation"											GO:0004672	GO:0005524	GO:0006468"
	Pav_sc0000419.1_g080.1.mk				0.001019683	-0.748167
	Pav_sc0000419.1_g100.1.mk	AT4G20320.2		CTP synthase [Prunus persica] &gt	0.006425942	0.271005	ko00240	Pyrimidine metabolism	K01937	CTP synthase [EC:6.3.4.2]	CTP biosynthetic process	CTP synthase activity	pyrimidine nucleotide biosynthetic process"											GO:0003883	GO:0006221	GO:0006241"
	Pav_sc0000424.1_g080.1.mk	PREDICTED: uncharacterized protein LOC103330951 isoform X1 [Prunus mume] &gt		gi|645251644|ref|XP_008231772.1| PREDICTED: uncharacterized protein LOC103330951 isoform X1 [Prunus mume]	0.000412811	0.439023
	Pav_sc0000428.1_g240.1.mk	hypothetical protein PRUPE_3G175400 [Prunus persica]		tr|M5X9A5|M5X9A5_PRUPE Uncharacterized protein OS=Prunus persica GN=PRUPE_ppa020219mg PE=4 SV=1"	0.000371085	1.24717
	Pav_sc0000428.1_g250.1.mk	AT1G67930.1		conserved oligomeric Golgi complex subunit 5 [Prunus persica] &gt	0.00715886	0.29905			K20292	conserved oligomeric Golgi complex subunit 5	Golgi transport complex	intra-Golgi vesicle-mediated transport	structural constituent of cell wall"											GO:0005199	GO:0006891	GO:0017119"
	Pav_sc0000428.1_g300.1.mk	AT2G05070.1	LHCB2.2, LHCB2	chlorophyll a-b binding protein, chloroplastic-like [Cajanus cajan]	2.76E-08	0.817089					membrane	photosynthesis, light harvesting"												GO:0009765	GO:0016020"
	Pav_sc0000428.1_g340.1.mk	AT1G06510.1		FUNCTIONS IN: molecular_function unknown	0.00017213	-0.941377
	Pav_sc0000428.1_g440.1.mk	AT1G29400.2	AML5, ML5	protein MEI2-like 2 isoform X1 [Prunus persica] &gt	1.97E-05	0.549422					nucleic acid binding													GO:0003676
	Pav_sc0000428.1_g530.1.mk	AT3G23730.1	XTH16	PREDICTED: xyloglucan endotransglucosylase/hydrolase 2-like [Prunus mume]	0.000676784	2.31114			K08235	xyloglucan:xyloglucosyl transferase [EC:2.4.1.207]	apoplast	carbohydrate metabolic process	cellular glucan metabolic process	cell wall	cell wall biogenesis	hydrolase activity, hydrolyzing O-glycosyl compounds	xyloglucan metabolic process	xyloglucan:xyloglucosyl transferase activity"						GO:0004553	GO:0005618	GO:0005975	GO:0006073	GO:0010411	GO:0016762	GO:0042546	GO:0048046"
	Pav_sc0000430.1_g010.1.mk	AT3G48890.1	ATMP2, ATMAPR3, MSBP2, MAPR3	membrane steroid-binding protein 2 [Prunus persica] &gt	2.88E-11	-1.48259			K17278	membrane-associated progesterone receptor component
	Pav_sc0000430.1_g030.1.mk	AT2G41000.1		PREDICTED: chaperone protein dnaJ 72 [Prunus mume]	9.61E-07	-1.06555
	Pav_sc0000431.1_g020.1.mk	AT3G25510.1		sp|F4J339|RPP1_ARATH Probable disease resistance protein RPP1 OS=Arabidopsis thaliana GN=RPP1 PE=2 SV=1	0.007284649	0.778966					ADP binding													GO:0043531
	Pav_sc0000431.1_g230.1.br	hypothetical protein PRUPE_5G044900 [Prunus persica]			0.000140865	-1.56981
	Pav_sc0000431.1_g240.1.mk	AT4G18020.6	APRR2	PREDICTED: two-component response regulator-like APRR2 [Prunus mume] &gt	0.000299411	-0.711485					DNA binding	two-component signal transduction system (phosphorelay)"												GO:0000160	GO:0003677"
	Pav_sc0000440.1_g170.1.mk	AT5G22000.3	RHF2A	E3 ubiquitin-protein ligase RHF2A isoform X2 [Prunus persica] &gt	7.14E-08	-1.08165			K19043	E3 ubiquitin-protein ligase RHF [EC:2.3.2.27]
	Pav_sc0000440.1_g180.1.mk	AT3G11700.1	FLA18	fasciclin-like arabinogalactan protein 17 [Prunus persica] &gt	9.04E-05	0.662829
	Pav_sc0000440.1_g190.1.mk	AT2G35880.1		PREDICTED: protein WVD2-like 4 [Prunus mume]	9.31E-05	0.459755
	Pav_sc0000440.1_g210.1.mk	AT2G35900.1		FUNCTIONS IN: molecular_function unknown	0.001052081	-0.820868
	Pav_sc0000440.1_g270.1.mk	AT4G28360.1		sp|A6U864|RL22_SINMW 50S ribosomal protein L22 OS=Sinorhizobium medicae (strain WSM419) GN=rplV PE=3 SV=1	0.000235315	-0.94452	ko03010	Ribosome	K02890	large subunit ribosomal protein L22	large ribosomal subunit	ribosome	structural constituent of ribosome	translation"										GO:0003735	GO:0005840	GO:0006412	GO:0015934"
	Pav_sc0000440.1_g280.1.mk	AT3G11750.1	FOLB1	PREDICTED: dihydroneopterin aldolase 2-like isoform X1 [Prunus mume]	0.003335079	0.377025	ko00790	Folate biosynthesis	K01633	dihydroneopterin aldolase / 7,8-dihydroneopterin epimerase [EC:4.1.2.25 5.1.99.8]	dihydroneopterin aldolase activity	folic acid-containing compound metabolic process	protein binding"											GO:0004150	GO:0005515	GO:0006760"
	Pav_sc0000449.1_g040.1.mk	AT2G32120.2	HSP70T-2	heat shock 70 kDa protein 8 [Prunus persica] &gt	3.17E-32	-2.77022	ko04530	Tight junction	K09489	heat shock 70kDa protein 4
	Pav_sc0000449.1_g140.1.mk	AT4G14930.1		PREDICTED: 5'-nucleotidase SurE [Prunus mume]	0.002596278	-0.718497	ko00230	Purine metabolism	K03787	5'-nucleotidase [EC:3.1.3.5]	hydrolase activity	nucleotidase activity"												GO:0008252	GO:0016787"
	Pav_sc0000449.1_g250.1.mk	AT4G14890.1	FdC2	sp|P00248|FER_MASLA Ferredoxin OS=Mastigocladus laminosus GN=petF PE=1 SV=2	0.000129649	-1.70541	ko00195	Photosynthesis	K02639	ferredoxin	2 iron, 2 sulfur cluster binding	electron carrier activity	electron transport chain	iron-sulfur cluster binding"										GO:0009055	GO:0022900	GO:0051536	GO:0051537"
	Pav_sc0000449.1_g420.1.mk	AT1G05440.1		tr|M5XEN1|M5XEN1_PRUPE Uncharacterized protein OS=Prunus persica GN=PRUPE_ppa007481mg PE=4 SV=1	8.64E-18	1.52422
	Pav_sc0000449.1_g570.1.mk	AT1G05460.1	SDE3	probable RNA helicase SDE3 [Prunus persica] &gt	0.002763437	0.324316			K18422	helicase MOV-10 [EC:3.6.4.13]
	Pav_sc0000449.1_g580.1.mk	AT3G22630.1	PBD1, PRCGB	proteasome subunit beta type-2-A [Prunus persica] &gt	0.00095669	0.364552	ko03050	Proteasome	K02734	20S proteasome subunit beta 4 [EC:3.4.25.1]	endopeptidase activity	proteasome core complex	proteolysis involved in cellular protein catabolic process	threonine-type endopeptidase activity"										GO:0004175	GO:0004298	GO:0005839	GO:0051603"
	Pav_sc0000451.1_g050.1.br	PREDICTED: auxilin-like protein 1 [Prunus mume]		tr|M5VTL8|M5VTL8_PRUPE Uncharacterized protein OS=Prunus persica GN=PRUPE_ppa000194mg PE=4 SV=1"	4.54E-08	-1.45539
	Pav_sc0000451.1_g200.1.mk	AT4G12010.1		PREDICTED: TMV resistance protein N-like isoform X1 [Prunus mume]	2.74E-18	-1.35427					ADP binding	protein binding	signal transduction"											GO:0005515	GO:0007165	GO:0043531"
	Pav_sc0000451.1_g280.1.br	AT5G17680.1		PREDICTED: TMV resistance protein N-like isoform X2 [Prunus mume]	4.25E-14	-0.895968					ADP binding													GO:0043531
	Pav_sc0000453.1_g090.1.mk	AT5G64030.1		probable methyltransferase PMT26 [Prunus persica] &gt	8.93E-10	0.741657					methyltransferase activity													GO:0008168
	Pav_sc0000454.1_g040.1.br	AT2G33590.1		PREDICTED: cinnamoyl-CoA reductase 2-like [Prunus mume]	0.007763493	0.552815
	Pav_sc0000454.1_g220.1.mk	AT1G20870.1		increased DNA methylation 3 [Prunus persica] &gt	2.36E-05	0.718095
	Pav_sc0000454.1_g250.1.mk	AT1G76430.1	PHT1	9 | phosphate transporter 1	1.87E-13	-1.84705					integral to membrane	transmembrane transport	transmembrane transporter activity	transporter activity"										GO:0005215	GO:0016021	GO:0022857	GO:0055085"
	Pav_sc0000464.1_g1020.1.mk	AT4G16630.1		PREDICTED: DEAD-box ATP-dependent RNA helicase 28-like [Prunus mume]	4.68E-07	0.606125			K13181	ATP-dependent RNA helicase DDX27 [EC:3.6.4.13]	ATP binding	nucleic acid binding"												GO:0003676	GO:0005524"
	Pav_sc0000464.1_g1190.1.mk	AT4G27220.1		PREDICTED: probable disease resistance protein At4g27220 [Prunus mume]	0.004177215	-0.799387	ko04626	Plant-pathogen interaction	K13459	disease resistance protein RPS2	ADP binding	protein binding"												GO:0005515	GO:0043531"
	Pav_sc0000464.1_g130.1.br	AT1G66370.1	MYB113, AtMYB113	sp|Q9FNV9|MY113_ARATH Transcription factor MYB113 OS=Arabidopsis thaliana GN=MYB113 PE=1 SV=1	0.000223904	0.37223					DNA binding													GO:0003677
	Pav_sc0000464.1_g230.1.mk	AT1G66370.1	MYB113, AtMYB113	Myb10 V1-2 [Prunus avium]	0.006923052	-1.2352			K09422	transcription factor MYB, plant	DNA binding													GO:0003677
	Pav_sc0000464.1_g330.1.mk	AT1G70780.1		FUNCTIONS IN: molecular_function unknown	0.009826677	0.475493
	Pav_sc0000464.1_g360.1.mk	dehydroascorbate reductase 1 [Prunus avium]		tr|A0A1L5JJ35|A0A1L5JJ35_PRUAV Dehydroascorbate reductase 1 OS=Prunus avium GN=DHAR1 PE=2 SV=1"	0.003987524	-1.08636
	Pav_sc0000464.1_g370.1.mk	AT5G16710.1	DHAR3		0.000375875	-1.05896
	Pav_sc0000464.1_g640.1.mk	AT1G66080.1		CONTAINS InterPro DOMAIN/s: Protein of unknown function DUF775 (InterPro:IPR008493)	2.26E-05	0.605654
	Pav_sc0000464.1_g690.1.mk	AT1G66430.1		PREDICTED: probable fructokinase-6, chloroplastic [Prunus mume]	0.007514244	0.287415	ko00051	Fructose and mannose metabolism	K00847	fructokinase [EC:2.7.1.4]	kinase activity	phosphotransferase activity, alcohol group as acceptor"												GO:0016301	GO:0016773"
	Pav_sc0000464.1_g860.1.mk	hypothetical protein PRUPE_3G159100 [Prunus persica]		tr|M5XFB1|M5XFB1_PRUPE Uncharacterized protein OS=Prunus persica GN=PRUPE_ppb013860mg PE=4 SV=1"	0.00098315	0.67873
	Pav_sc0000464.1_g880.1.mk	AT1G66480.1		PREDICTED: uncharacterized protein At1g66480 [Prunus mume]	7.29E-05	1.06153
	Pav_sc0000464.1_g930.1.mk	tr		vicilin-like seed storage protein At2g18540 [Prunus persica] &gt	0.001782419	-0.699935
	Pav_sc0000465.1_g1080.1.mk	AT3G20910.1	NF-YA9	PREDICTED: nuclear transcription factor Y subunit A-1 [Prunus mume] &gt	6.47E-46	-2.4672	ko04612	Antigen processing and presentation	K08064	nuclear transcription factor Y, alpha	CCAAT-binding factor complex	DNA binding	regulation of transcription, DNA-dependent	sequence-specific DNA binding transcription factor activity"										GO:0003677	GO:0003700	GO:0006355	GO:0016602"
	Pav_sc0000465.1_g1090.1.mk	AT3G20920.2		PREDICTED: uncharacterized protein LOC103326842 [Prunus mume]	9.59E-07	0.742136	ko03060	Protein export	K12275	translocation protein SEC62	integral to membrane	protein transport	protein transporter activity"											GO:0008565	GO:0015031	GO:0016021"
	Pav_sc0000465.1_g1100.1.mk	AT3G20920.1		PREDICTED: uncharacterized protein LOC103326842 [Prunus mume]	0.00043787	-1.03211					integral to membrane	protein transport	protein transporter activity"											GO:0008565	GO:0015031	GO:0016021"
	Pav_sc0000465.1_g1320.1.mk	AT1G51400.1		PREDICTED: photosystem II 5 kDa protein, chloroplastic [Prunus mume]	4.50E-06	1.61278
	Pav_sc0000465.1_g1500.1.mk	AT5G13930.1	CHS, TT4, ATCHS	hypothetical protein PRUPE_4G253000 [Prunus persica]	8.99E-09	1.57198	ko00941	Flavonoid biosynthesis	K00660	chalcone synthase [EC:2.3.1.74]	biosynthetic process	catalytic activity	metabolic process	transferase activity, transferring acyl groups"										GO:0003824	GO:0008152	GO:0009058	GO:0016746"
	Pav_sc0000465.1_g440.1.br	hypothetical protein PRUPE_5G057200 [Prunus persica]			1.05E-11	2.02189
	Pav_sc0000465.1_g530.1.br	AT1G43760.1		tr|A0A1R3IFI1|A0A1R3IFI1_9ROSI Reverse transcriptase OS=Corchorus capsularis GN=CCACVL1_12481 PE=4 SV=1	0.003393883	0.379006
	Pav_sc0000465.1_g550.1.mk	AT5G20400.1		PREDICTED: protein SRG1-like [Prunus mume]	1.95E-09	-1.04422					oxidation-reduction process	oxidoreductase activity"												GO:0016491	GO:0055114"
	Pav_sc0000465.1_g590.1.mk	AT5G20400.1		codeine O-demethylase [Prunus persica] &gt	5.39E-31	-2.5042					oxidation-reduction process	oxidoreductase activity"												GO:0016491	GO:0055114"
	Pav_sc0000465.1_g780.1.br	AT5G20400.1		codeine O-demethylase [Prunus persica] &gt	0.009552555	-0.644373					oxidation-reduction process	oxidoreductase activity"												GO:0016491	GO:0055114"
	Pav_sc0000465.1_g940.1.mk	AT1G51340.2		protein DETOXIFICATION 42 isoform X3 [Prunus persica]	9.41E-11	-1.42951
	Pav_sc0000467.1_g100.1.mk	AT5G22740.1	ATCSLA02, CSLA02, ATCSLA2, CSLA2	PREDICTED: glucomannan 4-beta-mannosyltransferase 2 [Prunus mume]	0.000481256	0.354242			K13680	beta-mannan synthase [EC:2.4.1.32]
	Pav_sc0000467.1_g1050.1.mk	AT2G28150.1		PREDICTED: protein UPSTREAM OF FLC isoform X1 [Prunus mume]	3.19E-10	1.28387
	Pav_sc0000467.1_g270.1.mk	AT1G08200.1	AXS2	sp|Q9SGE0|AXS2_ARATH UDP-D-apiose/UDP-D-xylose synthase 2 OS=Arabidopsis thaliana GN=AXS2 PE=2 SV=1	4.04E-16	1.11941	ko00520	Amino sugar and nucleotide sugar metabolism	K12449	UDP-apiose/xylose synthase	catalytic activity	coenzyme binding"												GO:0003824	GO:0050662"
	Pav_sc0000467.1_g370.1.mk	AT3G10050.1	OMR1	PREDICTED: threonine dehydratase biosynthetic, chloroplastic-like [Prunus mume]	1.33E-65	3.06585	ko01200	Carbon metabolism	K01754	threonine dehydratase [EC:4.3.1.19]	cellular amino acid metabolic process	isoleucine biosynthetic process	L-threonine ammonia-lyase activity	pyridoxal phosphate binding"										GO:0004794	GO:0006520	GO:0009097	GO:0030170"
	Pav_sc0000467.1_g500.1.mk	AT2G27880.1	AGO5	PREDICTED: protein argonaute 5 [Prunus mume]	3.25E-08	0.749514			K11593	eukaryotic translation initiation factor 2C	nucleic acid binding	protein binding"												GO:0003676	GO:0005515"
	Pav_sc0000467.1_g720.1.mk	AT2G27900.2		Has 35333 Blast hits to 34131 proteins in 2444 species: Archae - 798	0.005040964	0.2786
	Pav_sc0000467.1_g730.1.mk	AT2G27920.1	SCPL51	hypothetical protein PRUPE_6G114600 [Prunus persica]	6.14E-60	3.2234			K09646	serine carboxypeptidase 1 [EC:3.4.16.-]	proteolysis	serine-type carboxypeptidase activity"												GO:0004185	GO:0006508"
	Pav_sc0000467.1_g740.1.mk	tr		uncharacterized protein LOC18774024 [Prunus persica] &gt	5.02E-06	0.768652
	Pav_sc0000467.1_g750.1.mk	hypothetical protein PRUPE_6G114400 [Prunus persica]		tr|M5W3L3|M5W3L3_PRUPE Uncharacterized protein (Fragment) OS=Prunus persica GN=PRUPE_ppa019744mg PE=4 SV=1"	4.00E-18	-2.95137
	Pav_sc0000467.1_g910.1.mk	AT2G28200.1		sp|Q681X4|ZAT5_ARATH Zinc finger protein ZAT5 OS=Arabidopsis thaliana GN=ZAT5 PE=2 SV=1	0.000125892	0.767559					nucleic acid binding													GO:0003676
	Pav_sc0000474.1_g140.1.mk	AT4G19420.1		PREDICTED: pectin acetylesterase 8-like isoform X2 [Prunus mume]	0.001056389	0.364835	ko04310	Wnt signaling pathway	K19882	O-palmitoleoyl-L-serine hydrolase [EC:3.1.1.98]	hydrolase activity													GO:0016787
	Pav_sc0000474.1_g150.1.mk	adenylosuccinate synthetase 2, chloroplastic [Prunus persica] &gt		gi|1162558909|ref|XP_020419960.1| adenylosuccinate synthetase 2, chloroplastic [Prunus persica] &gt	0.002883323	-0.748738	ko00230	Purine metabolism	K01939	adenylosuccinate synthase [EC:6.3.4.4]	adenylosuccinate synthase activity	GTP binding	purine nucleotide biosynthetic process"											GO:0004019	GO:0005525	GO:0006164"
	Pav_sc0000474.1_g220.1.mk	AT1G31650.1	ATROPGEF14, ROPGEF14	rop guanine nucleotide exchange factor 14 isoform X1 [Prunus persica] &gt	1.28E-44	-2.25621					Rho guanyl-nucleotide exchange factor activity													GO:0005089
	Pav_sc0000478.1_g390.1.mk	AT3G06980.1		DEAD-box ATP-dependent RNA helicase 50 [Prunus persica] &gt	0.009543287	-0.62653			K13179	ATP-dependent RNA helicase DDX18/HAS1 [EC:3.6.4.13]	ATP binding	nucleic acid binding"												GO:0003676	GO:0005524"
	Pav_sc0000478.1_g510.1.mk	AT3G26618.1	ERF1-3	PREDICTED: eukaryotic peptide chain release factor subunit 1-3-like [Prunus mume] &gt	0.000138425	-0.899317	ko03015	mRNA surveillance pathway	K03265	peptide chain release factor subunit 1	cytoplasm	translational termination	translation release factor activity, codon specific"											GO:0005737	GO:0006415	GO:0016149"
	Pav_sc0000479.1_g010.1.mk	AT5G63810.1	BGAL10	PREDICTED: beta-galactosidase 10 [Prunus mume]	0.00108946	0.337619					carbohydrate metabolic process	hydrolase activity, hydrolyzing O-glycosyl compounds"												GO:0004553	GO:0005975"
	Pav_sc0000480.1_g070.1.mk	AT5G60700.1		tr|M5WLD4|M5WLD4_PRUPE Uncharacterized protein OS=Prunus persica GN=PRUPE_ppa001021mg PE=4 SV=1	0.001543479	-0.263188
	Pav_sc0000480.1_g1030.1.mk	hypothetical protein PRUPE_6G110500 [Prunus persica]		tr|M5VZT8|M5VZT8_PRUPE Uncharacterized protein OS=Prunus persica GN=PRUPE_ppa010405mg PE=4 SV=1"	3.12E-17	1.17216
	Pav_sc0000480.1_g340.1.mk	AT2G27990.1	BLH8, PNF	BEL1-like homeodomain protein 9 [Prunus persica] &gt	6.40E-05	-0.868149					DNA binding	regulation of transcription, DNA-dependent"												GO:0003677	GO:0006355"
	Pav_sc0000480.1_g590.1.mk	AT5G60760.1		hypothetical protein F383_15788 [Gossypium arboreum]	0.000668496	0.723487
	Pav_sc0000480.1_g730.1.mk	AT2G28085.1		PREDICTED: auxin-induced protein 10A5-like [Prunus mume]	2.73E-23	3.51886	ko04075	Plant hormone signal transduction	K14488	SAUR family protein	response to auxin stimulus													GO:0009733
	Pav_sc0000480.1_g770.1.mk	AT5G60800.1			2.16E-05	0.680216
	Pav_sc0000480.1_g840.1.mk	4-coumarate--CoA ligase-like 7 [Prunus persica] &gt		gi|1139766109|gb|ONI00872.1| hypothetical protein PRUPE_6G109000 [Prunus persica]	1.52E-07	2.32533	ko00360	Phenylalanine metabolism	K01904	4-coumarate--CoA ligase [EC:6.2.1.12]	catalytic activity	metabolic process"												GO:0003824	GO:0008152"
	Pav_sc0000480.1_g890.1.mk	AT1G08125.1		PREDICTED: protein-lysine methyltransferase METTL21D [Prunus mume]	0.000376156	-0.847755			K21806	protein N-lysine methyltransferase METTL21D [EC:2.1.1.-]
	Pav_sc0000480.1_g920.1.mk	AT3G45010.1	scpl48	serine carboxypeptidase-like [Prunus persica] &gt	4.65E-06	0.802196			K16298	serine carboxypeptidase-like clade IV [EC:3.4.16.-]	proteolysis	serine-type carboxypeptidase activity"												GO:0004185	GO:0006508"
	Pav_sc0000480.1_g990.1.mk	AT2G36870.1	XTH32	PREDICTED: xyloglucan endotransglucosylase/hydrolase protein 31-like [Prunus mume]	1.12E-293	6.97101			K08235	xyloglucan:xyloglucosyl transferase [EC:2.4.1.207]	apoplast	carbohydrate metabolic process	cellular glucan metabolic process	cell wall	cell wall biogenesis	hydrolase activity, hydrolyzing O-glycosyl compounds	xyloglucan metabolic process	xyloglucan:xyloglucosyl transferase activity"						GO:0004553	GO:0005618	GO:0005975	GO:0006073	GO:0010411	GO:0016762	GO:0042546	GO:0048046"
	Pav_sc0000481.1_g160.1.mk	AT2G34680.1	AIR9	PREDICTED: 187-kDa microtubule-associated protein AIR9 [Prunus mume] &gt	1.07E-08	0.636295					protein binding													GO:0005515
	Pav_sc0000481.1_g190.1.mk	AT1G30450.2	CCC1, ATCCC1, HAP5	PREDICTED: cation-chloride cotransporter 1 [Prunus mume] &gt	2.49E-06	0.539547					cation:chloride symporter activity	integral to membrane	ion transport	membrane	transmembrane transport	transport	transporter activity"							GO:0005215	GO:0006810	GO:0006811	GO:0015377	GO:0016020	GO:0016021	GO:0055085"
	Pav_sc0000481.1_g200.1.mk	AT1G30440.1		PREDICTED: BTB/POZ domain-containing protein At1g30440 [Prunus mume]	1.98E-07	0.709171					protein binding													GO:0005515
	Pav_sc0000484.1_g200.1.mk	AT5G39420.1	cdc2cAt	PREDICTED: probable serine/threonine-protein kinase At1g54610 [Prunus mume]	1.01E-12	0.970308			K08819	cyclin-dependent kinase 12/13 [EC:2.7.11.22 2.7.11.23]	ATP binding	protein kinase activity	protein phosphorylation"											GO:0004672	GO:0005524	GO:0006468"
	Pav_sc0000484.1_g210.1.mk	AT3G29180.2		PREDICTED: uncharacterized protein LOC103330051 [Prunus mume] &gt	2.93E-18	1.10432
	Pav_sc0000484.1_g420.1.mk	AT5G39510.1	VTI11, ATVTI1A, ATVTI11, ZIG, SGR4, VTI1A, ZIG1	sp|Q9LVP9|VTI13_ARATH Vesicle transport v-SNARE 13 OS=Arabidopsis thaliana GN=VTI13 PE=2 SV=1	0.000177957	0.418206	ko04130	SNARE interactions in vesicular transport	K08493	vesicle transport through interaction with t-SNAREs 1	Golgi apparatus	intracellular protein transport	membrane	SNAP receptor activity	transport	vesicle-mediated transport"								GO:0005484	GO:0005794	GO:0006810	GO:0006886	GO:0016020	GO:0016192"
	Pav_sc0000484.1_g500.1.mk	AT3G29060.1		phosphate transporter PHO1 homolog 9 isoform X1 [Prunus persica] &gt	5.09E-10	2.73943					integral to membrane													GO:0016021
	Pav_sc0000484.1_g680.1.mk	AT3G01150.1	PTB, ATPTB1, PTB1	polypyrimidine tract-binding protein homolog 1 isoform X1 [Prunus persica] &gt	0.000173237	0.508313			K14948	polypyrimidine tract-binding protein 2	nucleic acid binding													GO:0003676
	Pav_sc0000484.1_g710.1.mk	AT5G39670.1		probable calcium-binding protein CML45 [Prunus persica] &gt	0.001881268	-1.7722	ko04014	Ras signaling pathway	K02183	calmodulin	calcium ion binding													GO:0005509
	Pav_sc0000484.1_g800.1.mk	AT2G36730.1		ATP-dependent zinc metalloprotease FTSH 6, chloroplastic [Prunus persica]	8.87E-23	-1.87352			K03798	cell division protease FtsH [EC:3.4.24.-]	ATP binding	metalloendopeptidase activity	protein binding	proteolysis"										GO:0004222	GO:0005515	GO:0005524	GO:0006508"
	Pav_sc0000484.1_g820.1.br	AT3G02820.1		PREDICTED: chromosome segregation in meiosis protein 3 [Prunus mume]	0.000831149	0.737054					cell cycle	nucleus	protein binding	replication fork protection	response to DNA damage stimulus	signal transduction"								GO:0005515	GO:0005634	GO:0006974	GO:0007049	GO:0007165	GO:0048478"
	Pav_sc0000488.1_g050.1.mk	AT2G04280.1		FUNCTIONS IN: molecular_function unknown	0.000341008	0.401518
	Pav_sc0000488.1_g330.1.mk	AT3G07600.1		tr|M5WX62|M5WX62_PRUPE Uncharacterized protein OS=Prunus persica GN=PRUPE_ppa013552mg PE=4 SV=1	1.53E-11	1.64605					metal ion binding	metal ion transport"												GO:0030001	GO:0046872"
	Pav_sc0000488.1_g340.1.mk	AT3G07600.1		hypothetical protein PRUPE_3G193500 [Prunus persica]	3.77E-34	2.75397
	Pav_sc0000488.1_g420.1.mk	AT1G55790.1		PREDICTED: uncharacterized protein At4g26485-like [Prunus mume]	7.34E-15	-1.67906			K19307	25S rRNA (uracil2634-N3)-methyltransferase [EC:2.1.1.313]
	Pav_sc0000488.1_g440.1.br	tr		uncharacterized protein LOC18779425 isoform X1 [Prunus persica] &gt	0.000129567	-1.18296
	Pav_sc0000488.1_g490.1.mk	AT4G12680.1		INVOLVED IN: vegetative to reproductive phase transition of meristem	2.47E-05	-0.995979
	Pav_sc0000488.1_g530.1.mk	AT5G03780.1	TRFL10	tr|M5X8X0|M5X8X0_PRUPE Uncharacterized protein OS=Prunus persica GN=PRUPE_ppa024791mg PE=4 SV=1	0.00481521	-0.81859					DNA binding													GO:0003677
	Pav_sc0000488.1_g580.1.mk	AT4G12650.1		PREDICTED: transmembrane 9 superfamily member 12 [Prunus mume]	0.002161342	0.452374					integral to membrane													GO:0016021
	Pav_sc0000488.1_g590.1.mk	AT4G12650.1		PREDICTED: transmembrane 9 superfamily member 12 [Prunus mume]	0.000252825	0.422111					integral to membrane													GO:0016021
	Pav_sc0000488.1_g630.1.mk	AT5G60580.3		tr|M5WU15|M5WU15_PRUPE Uncharacterized protein OS=Prunus persica GN=PRUPE_ppa003767mg PE=4 SV=1	8.34E-06	-0.879259					zinc ion binding													GO:0008270
	Pav_sc0000490.1_g010.1.br	AT1G65250.1		PREDICTED: non-functional pseudokinase ZED1 isoform X1 [Prunus mume]	0.002592386	1.2379					ATP binding	protein kinase activity	protein phosphorylation"											GO:0004672	GO:0005524	GO:0006468"
	Pav_sc0000491.1_g040.1.mk	AT5G16340.1		PREDICTED: probable acyl-activating enzyme 6 [Prunus mume]	0.000448788	0.543208					catalytic activity	metabolic process"												GO:0003824	GO:0008152"
	Pav_sc0000491.1_g100.1.mk	AT2G47300.2		sp|Q99575|POP1_HUMAN Ribonucleases P/MRP protein subunit POP1 OS=Homo sapiens GN=POP1 PE=1 SV=2	0.000572157	-0.767858	ko03013	RNA transport	K01164	ribonuclease P/MRP protein subunit POP1 [EC:3.1.26.5]	ribonuclease P activity	RNA processing	tRNA 5'-leader removal"											GO:0001682	GO:0004526	GO:0006396"
	Pav_sc0000491.1_g1000.1.mk	AT4G01730.1		protein S-acyltransferase 18 isoform X2 [Prunus persica] &gt	0.000375105	-0.104696			K20027	palmitoyltransferase ZDHHC1/11 [EC:2.3.1.225]
	Pav_sc0000491.1_g1120.1.mk	AT3G62080.1		charged multivesicular body protein 7 [Prunus persica] &gt	0.000432694	-0.873529	ko04144	Endocytosis	K15053	charged multivesicular body protein 7	vacuolar transport													GO:0007034
	Pav_sc0000491.1_g1130.1.mk	AT3G62070.1		BEST Arabidopsis thaliana protein match is: unknown protein (TAIR:AT2G46940.1)	1.03E-49	-4.27614
	Pav_sc0000491.1_g1170.1.mk	tr		uncharacterized protein LOC18774519 [Prunus persica]"	1.47E-05	-0.441556
	Pav_sc0000491.1_g120.1.mk	AT2G31400.1	GUN1	pentatricopeptide repeat-containing protein At2g31400, chloroplastic [Prunus persica] &gt	1.24E-07	1.21732					protein binding													GO:0005515
	Pav_sc0000491.1_g150.1.br	AT5G36930.1		hypothetical protein PRUPE_3G010100, partial [Prunus persica]	0.002121325	0.403059					ADP binding	protein binding	signal transduction"											GO:0005515	GO:0007165	GO:0043531"
	Pav_sc0000491.1_g220.1.mk	AT3G13790.2	ATBFRUCT1	beta-fructofuranosidase, insoluble isoenzyme CWINV1 [Prunus persica] &gt	6.90E-06	-1.99179	ko00052	Galactose metabolism	K01193	beta-fructofuranosidase [EC:3.2.1.26]	carbohydrate metabolic process	hydrolase activity, hydrolyzing O-glycosyl compounds"												GO:0004553	GO:0005975"
	Pav_sc0000491.1_g470.1.mk	AT4G01940.1	NFU1, AtCNFU1	PREDICTED: nifU-like protein 1, chloroplastic [Prunus mume]	0.007596202	-0.672679					iron ion binding	iron-sulfur cluster assembly	iron-sulfur cluster binding"											GO:0005506	GO:0016226	GO:0051536"
	Pav_sc0000491.1_g620.1.mk	AT3G62270.1		probable boron transporter 2 [Prunus persica] &gt	1.88E-20	1.3769	ko04966	Collecting duct acid secretion	K06573	solute carrier family 4 (anion exchanger), member 1	anion transport	inorganic anion exchanger activity	integral to membrane	membrane"										GO:0005452	GO:0006820	GO:0016020	GO:0016021"
	Pav_sc0000491.1_g640.1.mk	AT4G01897.1		CONTAINS InterPro DOMAIN/s: Protein of unknown function DUF952 (InterPro:IPR009297)	0.005418521	-0.705019
	Pav_sc0000491.1_g660.1.mk	AT1G10630.1	ATARFA1F, ARFA1F	PREDICTED: ADP-ribosylation factor 2-like [Fragaria vesca subsp. vesca] &gt	7.55E-16	1.00657	ko04072	Phospholipase D signaling pathway	K07937	ADP-ribosylation factor 1	GTP binding	intracellular	small GTPase mediated signal transduction"											GO:0005525	GO:0005622	GO:0007264"
	Pav_sc0000491.1_g690.1.mk	AT5G05010.2		PREDICTED: coatomer subunit delta [Prunus mume]	0.003568944	0.268831			K20471	coatomer subunit delta	COPI vesicle coat	retrograde vesicle-mediated transport, Golgi to ER	transport"											GO:0006810	GO:0006890	GO:0030126"
	Pav_sc0000491.1_g730.1.mk	AT4G01870.1		PREDICTED: uncharacterized protein LOC103327273 [Prunus mume]	0.003537304	0.484261					methyltransferase activity	ribosome	structural constituent of ribosome	translation	tRNA processing"									GO:0003735	GO:0005840	GO:0006412	GO:0008033	GO:0008168"
	Pav_sc0000491.1_g740.1.mk	AT3G15580.1	ATG8I, APG8H	PREDICTED: autophagy-related protein 8i-like isoform X1 [Prunus mume]	9.96E-09	-1.11862
	Pav_sc0000491.1_g750.1.mk	AT4G01860.2		PREDICTED: uncharacterized protein LOC103327315 [Prunus mume]	0.002934051	-0.745866					protein binding													GO:0005515
	Pav_sc0000491.1_g760.1.mk	AT1G29930.1	CAB1, AB140, CAB140, LHCB1.3	hypothetical protein QW71_36630, partial [Paenibacillus sp. IHB B 3415]	2.57E-07	-1.40665					membrane	photosynthesis, light harvesting"												GO:0009765	GO:0016020"
	Pav_sc0000491.1_g770.1.mk	AT4G01850.2	SAM-2, MAT2, SAM2, AtSAM2	LOW QUALITY PROTEIN: S-adenosylmethionine synthase 1 [Prunus persica] &gt	1.07E-16	1.13471	ko01230	Biosynthesis of amino acids	K00789	S-adenosylmethionine synthetase [EC:2.5.1.6]	ATP binding	methionine adenosyltransferase activity	S-adenosylmethionine biosynthetic process"											GO:0004478	GO:0005524	GO:0006556"
	Pav_sc0000491.1_g780.1.mk	AT3G62220.1		hypothetical protein TSUD_35980 [Trifolium subterraneum]	0.002182108	0.349313					ATP binding													GO:0005524
	Pav_sc0000491.1_g900.1.br	tr		uncharacterized protein LOC18771072 [Prunus persica]"	1.26E-10	0.923251					nucleic acid binding													GO:0003676
	Pav_sc0000491.1_g960.1.mk	AT4G01810.1		hypothetical protein PRUPE_3G002800 [Prunus persica]	2.88E-06	0.520977					COPII vesicle coat	ER to Golgi vesicle-mediated transport	intracellular protein transport	zinc ion binding"										GO:0006886	GO:0006888	GO:0008270	GO:0030127"
	Pav_sc0000491.1_g990.1.mk	AT3G62110.1		probable polygalacturonase [Prunus persica] &gt	4.25E-10	1.47508					carbohydrate metabolic process	polygalacturonase activity"												GO:0004650	GO:0005975"
	Pav_sc0000492.1_g300.1.mk	AT5G19500.1		sp|P44747|TYRPB_HAEIN Tyrosine-specific transport protein 2 OS=Haemophilus influenzae (strain ATCC 51907 / DSM 11121 / KW20 / Rd) GN=tyrP-B PE=3 SV=1	0.004536992	0.274623					amino acid transmembrane transport	aromatic amino acid transmembrane transporter activity	aromatic amino acid transport	integral to plasma membrane"										GO:0003333	GO:0005887	GO:0015173	GO:0015801"
	Pav_sc0000492.1_g630.1.mk	AT3G43810.1	CAM7	PREDICTED: calmodulin-7-like [Raphanus sativus]	7.02E-05	0.416297	ko04014	Ras signaling pathway	K02183	calmodulin	calcium ion binding													GO:0005509
	Pav_sc0000493.1_g030.1.mk	AT1G59960.1		non-functional NADPH-dependent codeinone reductase 2 [Prunus persica] &gt	4.06E-26	1.68716					oxidation-reduction process	oxidoreductase activity"												GO:0016491	GO:0055114"
	Pav_sc0000493.1_g090.1.mk	AT3G26510.4		tr|M5XGS0|M5XGS0_PRUPE Uncharacterized protein OS=Prunus persica GN=PRUPE_ppa011128mg PE=4 SV=1	1.36E-16	2.39537					protein binding													GO:0005515
	Pav_sc0000493.1_g220.1.br	AT2G14170.3	ALDH6B2	methylmalonate-semialdehyde dehydrogenase [acylating], mitochondrial [Prunus persica] &gt	0.006435204	-1.02705					metabolic process	methylmalonate-semialdehyde dehydrogenase (acylating) activity	oxidation-reduction process	oxidoreductase activity"										GO:0004491	GO:0008152	GO:0016491	GO:0055114"
	Pav_sc0000496.1_g020.1.mk	AT3G12050.1		hypothetical protein PRUPE_7G080100 [Prunus persica]	0.006941057	0.331803					ATPase activator activity	chaperone binding"												GO:0001671	GO:0051087"
	Pav_sc0000496.1_g040.1.mk	AT5G06680.1	SPC98, ATGCP3, ATSPC98, GCP3	gamma-tubulin complex component 3 [Prunus persica] &gt	0.001641921	0.374793			K16570	gamma-tubulin complex component 3	gamma-tubulin binding	microtubule cytoskeleton organization	microtubule nucleation	microtubule organizing center	spindle pole"									GO:0000226	GO:0000922	GO:0005815	GO:0007020	GO:0043015"
	Pav_sc0000496.1_g480.1.mk	AT5G64200.2	ATSC35, SC35, At-SC35	serine/arginine-rich splicing factor SC35 [Prunus persica] &gt	0.000197054	-0.854826	ko03040	Spliceosome	K12891	splicing factor, arginine/serine-rich 2	nucleic acid binding													GO:0003676
	Pav_sc0000496.1_g530.1.mk	AT2G36110.1		PREDICTED: Werner Syndrome-like exonuclease [Prunus mume]	0.003926465	-1.18712					3'-5' exonuclease activity	nucleic acid binding	nucleobase-containing compound metabolic process"											GO:0003676	GO:0006139	GO:0008408"
	Pav_sc0000496.1_g650.1.mk	AT3G47110.1		LOW QUALITY PROTEIN: hypothetical protein PRUPE_4G213400, partial [Prunus persica]	1.52E-08	-0.643431					ATP binding	protein kinase activity	protein phosphorylation"											GO:0004672	GO:0005524	GO:0006468"
	Pav_sc0000497.1_g150.1.mk	AT1G16350.1		inosine-5'-monophosphate dehydrogenase 2 isoform X1 [Prunus persica] &gt	0.009709498	0.46911	ko00230	Purine metabolism	K00088	IMP dehydrogenase [EC:1.1.1.205]	catalytic activity	oxidation-reduction process"												GO:0003824	GO:0055114"
	Pav_sc0000497.1_g190.1.mk	AT3G12750.1	ZIP1	sp|O81123|ZIP1_ARATH Zinc transporter 1 OS=Arabidopsis thaliana GN=ZIP1 PE=2 SV=1	3.91E-20	-0.439052					integral to membrane	membrane	metal ion transmembrane transporter activity	metal ion transport	transmembrane transport	zinc ion transmembrane transport	zinc ion transmembrane transporter activity"							GO:0005385	GO:0016020	GO:0016021	GO:0030001	GO:0046873	GO:0055085	GO:0071577"
	Pav_sc0000497.1_g270.1.mk	AT1G79520.1		PREDICTED: metal tolerance protein 10-like isoform X2 [Glycine max]	0.000109277	-0.908165					cation transmembrane transporter activity	cation transport	integral to membrane	transmembrane transport"										GO:0006812	GO:0008324	GO:0016021	GO:0055085"
	Pav_sc0000498.1_g020.1.mk	AT1G50010.1	TUA2	PREDICTED: tubulin alpha chain [Elaeis guineensis]	1.22E-06	0.564899	ko04145	Phagosome	K07374	tubulin alpha	GTPase activity	GTP binding	microtubule	microtubule-based process	structural constituent of cytoskeleton"									GO:0003924	GO:0005200	GO:0005525	GO:0005874	GO:0007017"
	Pav_sc0000499.1_g100.1.br	AT1G09320.1		PREDICTED: uncharacterized protein LOC103330973 [Prunus mume]	2.84E-09	-1.70336
	Pav_sc0000499.1_g110.1.mk	AT2G27170.2	TTN7, SMC3	PREDICTED: structural maintenance of chromosomes protein 3 [Prunus mume]	0.00108946	-0.737624
	Pav_sc0000499.1_g140.1.mk	AT1G14370.1	APK2A, PBL2	probable serine/threonine-protein kinase PBL3 [Prunus persica] &gt	1.17E-10	-1.15309					ATP binding	protein kinase activity	protein phosphorylation"											GO:0004672	GO:0005524	GO:0006468"
	Pav_sc0000500.1_g010.1.mk	AT1G71350.1		PREDICTED: eukaryotic translation initiation factor 2D [Prunus mume]	3.95E-53	-2.35019					RNA binding	translational initiation	translation initiation factor activity"											GO:0003723	GO:0003743	GO:0006413"
	Pav_sc0000500.1_g060.1.mk	AT4G10120.2	ATSPS4F	LOW QUALITY PROTEIN: probable sucrose-phosphate synthase 4 [Prunus persica]	1.73E-11	1.04395	ko00500	Starch and sucrose metabolism	K00696	sucrose-phosphate synthase [EC:2.4.1.14]	sucrose metabolic process	sucrose-phosphate synthase activity	sucrose synthase activity"											GO:0005985	GO:0016157	GO:0046524"
	Pav_sc0000500.1_g170.1.mk	AT4G22330.1	ATCES1	PREDICTED: alkaline ceramidase 3-like [Prunus mume]	1.34E-11	1.23126	ko00600	Sphingolipid metabolism	K04711	dihydroceramidase [EC:3.5.1.-]	ceramide metabolic process	hydrolase activity, acting on carbon-nitrogen (but not peptide) bonds, in linear amides	integral to membrane"											GO:0006672	GO:0016021	GO:0016811"
	Pav_sc0000500.1_g230.1.mk	AT4G10350.1	ANAC070, BRN2, NAC070	protein BEARSKIN2 [Prunus persica] &gt	3.31E-24	-1.16711					DNA binding	regulation of transcription, DNA-dependent"												GO:0003677	GO:0006355"
	Pav_sc0000500.1_g300.1.mk	AT1G59740.1		protein NRT1/ PTR FAMILY 4.4 [Prunus persica] &gt	1.08E-19	-1.45829					membrane	transport	transporter activity"											GO:0005215	GO:0006810	GO:0016020"
	Pav_sc0000500.1_g400.1.mk	AT1G33290.1		sp|P51281|YCF45_PORPU Uncharacterized protein ycf45 OS=Porphyra purpurea GN=ycf45 PE=3 SV=1	0.00040015	-0.8882
	Pav_sc0000500.1_g460.1.mk	AT1G33360.1		PREDICTED: LOW QUALITY PROTEIN: CLP protease regulatory subunit CLPX3, mitochondrial [Prunus mume]	4.53E-13	0.908667	ko04112	Cell cycle - Caulobacter	K03544	ATP-dependent Clp protease ATP-binding subunit ClpX	ATP binding	protein folding	unfolded protein binding"											GO:0005524	GO:0006457	GO:0051082"
	Pav_sc0000500.1_g530.1.br	tr		uncharacterized protein LOC18793452 [Prunus persica]"	0.000349095	-0.840094
	Pav_sc0000500.1_g560.1.mk	AT5G17540.1		benzyl alcohol O-benzoyltransferase [Prunus persica]	7.49E-06	-0.803268			K19861	benzyl alcohol O-benzoyltransferase [EC:2.3.1.196 2.3.1.232]	transferase activity, transferring acyl groups other than amino-acyl groups													GO:0016747
	Pav_sc0000501.1_g060.1.br	AT3G14470.1		PREDICTED: LOW QUALITY PROTEIN: putative disease resistance RPP13-like protein 1 [Prunus mume]	1.33E-19	-1.64424					ADP binding													GO:0043531
	Pav_sc0000501.1_g120.1.br	AT1G43760.1		PREDICTED: uncharacterized protein LOC103936764 [Pyrus x bretschneideri]	9.04E-07	0.495195
	Pav_sc0000501.1_g130.1.br	AT2G01050.1		nucleic acid binding | chr2:68337-69884 REVERSE LENGTH=515	5.46E-07	0.96677
	Pav_sc0000501.1_g200.1.mk	AT3G12490.1	ATCYSB, ATCYS6, CYSB	cystatin 4 [Malus prunifolia]	6.37E-05	0.44717
	Pav_sc0000502.1_g010.1.mk	AT2G22795.1		BEST Arabidopsis thaliana protein match is: unknown protein (TAIR:AT4G37820.1)	4.82E-07	-1.29536
	Pav_sc0000502.1_g380.1.mk	AT1G71480.1		tr|M5XP73|M5XP73_PRUPE Uncharacterized protein OS=Prunus persica GN=PRUPE_ppa011125mg PE=4 SV=1	0.000507068	-0.866399
	Pav_sc0000502.1_g450.1.mk	AT1G33780.1		sp|Q3AQ69|Y1601_CHLCH UPF0301 protein Cag_1601 OS=Chlorobium chlorochromatii (strain CaD3) GN=Cag_1601 PE=3 SV=1	0.002053015	0.430247			K07735	putative transcriptional regulator
	Pav_sc0000502.1_g520.1.mk	AT1G33800.1		PREDICTED: glucuronoxylan 4-O-methyltransferase 3-like [Prunus mume]	1.52E-06	0.751102			K18801	glucuronoxylan 4-O-methyltransferase [EC:2.1.1.112]	xylan biosynthetic process													GO:0045492
	Pav_sc0000502.1_g580.1.br	AT3G16520.3	UGT88A1	sp|D3UAG7|U88F3_PYRCO UDP-glycosyltransferase 88F3 OS=Pyrus communis GN=UGT88F3 PE=2 SV=1	0.000116063	-1.23738					metabolic process	transferase activity, transferring hexosyl groups"												GO:0008152	GO:0016758"
	Pav_sc0000503.1_g020.1.mk	AT5G48400.2	ATGLR1.2, GLR1.2	glutamate receptor 1.3 [Prunus persica] &gt	0.000931002	-0.363185
	Pav_sc0000503.1_g160.1.mk				1.64E-08	1.00214
	Pav_sc0000503.1_g170.1.mk				4.73E-07	0.773897
	Pav_sc0000503.1_g230.1.mk	AT5G17670.1		tr|M5X341|M5X341_PRUPE Uncharacterized protein OS=Prunus persica GN=PRUPE_ppa009016mg PE=4 SV=1	3.88E-12	-1.36585
	Pav_sc0000503.1_g310.1.mk	AT1G67980.2	CCOAMT	PREDICTED: flavonoid 3',5'-methyltransferase-like [Prunus mume]	0.004903814	1.4601					O-methyltransferase activity													GO:0008171
	Pav_sc0000503.1_g900.1.mk	AT5G46570.1	BSK2	hypothetical protein PRUPE_2G110200 [Prunus persica]	8.46E-07	-0.98634	ko04075	Plant hormone signal transduction	K14500	BR-signaling kinase [EC:2.7.11.1]	protein binding													GO:0005515
	Pav_sc0000506.1_g020.1.br	AT1G29750.1	RKF1	hypothetical protein PRUPE_4G069200 [Prunus persica]	0.000199347	-0.299766					ATP binding	protein kinase activity	protein phosphorylation"											GO:0004672	GO:0005524	GO:0006468"
	Pav_sc0000506.1_g090.1.mk	AT1G29750.2	RKF1	hypothetical protein PRUPE_4G069000 [Prunus persica]	0.001961431	-0.535718
	Pav_sc0000506.1_g150.1.mk	AT1G29800.1		PREDICTED: uncharacterized protein LOC103324905 [Prunus mume]	4.33E-08	0.748712			K20523	SH3 domain-containing YSC84-like protein 1	metal ion binding													GO:0046872
	Pav_sc0000506.1_g230.1.mk	AT1G78720.1		PREDICTED: protein transport protein Sec61 subunit alpha-like [Nelumbo nucifera]	0.001936655	-0.8245					ER retention sequence binding	integral to membrane	membrane	protein retention in ER lumen	protein transport"									GO:0006621	GO:0015031	GO:0016020	GO:0016021	GO:0046923"
	Pav_sc0000506.1_g250.1.mk	AT1G06410.1	ATTPS7, TPS7, ATTPSA	PREDICTED: probable alpha,alpha-trehalose-phosphate synthase [UDP-forming] 7 [Prunus mume]	1.22E-07	0.806532					catalytic activity	trehalose biosynthetic process"												GO:0003824	GO:0005992"
	Pav_sc0000506.1_g290.1.mk	AT4G18810.1		sp|O14297|YF1F_SCHPO Uncharacterized protein C9E9.15 OS=Schizosaccharomyces pombe (strain 972 / ATCC 24843) GN=SPAC9E9.15 PE=3 SV=2	0.002714049	-0.742745
	Pav_sc0000506.1_g350.1.mk	AT5G45750.1	AtRABA1c, RABA1c	ras-related protein RIC2 [Prunus persica] &gt	1.27E-17	1.1667	ko04144	Endocytosis	K07904	Ras-related protein Rab-11A	GTPase activity	GTP binding"												GO:0003924	GO:0005525"
	Pav_sc0000506.1_g490.1.mk	AT5G45775.2		Ribosomal protein L5 [Corchorus olitorius]	0.000343131	-0.77726	ko03010	Ribosome	K02868	large subunit ribosomal protein L11e	intracellular	ribosome	structural constituent of ribosome	translation	zinc ion binding"									GO:0003735	GO:0005622	GO:0005840	GO:0006412	GO:0008270"
	Pav_sc0000506.1_g500.1.mk	AT4G18710.1	BIN2, DWF12, UCU1, ATSK21, SK21	probable LRR receptor-like serine/threonine-protein kinase At5g45780 [Prunus persica] &gt	0.001675264	0.338049					ATP binding	protein binding	protein kinase activity	protein phosphorylation"										GO:0004672	GO:0005515	GO:0005524	GO:0006468"
	Pav_sc0000507.1_g100.1.mk	AT3G63440.1	ATCKX6, CKX6, ATCKX7	cytokinin dehydrogenase 6 [Prunus persica] &gt	0.002227448	0.588355					catalytic activity	cytokinin dehydrogenase activity	cytokinin metabolic process	flavin adenine dinucleotide binding	oxidation-reduction process	oxidoreductase activity	oxidoreductase activity, acting on CH-OH group of donors"							GO:0003824	GO:0009690	GO:0016491	GO:0016614	GO:0019139	GO:0050660	GO:0055114"
	Pav_sc0000507.1_g200.1.mk	AT5G03990.1		BEST Arabidopsis thaliana protein match is: unknown protein (TAIR:AT3G51940.1)	4.56E-05	-0.943028
	Pav_sc0000514.1_g110.1.mk	AT2G41740.1	VLN2, ATVLN2	sp|O81644|VILI2_ARATH Villin-2 OS=Arabidopsis thaliana GN=VLN2 PE=1 SV=2	7.48E-08	0.573705	ko04810	Regulation of actin cytoskeleton	K05768	gelsolin	actin binding	actin filament binding	actin filament bundle assembly	cytoskeleton organization"										GO:0003779	GO:0007010	GO:0051015	GO:0051017"
	Pav_sc0000514.1_g120.1.br	AT4G21580.2		hypothetical protein PRUPE_7G059300 [Prunus persica] &gt	4.80E-15	-2.63925			K00344	NADPH2:quinone reductase [EC:1.6.5.5]
	Pav_sc0000514.1_g130.1.mk	AT4G21580.1		PREDICTED: quinone oxidoreductase PIG3-like isoform X2 [Prunus mume]	1.06E-07	-0.92936					oxidation-reduction process													GO:0055114
	Pav_sc0000514.1_g160.1.br	AT2G34930.1		PREDICTED: receptor-like protein 12 [Prunus mume]	1.01E-16	1.46828					protein binding													GO:0005515
	Pav_sc0000514.1_g190.1.mk	AT5G37010.1		FUNCTIONS IN: molecular_function unknown	0.005564409	-0.303151
	Pav_sc0000522.1_g060.1.mk	AT2G47850.3		hypothetical protein PRUPE_5G158400 [Prunus persica]	4.78E-06	-0.923099					metal ion binding													GO:0046872
	Pav_sc0000522.1_g070.1.mk	hypothetical protein PRUPE_5G158400 [Prunus persica]		tr|M5WSK0|M5WSK0_PRUPE Uncharacterized protein (Fragment) OS=Prunus persica GN=PRUPE_ppa016699mg PE=4 SV=1"	1.95E-13	-1.73594
	Pav_sc0000522.1_g110.1.mk	AT5G13210.1		PREDICTED: uncharacterized protein LOC103338205 [Prunus mume]	3.29E-09	-1.61171
	Pav_sc0000524.1_g070.1.mk	AT1G76660.1		INVOLVED IN: biological_process unknown	3.63E-11	1.17693
	Pav_sc0000531.1_g220.1.mk	AT4G30890.3	UBP24	sp|Q9FPS3|UBP24_ARATH Ubiquitin carboxyl-terminal hydrolase 24 OS=Arabidopsis thaliana GN=UBP24 PE=1 SV=1	4.18E-13	0.983564					protein deubiquitination	ubiquitin-dependent protein catabolic process"												GO:0006511	GO:0016579"
	Pav_sc0000532.1_g110.1.mk	arogenate dehydrogenase 2, chloroplastic [Prunus persica] &gt		gi|1139782492|gb|ONI16319.1| hypothetical protein PRUPE_3G092000 [Prunus persica]	0.000244208	-1.15887	ko01230	Biosynthesis of amino acids	K15227	arogenate dehydrogenase (NADP+), plant [EC:1.3.1.78]	chloroplast	oxidation-reduction process	prephenate dehydrogenase activity	prephenate dehydrogenase (NADP+) activity	tyrosine biosynthetic process"									GO:0004665	GO:0006571	GO:0008977	GO:0009507	GO:0055114"
	Pav_sc0000536.1_g130.1.mk	AT1G15760.1		tr|M5WU23|M5WU23_PRUPE Uncharacterized protein OS=Prunus persica GN=PRUPE_ppa011716mg PE=4 SV=1	3.47E-08	0.701505
	Pav_sc0000536.1_g150.1.mk	AT1G80510.1		PREDICTED: probable sodium-coupled neutral amino acid transporter 6 [Prunus mume]	0.001652716	0.48855
	Pav_sc0000539.1_g040.1.br	AT3G47110.1		probable LRR receptor-like serine/threonine-protein kinase At3g47570 isoform X1 [Prunus persica] &gt	0.001930472	0.452352					protein binding													GO:0005515
	Pav_sc0000540.1_g040.1.mk	AT4G17670.1		tr|M5WC62|M5WC62_PRUPE Uncharacterized protein OS=Prunus persica GN=PRUPE_ppa012410mg PE=4 SV=1	0.002138466	-0.874514
	Pav_sc0000540.1_g210.1.mk	AT4G02170.1		BEST Arabidopsis thaliana protein match is: unknown protein (TAIR:AT5G38700.1)	0.000186626	-2.24734
	Pav_sc0000543.1_g420.1.mk	AT1G64260.1		PREDICTED: uncharacterized protein LOC103412000 [Malus domestica]	1.19E-39	-3.4487
	Pav_sc0000543.1_g590.1.mk	AT2G26870.1	NPC2	hypothetical protein PRUPE_4G266000 [Prunus persica]	0.002596278	0.469771	ko00562	Inositol phosphate metabolism	K01114	phospholipase C [EC:3.1.4.3]	catalytic activity	hydrolase activity, acting on ester bonds	metabolic process"											GO:0003824	GO:0008152	GO:0016788"
	Pav_sc0000544.1_g040.1.mk	AT1G49410.1	TOM6	PREDICTED: mitochondrial import receptor subunit TOM6 homolog [Prunus mume] &gt	4.66E-08	0.849645					mitochondrial outer membrane translocase complex													GO:0005742
	Pav_sc0000544.1_g120.1.mk	60S ribosomal protein L10 [Prunus persica] &gt		gi|645262387|ref|XP_008236741.1| PREDICTED: 60S ribosomal protein L10 [Prunus mume] &gt	3.15E-16	0.981838	ko03010	Ribosome	K02866	large subunit ribosomal protein L10e	intracellular	ribosome	structural constituent of ribosome	translation"										GO:0003735	GO:0005622	GO:0005840	GO:0006412"
	Pav_sc0000544.1_g200.1.mk	AT3G52090.1	ATRPB13.6, NRPB11, NRPD11, NRPE11	DNA-directed RNA polymerases II, IV and V subunit 11 [Prunus persica] &gt	2.33E-09	0.757198	ko00230	Purine metabolism	K03008	DNA-directed RNA polymerase II subunit RPB11	DNA binding	DNA-directed RNA polymerase activity	protein dimerization activity	transcription, DNA-dependent"										GO:0003677	GO:0003899	GO:0006351	GO:0046983"
	Pav_sc0000544.1_g210.1.mk	AT4G34370.1	ATARI1, ARI1	PREDICTED: probable E3 ubiquitin-protein ligase ARI2 isoform X1 [Prunus mume] &gt	1.86E-11	0.820561			K11968	ariadne-1 [EC:2.3.2.27]	protein ubiquitination	ubiquitin-protein ligase activity"												GO:0004842	GO:0016567"
	Pav_sc0000544.1_g220.1.mk	AT4G34360.1		methyltransferase-like protein 13 [Prunus persica] &gt	0.004851583	0.512635
	Pav_sc0000544.1_g280.1.mk	AT3G18890.1		protein TIC 62, chloroplastic [Prunus persica] &gt	2.58E-05	0.456107
	Pav_sc0000544.1_g290.1.mk	AT1G65810.1		sp|Q8BV79|TRNK1_MOUSE TPR and ankyrin repeat-containing protein 1 OS=Mus musculus GN=Trank1 PE=2 SV=3	0.000112473	-0.318869					protein binding													GO:0005515
	Pav_sc0000544.1_g340.1.mk	4-hydroxy-3-methylbut-2-enyl diphosphate reductase, chloroplastic [Prunus persica] &gt		gi|1139755852|gb|ONH91309.1| hypothetical protein PRUPE_8G105800 [Prunus persica]	3.20E-20	1.17371	ko00900	Terpenoid backbone biosynthesis	K03527	4-hydroxy-3-methylbut-2-en-1-yl diphosphate reductase [EC:1.17.7.4]	4-hydroxy-3-methylbut-2-en-1-yl diphosphate reductase activity	dimethylallyl diphosphate biosynthetic process	isopentenyl diphosphate biosynthetic process, mevalonate-independent pathway	metal ion binding"										GO:0019288	GO:0046872	GO:0050992	GO:0051745"
	Pav_sc0000544.1_g350.1.mk	AT1G49380.1		cytochrome c biogenesis protein CCS1, chloroplastic [Prunus persica] &gt	5.82E-06	0.803333
	Pav_sc0000545.1_g100.1.mk	3-isopropylmalate dehydratase large subunit, chloroplastic [Prunus persica] &gt		gi|1139794220|gb|ONI26838.1| hypothetical protein PRUPE_1G049300 [Prunus persica]	1.55E-09	-1.12257	ko01210	2-Oxocarboxylic acid metabolism	K01703	3-isopropylmalate/(R)-2-methylmalate dehydratase large subunit [EC:4.2.1.33 4.2.1.35]	3-isopropylmalate dehydratase activity	metabolic process"												GO:0003861	GO:0008152"
	Pav_sc0000545.1_g110.1.mk	AT1G04550.1	IAA12, BDL	auxin-responsive protein IAA13 [Prunus persica] &gt	0.000363163	0.557832	ko04075	Plant hormone signal transduction	K14484	auxin-responsive protein IAA	nucleus	regulation of transcription, DNA-dependent"												GO:0005634	GO:0006355"
	Pav_sc0000546.1_g120.1.mk	AT5G63710.1		probable LRR receptor-like serine/threonine-protein kinase At5g63710 isoform X1 [Prunus persica] &gt	0.000899832	-0.702244					ATP binding	protein binding	protein kinase activity	protein phosphorylation"										GO:0004672	GO:0005515	GO:0005524	GO:0006468"
	Pav_sc0000546.1_g510.1.mk	AT3G07930.3		PREDICTED: glutamic acid-rich protein [Prunus mume]	0.008247862	-0.701252	ko03410	Base excision repair	K10801	methyl-CpG-binding domain protein 4 [EC:3.2.2.-]	base-excision repair	catalytic activity	DNA repair"											GO:0003824	GO:0006281	GO:0006284"
	Pav_sc0000546.1_g530.1.mk	AT3G18410.2		PREDICTED: NADH dehydrogenase [ubiquinone] 1 beta subcomplex subunit 10-B [Prunus mume] &gt	8.11E-07	-2.26828
	Pav_sc0000546.1_g560.1.mk	AT5G08430.1		Plus-3	1.05E-06	-1.05885					protein binding													GO:0005515
	Pav_sc0000549.1_g040.1.br	PREDICTED: uncharacterized protein LOC103342616 [Prunus mume]		tr|M5WB05|M5WB05_PRUPE Uncharacterized protein OS=Prunus persica GN=PRUPE_ppa013002mg PE=4 SV=1"	9.33E-05	2.12811
	Pav_sc0000549.1_g1040.1.mk	AT1G02090.1	FUS5, CSN7, COP15, ATCSN7	COP9 signalosome complex subunit 7 [Prunus persica] &gt	0.002043575	0.353156
	Pav_sc0000549.1_g1080.1.mk	AT5G47230.1	ERF5, ATERF-5, ATERF5	PREDICTED: ethylene-responsive transcription factor 5 [Prunus mume]	0.004735581	-1.10132			K09286	EREBP-like factor	DNA binding	regulation of transcription, DNA-dependent	sequence-specific DNA binding transcription factor activity"											GO:0003677	GO:0003700	GO:0006355"
	Pav_sc0000549.1_g110.1.mk	AT4G17615.1	CBL1, ATCBL1, SCABP5	PREDICTED: calcineurin B-like protein 1 [Prunus mume]	1.24E-64	2.56266	ko04010	MAPK signaling pathway	K06268	serine/threonine-protein phosphatase 2B regulatory subunit	calcium ion binding													GO:0005509
	Pav_sc0000549.1_g1160.1.mk	AT4G02570.4	CUL1	hypothetical protein PRUPE_5G063000 [Prunus persica]	1.27E-12	-0.296463					ubiquitin-dependent protein catabolic process	ubiquitin protein ligase binding"												GO:0006511	GO:0031625"
	Pav_sc0000549.1_g1190.1.br	AT5G07920.1	DGK1, ATDGK1	hypothetical protein PRUPE_6G357700, partial [Prunus persica]	0.002507352	-1.68804
	Pav_sc0000549.1_g120.1.mk	AT1G60940.2	SNRK2-10, SNRK2.10, SRK2B	hypothetical protein DCAR_008326 [Daucus carota subsp. sativus]	1.71E-09	0.731073					ATP binding	protein kinase activity	protein phosphorylation"											GO:0004672	GO:0005524	GO:0006468"
	Pav_sc0000549.1_g410.1.mk	AT5G07440.2	GDH2	glutamate dehydrogenase 2 [Prunus persica] &gt	5.51E-29	-1.86563	ko01200	Carbon metabolism	K00261	glutamate dehydrogenase (NAD(P)+) [EC:1.4.1.3]	cellular amino acid metabolic process	glutamate dehydrogenase (NAD+) activity	oxidation-reduction process	oxidoreductase activity	oxidoreductase activity, acting on the CH-NH2 group of donors, NAD or NADP as acceptor"									GO:0004352	GO:0006520	GO:0016491	GO:0016639	GO:0055114"
	Pav_sc0000549.1_g430.1.mk	AT4G17600.1	LIL3	PREDICTED: uncharacterized protein LOC103337126 [Prunus mume]	0.002292429	-0.754057
	Pav_sc0000549.1_g560.1.mk	uncharacterized protein LOC109949112 [Prunus persica] &gt		gi|1139771920|gb|ONI06392.1| hypothetical protein PRUPE_5G058200 [Prunus persica]"	1.10E-08	-2.30848
	Pav_sc0000549.1_g600.1.mk	AT4G16970.1		probable serine/threonine-protein kinase cdc7 [Prunus persica] &gt	0.003540828	-1.05917	ko04110	Cell cycle	K02214	cell division control protein 7 [EC:2.7.11.1]	ATP binding	protein kinase activity	protein phosphorylation"											GO:0004672	GO:0005524	GO:0006468"
	Pav_sc0000549.1_g660.1.br				0.006522863	1.00757
	Pav_sc0000549.1_g770.1.mk	AT4G14920.1		hypothetical protein PRUPE_5G059900 [Prunus persica]	2.72E-05	-0.372203
	Pav_sc0000551.1_g030.1.mk	AT2G20630.1	PIA1	PREDICTED: probable protein phosphatase 2C 44 [Prunus mume]	1.06E-06	0.644168			K17506	protein phosphatase 1L [EC:3.1.3.16]	catalytic activity	protein dephosphorylation	protein serine/threonine phosphatase activity"											GO:0003824	GO:0004722	GO:0006470"
	Pav_sc0000551.1_g080.1.mk	AT5G58130.1	ROS3	PREDICTED: uncharacterized protein LOC103324298 [Prunus mume]	0.001182382	-0.692833					nucleic acid binding													GO:0003676
	Pav_sc0000551.1_g090.1.mk	AT5G58110.1		ATPase activators | chr5:23515275-23516479 FORWARD LENGTH=196	0.00645196	-0.664633					ATPase activator activity	chaperone binding"												GO:0001671	GO:0051087"
	Pav_sc0000553.1_g400.1.mk	AT2G26800.1		hydroxymethylglutaryl-CoA lyase, mitochondrial [Prunus persica] &gt	0.005414706	-0.670177	ko00650	Butanoate metabolism	K01640	hydroxymethylglutaryl-CoA lyase [EC:4.1.3.4]	catalytic activity													GO:0003824
	Pav_sc0000553.1_g470.1.mk	uncharacterized protein LOC109947404 [Prunus persica]			0.000180126	-1.5907
	Pav_sc0000554.1_g050.1.br	17.8 kDa class I heat shock protein [Prunus persica] &gt		gi|1139791066|gb|ONI24493.1| hypothetical protein PRUPE_2G243400 [Prunus persica]	0.005414706	-1.20465	ko04141	Protein processing in endoplasmic reticulum	K13993	HSP20 family protein
	Pav_sc0000554.1_g060.1.mk				8.04E-07	0.983239
	Pav_sc0000554.1_g100.1.mk	AT5G05940.1	ATROPGEF5, ROPGEF5	PREDICTED: rop guanine nucleotide exchange factor 5-like [Prunus mume]	0.000370495	-0.859785					Rho guanyl-nucleotide exchange factor activity													GO:0005089
	Pav_sc0000554.1_g1000.1.mk	AT3G55420.1		Has 21 Blast hits to 21 proteins in 8 species: Archae - 0	7.30E-05	1.70054
	Pav_sc0000554.1_g1050.1.mk	AT3G12580.1	HSP70, ATHSP70	PREDICTED: heat shock cognate 70 kDa protein-like [Prunus mume]	0.004005345	-0.743902	ko03040	Spliceosome	K03283	heat shock 70kDa protein 1/8
	Pav_sc0000554.1_g1120.1.mk	PREDICTED: B3 domain-containing protein REM5-like [Prunus mume]		tr|M5X5J5|M5X5J5_PRUPE Uncharacterized protein (Fragment) OS=Prunus persica GN=PRUPE_ppa025002mg PE=4 SV=1"	0.004800853	0.121813
	Pav_sc0000554.1_g1610.1.mk	AT3G46060.3	ARA3	PREDICTED: ras-related protein RABE1c-like [Prunus mume]	0.000324082	-0.849957					GTPase activity	GTP binding"												GO:0003924	GO:0005525"
	Pav_sc0000554.1_g1670.1.mk	aquaporin TIP1-3 [Prunus persica] &gt		gi|1139790762|gb|ONI24189.1| hypothetical protein PRUPE_2G229500 [Prunus persica]	1.46E-17	-3.18509					membrane	transport	transporter activity"											GO:0005215	GO:0006810	GO:0016020"
	Pav_sc0000554.1_g1840.1.br	AT3G55270.1	MKP1, ATMKP1	PREDICTED: protein-tyrosine-phosphatase MKP1 [Fragaria vesca subsp. vesca] &gt	0.000173463	-1.46911					dephosphorylation	phosphatase activity	protein dephosphorylation	protein tyrosine phosphatase activity	protein tyrosine/serine/threonine phosphatase activity"									GO:0004725	GO:0006470	GO:0008138	GO:0016311	GO:0016791"
	Pav_sc0000554.1_g1910.1.mk	AT2G39450.1	MTP11, ATMTP11	metal tolerance protein 11-like [Prunus persica]	6.28E-56	-4.30958					cation transmembrane transporter activity	cation transport	integral to membrane	rRNA processing	transmembrane transport"									GO:0006364	GO:0006812	GO:0008324	GO:0016021	GO:0055085"
	Pav_sc0000554.1_g1980.1.br	PREDICTED: uncharacterized protein LOC103343702 [Prunus mume] &gt		gi|645281998|ref|XP_008245609.1| PREDICTED: uncharacterized protein LOC103343748 [Prunus mume]	0.000118285	1.03904
	Pav_sc0000554.1_g1990.1.mk	AT2G39450.1	MTP11, ATMTP11	metal tolerance protein 11 isoform X1 [Prunus persica] &gt	4.41E-07	-1.11258					cation transmembrane transporter activity	cation transport	integral to membrane	transmembrane transport"										GO:0006812	GO:0008324	GO:0016021	GO:0055085"
	Pav_sc0000554.1_g2000.1.mk	AT5G13550.1	SULTR4	1 | sulfate transporter 4.1 | chr5:4355412-4359490 REVERSE LENGTH=685	2.12E-09	0.787184					integral to membrane	membrane	secondary active sulfate transmembrane transporter activity	sulfate transmembrane transporter activity	sulfate transport	transmembrane transport"								GO:0008271	GO:0008272	GO:0015116	GO:0016020	GO:0016021	GO:0055085"
	Pav_sc0000554.1_g2030.1.mk	AT1G75270.1	DHAR2	dehydroascorbate reductase 2 [Prunus avium]	5.52E-08	-1.02637					protein binding													GO:0005515
	Pav_sc0000554.1_g2040.1.mk	AT1G07730.2		dirigent protein 25 [Prunus persica] &gt	0.00750317	-0.725626					isomerase activity													GO:0016853
	Pav_sc0000554.1_g220.1.mk	AT2G39830.1	DAR2	PREDICTED: protein DA1-related 2 isoform X1 [Prunus mume]	7.78E-06	0.796018
	Pav_sc0000554.1_g2200.1.mk	tr		UPF0769 protein C21orf59 homolog [Prunus persica] &gt	0.000123706	-0.821903
	Pav_sc0000554.1_g2260.1.mk	AT1G28060.1		PREDICTED: U4/U6 small nuclear ribonucleoprotein Prp3 [Prunus mume]	0.002524638	0.381099	ko03040	Spliceosome	K12843	U4/U6 small nuclear ribonucleoprotein PRP3	nuclear mRNA splicing, via spliceosome	U4/U6 x U5 tri-snRNP complex"												GO:0000398	GO:0046540"
	Pav_sc0000554.1_g230.1.mk	AT2G29400.1	TOPP1, PP1-AT	PREDICTED: BTB/POZ domain-containing protein At1g01640-like [Malus domestica]	3.12E-13	-1.66227	ko04340	Hedgehog signaling pathway	K10523	speckle-type POZ protein	hydrolase activity	protein binding"												GO:0005515	GO:0016787"
	Pav_sc0000554.1_g290.1.mk	AT3G55610.1	P5CS2	delta-1-pyrroline-5-carboxylate synthase [Prunus persica] &gt	5.31E-12	-1.43745	ko01230	Biosynthesis of amino acids	K12657	delta-1-pyrroline-5-carboxylate synthetase [EC:2.7.2.11 1.2.1.41]	catalytic activity	cytoplasm	glutamate 5-kinase activity	glutamate-5-semialdehyde dehydrogenase activity	metabolic process	oxidation-reduction process	oxidoreductase activity	proline biosynthetic process"						GO:0003824	GO:0004349	GO:0004350	GO:0005737	GO:0006561	GO:0008152	GO:0016491	GO:0055114"
	Pav_sc0000554.1_g310.1.mk	AT2G39770.2	CYT1	GDP-mannose pyrophosphorylase [Prunus avium]	0.000182929	0.449909	ko00051	Fructose and mannose metabolism	K00966	mannose-1-phosphate guanylyltransferase [EC:2.7.7.13]	biosynthetic process	nucleotidyltransferase activity"												GO:0009058	GO:0016779"
	Pav_sc0000554.1_g320.1.mk	AT5G02070.1		sp|Q9LZM4|WAKLQ_ARATH Wall-associated receptor kinase-like 20 OS=Arabidopsis thaliana GN=WAKL20 PE=2 SV=1	0.003530973	-1.55895					polysaccharide binding													GO:0030247
	Pav_sc0000554.1_g370.1.mk	AT2G39750.1		PREDICTED: probable methyltransferase PMT11 [Juglans regia]	0.000163491	0.645773					methyltransferase activity													GO:0008168
	Pav_sc0000554.1_g380.1.mk	AT2G39740.1		protein HESO1 isoform X2 [Prunus persica]	2.03E-06	-1.1057					nucleotidyltransferase activity													GO:0016779
	Pav_sc0000554.1_g420.1.mk	AT3G11420.1		tr|M5WZB3|M5WZB3_PRUPE Uncharacterized protein OS=Prunus persica GN=PRUPE_ppa005096mg PE=4 SV=1	2.09E-13	-1.74341
	Pav_sc0000554.1_g660.1.mk	AP3-complex subunit beta-A [Prunus persica] &gt		gi|1139790947|gb|ONI24374.1| hypothetical protein PRUPE_2G236800 [Prunus persica]	0.000746797	0.363849	ko04142	Lysosome	K12397	AP-3 complex subunit beta	AP-3 adaptor complex	binding	intracellular protein transport	membrane coat	vesicle-mediated transport"									GO:0005488	GO:0006886	GO:0016192	GO:0030117	GO:0030123"
	Pav_sc0000554.1_g740.1.mk	AT1G64260.1		tr|M5X7E2|M5X7E2_PRUPE Uncharacterized protein (Fragment) OS=Prunus persica GN=PRUPE_ppa026541m3g PE=4 SV=1	1.99E-20	-2.15756					zinc ion binding													GO:0008270
	Pav_sc0000554.1_g860.1.mk	AT3G55460.1	SCL30, At-SCL30	PREDICTED: serine/arginine-rich SC35-like splicing factor SCL30 [Prunus mume]	0.001202259	-0.834472	ko03040	Spliceosome	K12900	FUS-interacting serine-arginine-rich protein 1	nucleic acid binding													GO:0003676
	Pav_sc0000554.1_g930.1.mk	AT2G39650.1		PREDICTED: uncharacterized protein LOC103332654 [Prunus mume]	0.001118731	1.01268
	Pav_sc0000554.1_g980.1.mk	AT3G55430.1		PREDICTED: glucan endo-1,3-beta-glucosidase-like [Prunus mume]	1.75E-12	1.93067					carbohydrate metabolic process	hydrolase activity, hydrolyzing O-glycosyl compounds"												GO:0004553	GO:0005975"
	Pav_sc0000555.1_g110.1.mk	AT1G69040.2	ACR4	hypothetical protein PRUPE_1G221900 [Prunus persica]	6.16E-06	-0.96205
	Pav_sc0000555.1_g160.1.mk	AT3G27010.1	AT-TCP20, PCF1, TCP20, ATTCP20	sp|Q9LSD5|TCP20_ARATH Transcription factor TCP20 OS=Arabidopsis thaliana GN=TCP20 PE=1 SV=1	1.48E-22	-1.73049
	Pav_sc0000556.1_g040.1.mk	AT4G12070.1		INVOLVED IN: biological_process unknown	1.63E-05	-1.47842
	Pav_sc0000556.1_g070.1.mk	AT5G12930.1		Has 1807 Blast hits to 1807 proteins in 277 species: Archae - 0	0.000906182	-0.344153
	Pav_sc0000556.1_g090.1.mk	AT3G20820.1		PREDICTED: DNA-damage-repair/toleration protein DRT100 [Prunus mume]	1.61E-69	2.88827					protein binding													GO:0005515
	Pav_sc0000556.1_g110.1.mk	AT5G12950.1		PREDICTED: uncharacterized protein LOC103319586 [Prunus mume]	5.16E-07	0.908691					alpha-N-arabinofuranosidase activity	catalytic activity	L-arabinose metabolic process"											GO:0003824	GO:0046373	GO:0046556"
	Pav_sc0000556.1_g130.1.mk	AT3G20830.1		PREDICTED: serine/threonine-protein kinase UCNL [Prunus mume]	8.91E-31	2.76013					ATP binding	protein kinase activity	protein phosphorylation"											GO:0004672	GO:0005524	GO:0006468"
	Pav_sc0000557.1_g1080.1.mk	AT5G58000.1		reticulon-like protein B21 [Prunus persica] &gt	3.34E-08	1.00809
	Pav_sc0000557.1_g1160.1.mk	AT2G24260.1	LRL1	sp|Q9ZUG9|BH066_ARATH Transcription factor bHLH66 OS=Arabidopsis thaliana GN=BHLH66 PE=2 SV=1	5.85E-06	-1.20621					protein dimerization activity													GO:0046983
	Pav_sc0000557.1_g1170.1.mk	AT2G24270.4	ALDH11A3	hypothetical protein PRUPE_7G260700 [Prunus persica]	1.03E-23	-1.79797	ko01200	Carbon metabolism	K00131	glyceraldehyde-3-phosphate dehydrogenase (NADP+) [EC:1.2.1.9]	metabolic process	oxidation-reduction process	oxidoreductase activity"											GO:0008152	GO:0016491	GO:0055114"
	Pav_sc0000557.1_g1290.1.mk	AT5G58070.1	ATTIL, TIL	sp|Q9FGT8|TIL_ARATH Temperature-induced lipocalin-1 OS=Arabidopsis thaliana GN=TIL PE=1 SV=1	1.78E-28	-1.76284			K03098	apolipoprotein D and lipocalin family protein	transporter activity													GO:0005215
	Pav_sc0000557.1_g130.1.mk	AT2G44160.1	MTHFR2	methylenetetrahydrofolate reductase 2 [Prunus persica] &gt	4.81E-13	0.898641	ko01200	Carbon metabolism	K00297	methylenetetrahydrofolate reductase (NADPH) [EC:1.5.1.20]	methionine metabolic process	methylenetetrahydrofolate reductase (NADPH) activity	oxidation-reduction process"											GO:0004489	GO:0006555	GO:0055114"
	Pav_sc0000557.1_g1310.1.mk	AT2G24300.2		PREDICTED: calmodulin-binding protein 60 E isoform X2 [Prunus mume]	0.000266862	0.643096					calmodulin binding	response to stress"												GO:0005516	GO:0006950"
	Pav_sc0000557.1_g1320.1.mk	AT2G25180.1	ARR12, RR12	sp|Q6K8X6|ORR23_ORYSJ Two-component response regulator ORR23 OS=Oryza sativa subsp. japonica GN=RR23 PE=2 SV=1	0.002308365	0.925304	ko04075	Plant hormone signal transduction	K14491	two-component response regulator ARR-B family	DNA binding	two-component signal transduction system (phosphorelay)"												GO:0000160	GO:0003677"
	Pav_sc0000557.1_g1340.1.mk	AT5G58200.1		PREDICTED: uncharacterized protein LOC103341233 isoform X2 [Prunus mume]	1.22E-05	-1.09089
	Pav_sc0000557.1_g200.1.mk	AT3G59890.1		hypothetical protein PRUPE_7G270700 [Prunus persica]	0.00493988	1.0051	ko01230	Biosynthesis of amino acids	K00215	4-hydroxy-tetrahydrodipicolinate reductase [EC:1.17.1.8]	dihydrodipicolinate reductase activity	lysine biosynthetic process via diaminopimelate	NADPH binding	oxidation-reduction process"										GO:0008839	GO:0009089	GO:0055114	GO:0070402"
	Pav_sc0000557.1_g220.1.mk	AT2G31840.1		PREDICTED: uncharacterized protein LOC103341347 [Prunus mume]	0.000572538	-0.55137
	Pav_sc0000557.1_g360.1.mk	2-alkenal reductase (NADP(+)-dependent) [Prunus persica] &gt		gi|1139763748|gb|ONH98845.1| hypothetical protein PRUPE_7G268800 [Prunus persica] &gt	0.001922377	-0.845218
	Pav_sc0000557.1_g400.1.mk	AT2G44065.2		sp|P92812|RM02_ORYSJ 60S ribosomal protein L2, mitochondrial OS=Oryza sativa subsp. japonica GN=RPL2 PE=2 SV=2	6.45E-06	0.860331					intracellular	ribosome	structural constituent of ribosome	translation"										GO:0003735	GO:0005622	GO:0005840	GO:0006412"
	Pav_sc0000557.1_g430.1.mk	AT2G43820.1	GT, UGT74F2, ATSAGT1, SGT1, SAGT1	PREDICTED: UDP-glycosyltransferase 74F2-like [Prunus mume]	1.64E-31	-2.03871			K13691	pathogen-inducible salicylic acid glucosyltransferase [EC:2.4.1.-]	metabolic process	transferase activity, transferring hexosyl groups"												GO:0008152	GO:0016758"
	Pav_sc0000557.1_g510.1.mk	AT5G10460.1		glycerol-3-phosphate phosphatase [Prunus persica] &gt	1.41E-11	0.875863
	Pav_sc0000557.1_g580.1.mk	AT1G52790.1		PREDICTED: probable inactive 2-oxoglutarate-dependent dioxygenase AOP2 [Prunus mume]	1.80E-12	-1.33262
	Pav_sc0000557.1_g630.1.mk	AT4G30825.1		pentatricopeptide repeat-containing protein At4g30825, chloroplastic [Prunus persica] &gt	7.18E-07	-1.57372					nucleic acid binding	protein binding"												GO:0003676	GO:0005515"
	Pav_sc0000557.1_g730.1.mk	AT5G17420.1	IRX3, CESA7, ATCESA7, MUR10	cellulose synthase A catalytic subunit 7 [UDP-forming] [Prunus persica] &gt	6.63E-07	-2.21165			K10999	cellulose synthase A [EC:2.4.1.12]	cellulose biosynthetic process	cellulose synthase (UDP-forming) activity	DNA binding	membrane"										GO:0003677	GO:0016020	GO:0016760	GO:0030244"
	Pav_sc0000557.1_g790.1.mk	tr		uncharacterized protein LOC109950252 [Prunus persica] &gt	0.001955981	0.417783
[truncated: 3,025 more rows]

## Sheet: Skin PreD
Description of ‘Early Bigi’ genes that identified in skin tissue at pre-dipping stage.
[truncated: 9,905 more rows]
[truncated: 4 more columns]

[truncated: 2 more sheets: Skin PostD, Flesh PostD]
