# Supplementary material for: Genotype- and tissue-specific metabolic networks and hub genes involved in water-induced distinct sweet cherry fruit cracking phenotypes
Source: Comput Struct Biotechnol J. 2021 Sep 28;19:5406–20. doi: 10.1016/j.csbj.2021.09.030 (PMC8501671; doi:10.1016/j.csbj.2021.09.030)
Supplement: Supplementary data 7 [file mmc7.xlsx]

## Sheet: cracking related genes
	Supplementary Table 3. Description of cracking-selected genes that related to ABA, ethylene, expansins, pectin and aquaporins metabolism.
																												Mean
				PreD Skin Regina			PreD Flesh Regina			PostD Skin Regina			PostD Flesh Regina			PreD Skin Early Bigi			PreD Flesh Early Bigi			PostD Skin Early Bigi			PostD Flesh Early Bigi			PreD Skin Regina	PreD Flesh Regina	PostD Skin Regina	PostD Flesh Regina	PreD Skin Early Bigi	PreD Flesh Early Bigi	PostD Skin Early Bigi	PostD Flesh Early Bigi	q-value
	Aquaporin related genes		geneid	A	B	C	A	B	C	A	B	C	A	B	C	A	B	C	A	B	C	A	B	C	A	B	C	1	2	3	4	5	6	7	8	1vs2		1vs3		1vs5		1vs7		2vs4		2vs6		3vs4
	PIP 2.1	PaPIP 2;1	Pav_sc0000084.1_g370.1.mk	269.557	281.808	274.795	122.724	106.164	100.405	244.527	239.306	239.254	138.711	134.075	141.095	374.386	367.675	371.241	196.824	312.656	322.327	395.699	403.982	403.599	273.266	259.286	284.831	275.387	109.764	241.029	137.961	371.101	277.269	401.093	272.461	4.15E-37	TRUE	0.000425648	TRUE	1.03E-163	TRUE	6.70E-82	TRUE	0.051791534	FALSE	7.28E-13	TRUE	2.78E-19	TRUE
	PIP 2.3	PaPIP 2;3	Pav_sc0000094.1_g140.1.mk	2.48528	0.518594	0.332872	49.8706	34.984	35.6972	0.320313	0.61496	0.892104	16.187	27.6478	20.5375	2.97083	5.80663	1.80995	56.8368	40.6599	52.3298	2.31559	2.505	0.508742	19.3214	25.3506	27.6786	1.11225	40.1839	0.609126	21.4575	3.52914	49.9422	1.77645	24.1169	4.77E-62	TRUE	1	FALSE	0.00076459	TRUE	0.434953485	FALSE	0.002949881	TRUE	0.069926367	FALSE	2.24E-55	TRUE
	PIP 1.1	PaPIP 1;1	Pav_sc0000102.1_g320.1.mk	69.2826	71.5003	69.0719	230.568	205.611	226.423	65.1348	63.2493	63.6819	179.287	213.983	187.805	42.4779	46.0664	42.6214	155.192	138.499	136.627	40.1861	40.4961	42.0007	138.509	138.077	125.988	69.9516	220.868	64.022	193.692	43.7219	143.439	40.8943	134.191	2.53E-83	TRUE	0.633952575	FALSE	1.09E-14	TRUE	9.09E-09	TRUE	1	FALSE	0.031172889	FALSE	1.29E-76	TRUE
	PIP 2.4	PaPIP 2;4	Pav_sc0000373.1_g580.1.mk	27.1739	24.6267	27.9928	98.6213	100.546	89.983	25.7521	24.5225	23.2379	105.332	89.9409	85.758	4.67073	4.97955	5.29141	14.9594	12.252	14.3354	3.61693	3.45923	3.32662	12.1189	13.9462	14.5201	26.5978	96.3835	24.5042	93.6771	4.98056	13.849	3.46759	13.5284	7.93E-79	TRUE	1	FALSE	4.80E-105	TRUE	7.44E-103	TRUE	1	FALSE	2.16E-55	TRUE	2.82E-59	TRUE
	TIP1-3	PaTIP1;3	Pav_sc0000554.1_g1670.1.mk	101.446	123.494	124.095	65.5061	72.672	63.7598	113.344	110.859	98.431	66.2713	56.5997	70.9565	39.5481	35.6914	35.0259	2.00805	9.27722	8.24752	61.7534	54.0302	58.9675	5.87285	7.64083	11.7188	116.345	67.3126	107.545	64.6091	36.7551	6.51093	58.2504	8.41081	1.12E-10	TRUE	1	FALSE	2.44E-46	TRUE	1.64E-08	TRUE	1	FALSE	1.46E-17	TRUE	7.25E-08	TRUE
	PIP 1.3	PaPIP 1;3	Pav_sc0000886.1_g110.1.mk	97.2939	102.617	98.5074	196.854	187.084	200.44	87.4038	92.1298	80.0434	164.349	194.127	174.881	42.0143	40.5794	38.4097	144.984	103.255	91.1314	28.7684	25.4738	25.9729	82.4216	76.1209	68.2175	99.4726	194.793	86.5257	177.785	40.3345	113.123	26.7383	75.5867	1.79E-35	TRUE	0.137122612	FALSE	3.16E-97	TRUE	3.81E-96	TRUE	1	FALSE	0.011722371	FALSE	3.07E-29	TRUE
	SIP 2.1	PaSIP 2;1	Pav_sc0001023.1_g110.1.mk	2.99053	3.29271	3.23844	2.91837	2.96365	3.35238	2.75543	2.39312	2.49714	3.65368	2.80156	2.78271	4.66498	4.6851	4.07779	6.10571	5.37702	3.68093	4.64109	3.5311	4.44582	6.34483	5.19221	5.03562	3.1739	3.07814	2.54856	3.07932	4.47595	5.05455	4.206	5.52422	1	FALSE	0.390862126	FALSE	6.61E-10	TRUE	1.46E-07	TRUE	1	FALSE	0.000684845	TRUE	0.359861074	FALSE
	TIP 1.1	PaTIP 1;1	Pav_sc0001169.1_g140.1.mk	238.747	237.467	250.085	490.997	488.472	495.646	343.937	333.659	330.449	596.294	484.826	596.215	92.3225	92.8552	85.8247	269.226	189.936	180.577	101.524	107.309	109.743	191.238	249.045	239.645	242.099	491.705	336.015	559.112	90.3341	213.246	106.192	226.643	2.15E-41	TRUE	2.64E-36	TRUE	1.39E-112	TRUE	3.86E-34	TRUE	0.536904061	FALSE	1.09E-07	TRUE	4.41E-11	TRUE
	SIP 1.2	PaSIP 1;2	Pav_sc0001877.1_g190.1.mk	4.56266	5.20659	5.53412	3.62144	3.52307	4.32323	4.10743	4.53887	3.70234	2.6845	3.62343	2.87383	3.76524	3.22709	3.80279	4.83573	3.81899	4.22975	2.17027	2.35093	2.19985	3.7619	3.30447	2.6284	5.10113	3.82258	4.11621	3.06059	3.59838	4.29482	2.24035	3.23159	0.017938331	FALSE	0.156983871	FALSE	0.14339852	FALSE	1.65E-09	TRUE	0.97147558	FALSE	0.207354845	FALSE	0.032786397	FALSE
	PIP 2.2	PaPIP 2;2	Pav_sc0000362.1_g080.1.mk	0.160648	0.804524	0.430337	3.26549	1.23132	1.69281	0.33128	0.477011	0.615099	2.9041	1.80596	1.6339	1.10953	1.72884	1.44648	2.96455	1.82115	2.82452	1.02638	1.14299	0.526161	3.71584	4.782	1.91908	0.46517	2.06321	0.474463	2.11465	1.42828	2.53674	0.898508	3.4723	0.000154355	TRUE	1	FALSE	2.00E-05	TRUE	0.020993155	FALSE	1	FALSE	0.770164134	FALSE	3.26E-07	TRUE
	NIP 5.1	PaNIP 5;1	Pav_sc0000589.1_g060.1.mk	0.967317	0.837287	0.892524	3.13705	2.72486	2.75049	0.554097	0.744655	0.565845	2.11438	1.66135	1.50307	0.256956	0.273945	0.199243	0.425013	0.138456	0.335271	0.371953	0.15294	0.322686	0.22098	0.275804	0.106994	0.899043	2.8708	0.621532	1.7596	0.243381	0.29958	0.282526	0.20126	8.48E-18	TRUE	0.338170447	FALSE	1.57E-06	TRUE	0.00018584	TRUE	0.055361776	FALSE	1.79E-21	TRUE	2.82E-09	TRUE
	SIP 1.1	PaSIP 1;1	Pav_sc0001077.1_g160.1.mk	129.67	131.741	123.414	344.692	324.451	337.134	109.444	103.568	97.4602	262.167	272.573	244.243	141.181	153.074	146.331	246.682	240.115	244.435	92.1845	96.0522	95.5423	227.33	212.109	175.548	128.275	335.426	103.491	259.661	146.862	243.744	94.593	204.996	1.18E-60	TRUE	0.000785727	TRUE	2.88E-16	TRUE	1	FALSE	0.16720214	FALSE	0.365937017	FALSE	2.77E-42	TRUE
	PIP 1C	PaPIP 1C	Pav_sc0000568.1_g110.1.mk	0.0283655	0.0315675	0	0.532231	0.234136	0.654729	0	0.0280751	0	0.0301631	0.61118	0.230797	0.0904193	0	0.150238	1.37592	1.28623	1.15832	0.0302043	0.0538175	0.0619357	1.25388	0.78612	1.52482	0.0199777	0.473699	0.00935836	0.290713	0.080219	1.27349	0.0486525	1.18827	8.84E-09	TRUE	1	FALSE	0.242621268	FALSE	0.80603443	FALSE	1	FALSE	1.13E-05	TRUE	0.0007013	TRUE
	Expansin related genes
	A2-like.1	PaA2-like.1	Pav_co4016743.1_g010.1.br	48.906	61.4496	49.8672	83.8704	38.601	56.2047	139.891	134.286	117.034	130.013	128.949	116.73	112.312	121.525	108.208	168.438	71.9434	56.37	173.448	169.863	167.068	115.959	147.359	116.216	53.4076	59.5587	130.403	125.231	114.015	98.9172	170.127	126.512	1	FALSE	1.79E-38	TRUE	4.76E-44	TRUE	7.13E-94	TRUE	9.81E-05	TRUE	0.083359134	FALSE	1	FALSE
	A2-like.2	PaA2-like.2	Pav_sc0000244.1_g040.1.mk	13.6774	14.8291	14.2776	24.0319	9.56049	14.7167	42.5253	41.938	37.8594	35.236	39.7604	40.2267	35.0589	31.1474	33.4579	55.9068	22.7418	18.5536	55.5537	55.846	54.8029	27.6862	42.6962	40.7769	14.2614	16.103	40.7743	38.4077	33.2214	32.4007	55.4009	37.0531	1	FALSE	9.14E-88	TRUE	5.46E-80	TRUE	5.59E-178	TRUE	2.48E-05	TRUE	0.015648542	FALSE	1	FALSE
	A5	PaA5	Pav_sc0000484.1_g690.1.mk	21.0638	25.0671	20.8401	0	0.181299	0.231447	17.2796	18.5655	16.9248	0	0	0.0781873	17.317	17.9394	19.2184	0	0	0	25.7855	23.4097	25.2624	0.0790286	0	0	22.3237	0.137582	17.59	0.0260624	18.1583	0	24.8192	0.0263429	1.57E-141	TRUE	0.017845193	FALSE	1	FALSE	9.52E-08	TRUE	1	FALSE	0.347456811	FALSE	6.33E-137	TRUE
	A4	PaA4	Pav_sc0000554.1_g630.1.mk	2.31584	1.9779	1.99091	2.07721	0.508055	0.621558	0.721894	0.799582	0.74751	1.05949	1.51361	1.25985	1.94567	1.58624	2.33907	0.709897	0.416274	0.733092	4.50183	3.95955	3.49847	0.996577	0.663371	0.562944	2.09488	1.06894	0.756328	1.27765	1.95699	0.619754	3.98662	0.740964	0.134050051	FALSE	1.46E-12	TRUE	0.72462732	FALSE	1.76E-19	TRUE	1	FALSE	0.876758885	FALSE	0.003791144	TRUE
	B3	PaB3	Pav_sc0000592.1_g480.1.mk	2.76925	3.10387	2.68112	1.48458	1.6094	1.70717	2.98787	2.96605	2.76437	1.78788	2.03835	1.6195	2.83738	2.95776	3.08014	1.64781	1.91619	1.95205	3.08568	3.07738	2.89375	2.03344	2.0608	2.61891	2.85142	1.60038	2.90609	1.81524	2.95843	1.83868	3.01894	2.23772	6.43E-11	TRUE	1	FALSE	0.000125687	TRUE	9.46E-07	TRUE	0.893522541	FALSE	0.127972478	FALSE	7.97E-07	TRUE
	B1-like	PaB1-like	Pav_sc0001243.1_g200.1.mk	0.973778	0.722468	0.695601	6.36113	0.0765506	0.260599	1.27178	0.771047	1.18068	0.0690326	0.243265	0.0660265	6.20813	5.95673	6.39543	0.616106	0.735933	0.589109	6.01404	6.52797	6.94569	0.467159	0.466446	0.258502	0.797283	2.23276	1.0745	0.126108	6.18677	0.647049	6.4959	0.397369	0.333455478	FALSE	0.800111192	FALSE	6.25E-52	TRUE	2.57E-55	TRUE	0.062339894	FALSE	0.575235971	FALSE	2.50E-07	TRUE
	A6	PaA6	Pav_sc0001280.1_g510.1.mk	0	0.0755259	0.145434	0.353715	0.240075	0.0681066	0.139947	0	0	0.144332	0.254306	0.414139	1.29798	1.15316	0.359446	5.58193	4.19637	2.46339	1.95114	2.06015	1.7041	1.60462	1.18421	1.89164	0.0736534	0.220632	0.0466491	0.270926	0.936863	4.08056	1.90513	1.56016	0.599007503	FALSE	1	FALSE	6.56E-08	TRUE	9.52E-23	TRUE	1	FALSE	5.62E-17	TRUE	0.091401148	FALSE
	12	Pa12	Pav_sc0002828.1_g410.1.mk	1.55138	1.58263	1.20055	2.98728	1.11794	1.98938	1.66624	1.62081	1.36125	1.71844	1.83687	1.68743	4.48737	4.3203	5.52357	1.31783	1.99851	2.83519	9.91171	9.34127	10.5857	6.60086	4.71087	3.47485	1.44486	2.03153	1.54943	1.74758	4.77708	2.05051	9.94623	4.92886	0.339883066	FALSE	1	FALSE	6.54E-49	TRUE	4.37E-153	TRUE	1	FALSE	1	FALSE	0.810600965	FALSE
	A1.1	PaA1.1	Pav_sc0000220.1_g1190.1.mk	1004.65	1082.29	1059.74	267.135	292.273	315.979	1185.9	1195.84	1130.53	459.84	512.431	588.868	1110.1	1159.24	1164.78	1222.59	1061.7	1141	895.612	941.327	976.713	1381.58	1213.92	1101.51	1048.89	291.796	1170.76	520.38	1144.71	1141.76	937.884	1232.33	5.83E-112	TRUE	2.59E-06	TRUE	1.26E-23	TRUE	0.000216104	TRUE	5.90E-12	TRUE	1.09E-50	TRUE	3.98E-31	TRUE
	A8-like	PaA8-like	Pav_sc0000375.1_g050.1.mk	694.488	699.541	676.829	210.255	224.48	230.167	484.357	506.135	473.871	198.386	179.275	214.733	747.272	787.642	727.412	605.865	588.942	637.232	358.991	377.354	423.588	389.541	396.484	326.68	690.286	221.634	488.121	197.464	754.109	610.68	386.645	370.902	9.66E-116	TRUE	2.26E-30	TRUE	7.38E-24	TRUE	1.04E-08	TRUE	1	FALSE	2.49E-32	TRUE	2.72E-36	TRUE
	A10.2	PaA10.2	Pav_sc0005746.1_g060.1.mk	2744.56	2865.8	2781.81	1430.13	2281.94	1639.22	1611.89	1626.59	1578.03	1590.91	1499.99	1691.54	2202.65	2244.69	2208.13	2055.13	2630.54	3090.61	1126.02	1219.8	1243.8	2338.57	1905.91	1789.49	2797.39	1783.76	1605.5	1594.15	2218.49	2592.09	1196.54	2011.32	2.39E-05	TRUE	1.02E-131	TRUE	0.279443123	FALSE	1.29E-45	TRUE	1	FALSE	0.001544482	TRUE	1	FALSE
	Pectin metabolism related genes
	Plant invertase/pectin methylesterase inhibitor superfamily	PaPMEI.1	Pav_sc0000129.1_g1900.1.mk	11.7752	13.5327	11.1328	25.3514	28.8592	33.5205	10.1573	9.90266	9.20865	21.6056	23.2159	26.6137	0.163553	0	0	0.486938	0.0793149	0.1746	0	0	0	0	0	0.15323	12.1469	29.2437	9.75619	23.8118	0.0545175	0.246951	0	0.0510765	3.06E-22	TRUE	0.181589109	FALSE	3.32E-97	TRUE	4.88E-91	TRUE	0.935453668	FALSE	1.10E-86	TRUE	5.65E-24	TRUE
	Plant invertase/pectin methylesterase inhibitor superfamily	PaPMEI.2	Pav_sc0000129.1_g1920.1.mk	36.5418	37.7563	36.4301	13.404	11.8217	9.91527	33.0332	37.7496	31.849	10.8152	15.1087	12.4131	453.039	450.239	429.643	338.831	421.51	416.727	388.256	391.93	390.933	312.92	267.925	270.331	36.9094	11.7137	34.2106	12.779	444.307	392.356	390.373	283.726	2.74E-39	TRUE	1	FALSE	0	TRUE	0	TRUE	1	FALSE	1.03E-142	TRUE	5.27E-26	TRUE
	Pectin lyase-like superfamily protein	PaPEL.1	Pav_sc0000130.1_g730.1.mk	2.91037	2.35557	3.60445	3.03379	2.89701	3.11039	3.35155	3.77842	3.72652	3.49673	3.96576	3.15225	4.77919	4.79546	5.04483	9.00762	6.23239	6.04524	7.40549	8.64127	7.26258	16.9411	17.4972	19.8291	2.9568	3.01373	3.61883	3.53825	4.87316	7.09508	7.76978	18.0891	1	FALSE	0.152077359	FALSE	2.16E-12	TRUE	2.25E-36	TRUE	0.881864687	FALSE	1.61E-09	TRUE	1	FALSE
	Plant invertase/pectin methylesterase inhibitor superfamily	PaPMEI.3	Pav_sc0000130.1_g870.1.mk	198.272	163.688	211.754	437.677	301.799	342.685	202.429	214.841	220.18	346.573	345.386	357.841	45.4396	30.8279	26.0821	15.7149	19.3649	19.1096	45.5369	52.2472	35.3697	22.6473	15.962	18.0607	191.238	360.72	212.483	349.933	34.1165	18.0631	44.3846	18.89	6.10E-08	TRUE	0.163360867	FALSE	1.69E-43	TRUE	4.38E-29	TRUE	1	FALSE	1.35E-58	TRUE	1.83E-12	TRUE
	Plant invertase/pectin methylesterase inhibitor superfamily	PaPMEI.4	Pav_sc0000130.1_g890.1.mk	317.646	323.649	326.02	172.229	105.95	132.337	348.777	363.466	357.081	170.4	182.032	169.686	581.138	581.484	589.356	196.243	245.883	208.459	600.416	652.888	646.575	337.574	390.338	349.287	322.438	136.839	356.441	174.039	583.993	216.862	633.293	359.067	1.49E-14	TRUE	1.52E-07	TRUE	0	TRUE	1.32E-129	TRUE	0.252936082	FALSE	0.000134623	TRUE	1.90E-34	TRUE
	Pectin lyase-like superfamily protein	PaPEL.2	Pav_sc0000174.1_g1360.1.mk	1.55268	1.61927	1.49628	2.3718	2.1533	2.39121	2.02381	1.69143	1.76666	2.49219	2.73531	2.72135	4.36833	4.4691	4.22049	5.03544	2.03288	1.93847	3.25467	3.36275	3.49686	1.4757	1.73406	2.45946	1.55608	2.30544	1.8273	2.64962	4.35264	3.00226	3.37143	1.88974	1.31E-05	TRUE	0.037433429	FALSE	2.11E-101	TRUE	1.34E-52	TRUE	0.589138304	FALSE	0.26731128	FALSE	1.52E-05	TRUE
	Pectin lyase-like superfamily protein	PaPEL.3	Pav_sc0000207.1_g1250.1.mk	29.1131	31.009	29.1864	6.90312	12.0816	8.40137	13.7849	14.3457	15.9071	4.65035	7.2573	10.0394	555.088	556.828	540.418	291.844	716.982	774.709	340.205	376.22	341.576	614.499	394.634	431.864	29.7695	9.12871	14.6793	7.31569	550.778	594.512	352.667	480.332	1.74E-25	TRUE	3.94E-20	TRUE	0	TRUE	0	TRUE	1	FALSE	7.63E-59	TRUE	1.48E-05	TRUE
	Pectin lyase-like superfamily protein	PaPEL.4	Pav_sc0000229.1_g150.1.mk	1077.28	1080.57	1092.73	483.136	717.317	551.714	810.544	810.847	768.218	582.432	695.076	766.329	2148.08	2178.53	2107.58	1216.56	2129.17	2186.78	1774.36	1835.88	1887.68	1697.8	1512.71	1676.51	1083.53	584.056	796.536	681.279	2144.73	1844.17	1832.64	1629.01	3.46E-12	TRUE	2.17E-23	TRUE	0	TRUE	1.55E-103	TRUE	0.573540123	FALSE	1.48E-14	TRUE	0.189677223	FALSE
	Pectin lyase-like superfamily protein	PaPEL.5	Pav_sc0000254.1_g1300.1.mk	67.4256	64.0325	69.0986	158.72	182.249	215.221	60.729	60.0688	60.7683	139.587	181.574	183.575	219.345	218.507	219.509	310.543	426.741	501.159	166.788	154.911	165.45	583.536	452.613	504.942	66.8522	185.397	60.522	168.245	219.12	412.814	162.383	513.697	4.22E-42	TRUE	0.69382715	FALSE	0	TRUE	1.50E-123	TRUE	1	FALSE	1.55E-11	TRUE	5.11E-46	TRUE
	Plant invertase/pectin methylesterase inhibitor superfamily	PaPMEI.5	Pav_sc0000257.1_g1060.1.mk	138.907	145.771	143.728	175.697	166.492	172.195	85.6334	86.65	82.1402	84.2921	125.145	103.794	252.052	226.298	239.673	625.686	509.812	423.514	109.339	122.126	111.285	207.835	193.681	161.706	142.802	171.462	84.8079	104.41	239.341	519.671	114.25	187.741	0.002084289	TRUE	1.02E-61	TRUE	5.54E-118	TRUE	0.544390547	FALSE	4.47E-05	TRUE	1.47E-24	TRUE	0.028523601	FALSE
	Plant invertase/pectin methylesterase inhibitor superfamily	PaPMEI.6	Pav_sc0000314.1_g270.1.mk	55.2666	52.4771	50.6737	19.1714	19.4584	16.2366	56.3185	60.5404	62.2557	38.9179	30.6155	37.7389	61.1234	68.141	63.0359	30.087	33.0146	27.1884	60.7144	67.0331	67.7344	26.3935	26.4005	25.2372	52.8058	18.2888	59.7049	35.7574	64.1001	30.0966	65.1606	26.0104	4.64E-49	TRUE	0.000147929	TRUE	7.16E-22	TRUE	2.99E-22	TRUE	2.33E-09	TRUE	1.28E-06	TRUE	3.67E-08	TRUE
	Plant invertase/pectin methylesterase inhibitor superfamily protein	PaPMEI.7	Pav_sc0000370.1_g420.1.mk	43.2404	42.5143	42.7939	68.4569	82.9439	82.4178	16.9061	16.5105	16.5398	44.1039	40.2947	38.4775	44.584	48.3379	48.0058	131.327	158.799	181.406	20.8848	19.9293	20.3561	155.273	111.12	113.89	42.8495	77.9396	16.6521	40.9587	46.9759	157.177	20.39	126.761	1.68E-22	TRUE	1.17E-159	TRUE	5.76E-17	TRUE	4.80E-24	TRUE	9.55E-10	TRUE	1.45E-12	TRUE	2.52E-36	TRUE
	Pectinacetylesterase family protein	PaPAE.1	Pav_sc0000474.1_g130.1.mk	177.843	185.571	184.867	102.356	97.6983	94.5314	189.153	183.171	188.314	104.441	112.31	114.182	154.893	153.971	159.572	101.214	105.645	107.862	174.122	176.621	176.789	107.679	106.623	106.076	182.761	98.1953	186.88	110.311	156.145	104.907	175.844	106.793	3.13E-26	TRUE	0.035963796	FALSE	0.221869012	FALSE	5.03E-11	TRUE	0.434742679	FALSE	0.147340297	FALSE	7.40E-20	TRUE
	pectin methylesterase 31	PaPME31	Pav_sc0000484.1_g450.1.mk	85.5487	83.0327	82.362	95.033	102.784	106.057	84.2135	81.8504	84.3734	115.274	97.2479	96.6186	90.9903	89.6295	94.3186	111.215	114.13	127.842	86.4717	80.5496	85.2657	137.08	129.576	138.548	83.6478	101.291	83.4791	103.047	91.6461	117.729	84.0957	135.068	0.000805996	TRUE	0.587735231	FALSE	9.22E-25	TRUE	1.06E-09	TRUE	1	FALSE	0.015726182	FALSE	0.011865154	FALSE
	Pectinacetylesterase family protein	PaPAE.2	Pav_sc0000491.1_g1140.1.mk	18.7909	19.6101	18.5675	17.0726	17.7607	19.7383	18.1685	18.0195	17.9868	16.4052	14.2472	19.2603	24.3169	23.6883	20.912	17.4247	15.221	17.0022	18.1404	19.4905	19.5569	11.7256	12.158	15.649	18.9895	18.1905	18.0583	16.6375	22.9724	16.5493	19.0626	13.1776	1	FALSE	1	FALSE	7.89E-11	TRUE	7.93E-05	TRUE	1	FALSE	1	FALSE	1	FALSE
	Pectin lyase-like superfamily protein	PaPEL.6	Pav_sc0000491.1_g990.1.mk	1.86538	2.53728	1.72115	1.40435	0.427704	0.780009	2.45761	2.05143	2.43035	0.716299	0.728128	1.05401	3.96413	4.05013	5.04977	5.51863	3.79141	3.29147	5.35199	5.11213	4.69531	2.18397	2.3402	3.55917	2.04127	0.870689	2.31313	0.832812	4.35467	4.2005	5.05314	2.69445	0.002242421	TRUE	0.922438209	FALSE	5.80E-14	TRUE	1.83E-22	TRUE	1	FALSE	4.25E-10	TRUE	3.16E-07	TRUE
	Pectin lyase-like superfamily protein	PaPEL.7	Pav_sc0000754.1_g650.1.mk	6.8211	7.5911	5.95416	8.82667	7.52326	7.67155	11.9441	9.02109	11.1447	7.59729	8.64863	9.21015	21.9307	22.8811	21.4899	7.0068	8.48402	7.20373	51.4691	51.097	51.1653	7.58644	8.32933	8.22447	6.78879	8.00716	10.7033	8.48536	22.1006	7.56485	51.2438	8.04675	0.202986487	FALSE	3.11E-10	TRUE	1.27E-161	TRUE	0	TRUE	1	FALSE	1	FALSE	0.082318228	FALSE
	Pectin lyase-like superfamily protein	PaPEL.8	Pav_sc0000787.1_g230.1.mk	9.3954	9.02867	9.14034	4.16627	4.43154	4.78926	9.7796	9.65347	10.1354	5.23328	6.09133	7.15923	11.4092	10.4404	11.4059	4.93797	4.48781	5.58246	12.4182	12.6195	12.1135	6.53103	5.20461	7.09639	9.18814	4.46235	9.85616	6.16128	11.0852	5.00275	12.3837	6.27735	7.91E-18	TRUE	0.208347823	FALSE	8.52E-13	TRUE	4.00E-22	TRUE	0.031830206	FALSE	0.197784208	FALSE	9.76E-07	TRUE
	pectin methylesterase 1	PaPME1	Pav_sc0000843.1_g400.1.mk	135.974	132.91	134.723	203.122	181.638	187.464	135.36	137.492	137.009	155.632	180.236	176.003	482.304	472.623	471.436	961.045	1179.39	1103.07	358.691	382.027	393.38	922.384	890.269	815.09	134.536	190.741	136.62	170.624	475.455	1081.17	378.033	875.914	1.56E-08	TRUE	0.1212658	FALSE	0	TRUE	2.49E-209	TRUE	1	FALSE	9.01E-61	TRUE	0.000150369	TRUE
	pectin methylesterase 2	PaPME2	Pav_sc0000843.1_g410.1.mk	11.617	11.7014	10.2865	6.16694	6.62728	5.5593	15.9706	15.6767	15.9849	10.0084	8.86754	12.0067	41.6597	40.0885	38.7691	27.7044	32.8124	42.5826	36.0221	41.5815	41.3071	52.3308	53.6311	48.9619	11.2016	6.11784	15.8774	10.2942	40.1725	34.3664	39.6369	51.6413	3.20E-13	TRUE	1.52E-17	TRUE	0	TRUE	6.25E-158	TRUE	2.83E-05	TRUE	1.95E-40	TRUE	1.00E-05	TRUE
	Pectin lyase-like superfamily protein	PaPEL.9	Pav_sc0000886.1_g550.1.mk	2.01967	2.66583	3.12029	10.5266	11.2985	10.5114	1.50128	1.81304	1.34878	5.49401	6.29214	7.6433	14.8224	15.0043	14.4785	35.3139	25.0253	24.9874	8.75242	10.3372	9.12751	13.4231	14.3669	12.5309	2.60193	10.7788	1.55437	6.47649	14.7684	28.4422	9.40571	13.4403	5.63E-40	TRUE	0.015426055	FALSE	5.19E-135	TRUE	6.45E-55	TRUE	0.001380895	TRUE	2.84E-16	TRUE	2.58E-26	TRUE
	Plant invertase/pectin methylesterase inhibitor superfamily	PaPMEI.8	Pav_sc0000893.1_g020.1.mk	2.90916	2.13384	2.90463	3.17037	4.21006	4.51198	2.24966	1.50513	3.10112	2.74198	5.14096	3.63126	0.0702529	0	0	0.139441	0.136277	0.0749983	0	0	0	0.0679692	0	0.263275	2.64921	3.96413	2.2853	3.83807	0.0234176	0.116905	0	0.110415	0.034982811	FALSE	1	FALSE	4.18E-24	TRUE	1.51E-25	TRUE	1	FALSE	3.24E-23	TRUE	0.031207693	FALSE
	Pectin lyase-like superfamily protein	PaPEL.10	Pav_sc0000998.1_g160.1.mk	11.4064	9.60476	10.6536	9.83828	9.76031	8.81318	6.81711	8.94178	8.40616	7.56737	9.55086	9.49645	7.77603	8.4045	8.39379	7.2913	7.22989	8.98828	9.99612	7.9	8.59578	5.3441	7.61539	11.5559	10.5549	9.47059	8.05502	8.87156	8.19144	7.83649	8.83064	8.17179	0.877297265	FALSE	0.03440113	FALSE	1	FALSE	0.714609948	FALSE	1	FALSE	1	FALSE	0.823973558	FALSE
	Plant invertase/pectin methylesterase inhibitor superfamily	PaPMEI.9	Pav_sc0001102.1_g820.1.mk	0.333503	0.618584	0.476464	9.73409	0.262173	0	1.37546	1.32035	2.02181	0	0	0.22613	5.31546	5.16318	5.06367	0	0	0	13.8498	14.6587	18.8118	0	0	0.110666	0.476184	3.33209	1.57254	0.0753766	5.18077	0	15.7735	0.0368886	0.020299201	FALSE	0.001330111	TRUE	1.12E-28	TRUE	8.34E-84	TRUE	0.035210968	FALSE	0.003925415	TRUE	1.44E-08	TRUE
	Plant invertase/pectin methylesterase inhibitor superfamily protein	PaPMEI.10	Pav_sc0001102.1_g920.1.mk	6.68422	6.80329	5.61454	14.0404	13.7042	18.7757	7.75774	6.74877	4.72632	8.96514	15.9535	14.724	23.4127	21.4601	23.5901	9.70494	8.23857	7.62017	11.6241	11.2161	12.2113	10.946	4.72338	5.38342	6.36735	15.5068	6.41094	13.2142	22.8209	8.52122	11.6839	7.01759	1.16E-19	TRUE	1	FALSE	3.58E-168	TRUE	8.62E-36	TRUE	1	FALSE	0.004729511	TRUE	1.84E-06	TRUE
	Plant invertase/pectin methylesterase inhibitor superfamily protein	PaPMEI.11	Pav_sc0001102.1_g930.1.br	392.011	403.444	400.743	443.187	473.573	476.978	350.955	350.456	333.206	476.445	451.878	451.076	574.945	576.727	566.996	480.359	508.267	495.715	561.185	495.19	489.456	458.986	379.367	414.971	398.733	464.579	344.872	459.8	572.889	494.78	515.277	417.775	0.003813829	TRUE	0.000870573	TRUE	3.91E-204	TRUE	6.00E-28	TRUE	1	FALSE	0.131778096	FALSE	3.40E-06	TRUE
	Pectin lyase-like superfamily protein	PaPEL.11	Pav_sc0001183.1_g360.1.mk	9.15877	8.66998	9.51442	15.3395	14.323	18.5789	5.98847	5.14052	5.77332	7.83886	6.35654	7.07151	24.0621	27.4877	21.9771	51.97	50.3879	52.0718	12.0122	12.9002	16.1875	34.4176	29.1774	20.82	9.11439	16.0805	5.63411	7.08897	24.509	51.4766	13.7	28.1383	1.07E-11	TRUE	3.21E-12	TRUE	2.11E-79	TRUE	2.83E-16	TRUE	1.31E-10	TRUE	7.16E-32	TRUE	0.040074222	FALSE
	Plant invertase/pectin methylesterase inhibitor superfamily protein	PaPMEI.12	Pav_sc0001243.1_g550.1.mk	7.2393	8.0565	8.54842	55.2882	70.7304	55.3035	9.29222	5.26422	7.3538	35.3483	46.9193	42.5242	138.615	127.864	118.628	842.522	816.098	755.644	117.517	112.543	96.9384	699.099	773.402	802.729	7.94807	60.4407	7.30341	41.5973	128.369	804.755	108.999	758.41	1.24E-75	TRUE	1	FALSE	0	TRUE	5.61E-241	TRUE	0.050956471	FALSE	4.23E-113	TRUE	1.98E-50	TRUE
	Plant invertase/pectin methylesterase inhibitor superfamily	PaPMEI.13	Pav_sc0001335.1_g240.1.mk	7.62545	6.61563	7.33603	1.15386	0.821829	0.493716	5.74885	5.88371	8.12328	1.48224	1.42104	1.70957	15.4643	14.722	15.3736	3.37203	3.21102	5.99901	16.0649	21.8182	22.4239	2.95018	4.25019	3.55064	7.19237	0.823136	6.58528	1.53761	15.1866	4.19402	20.1023	3.58367	1.80E-51	TRUE	1	FALSE	9.13E-59	TRUE	9.74E-45	TRUE	0.057298138	FALSE	2.63E-11	TRUE	8.50E-25	TRUE
	Pectinacetylesterase family protein	PaPAE.3	Pav_sc0001938.1_g510.1.mk	4.5762	4.06279	4.44428	11.9525	12.3889	10.8706	3.8348	4.24097	4.06869	8.27438	10.6453	9.23888	8.70506	8.56224	9.11415	27.3992	26.8482	27.7042	8.10318	8.25964	8.62613	28.2087	24.436	29.0907	4.36109	11.7373	4.04815	9.3862	8.79381	27.3172	8.32965	27.2451	6.12E-39	TRUE	1	FALSE	2.06E-68	TRUE	1.16E-49	TRUE	0.541897152	FALSE	4.02E-20	TRUE	2.06E-26	TRUE
	Pectin lyase-like superfamily protein	PaPEL.12	Pav_sc0002197.1_g010.1.mk	31.4854	29.9408	29.0858	27.5779	27.5405	26.6539	30.4747	29.6288	30.5998	24.616	26.2364	27.2579	33.711	32.1157	33.5714	24.8827	26.9097	26.8055	37.7814	35.914	36.7809	26.8075	24.3976	24.5876	30.1707	27.2574	30.2344	26.0368	33.1327	26.1993	36.8255	25.2642	0.498119979	FALSE	0.86043993	FALSE	1.46E-15	TRUE	1.44E-22	TRUE	1	FALSE	0.939325122	FALSE	0.171812529	FALSE
	Pectin lyase-like superfamily protein	PaPEL.13	Pav_sc0002250.1_g290.1.mk	2.68558	2.22418	1.67302	1.93141	2.20938	1.9639	2.01774	1.87508	1.67392	1.5275	2.08681	1.84211	1.81389	2.5234	2.07297	2.01967	2.18839	2.59763	2.37198	2.46866	1.97737	2.39698	2.32921	2.98432	2.19426	2.0349	1.85558	1.81881	2.13676	2.26856	2.27267	2.57017	1	FALSE	1	FALSE	0.461695408	FALSE	0.025462103	FALSE	1	FALSE	0.325396891	FALSE	1	FALSE
	pectinesterase 11	PaPE11	Pav_sc0002286.1_g070.1.mk	19.0268	20.2082	18.9491	33.0424	40.7758	36.7629	37.8929	39.1878	32.2689	50.4135	52.438	56.9706	38.7561	35.6842	37.0485	69.0989	63.707	72.3597	72.6342	78.0404	77.5302	132.982	139.546	144.65	19.3947	36.8604	36.4499	53.274	37.1629	68.3886	76.0682	139.059	4.39E-21	TRUE	2.35E-34	TRUE	1.57E-104	TRUE	8.31E-276	TRUE	4.37E-05	TRUE	2.55E-12	TRUE	3.34E-07	TRUE
	Pectinacetylesterase family protein	PaPAE.4	Pav_sc0002668.1_g010.1.mk	1.17639	0.927341	1.05042	1.27737	1.27158	1.03301	0.657012	0.873261	0.93838	0.677594	0.826541	0.797645	3.12494	3.2205	2.28461	1.44725	1.76801	1.77921	3.13163	2.04596	2.99674	2.01557	1.81125	2.58614	1.05138	1.19399	0.822884	0.76726	2.87668	1.66482	2.72478	2.13765	1	FALSE	1	FALSE	4.99E-14	TRUE	2.65E-12	TRUE	0.746394499	FALSE	0.127261546	FALSE	1	FALSE
	Pectinacetylesterase family protein	PaPAE.5	Pav_sc0002668.1_g080.1.mk	4.67303	4.2364	3.65691	3.61235	4.58163	5.76987	4.03324	2.93622	3.39251	4.02001	4.35315	4.37897	5.55113	3.89587	5.47852	5.39831	5.14055	5.21139	4.47278	4.08438	4.24191	3.99428	4.3385	4.25992	4.18878	4.65462	3.45399	4.25071	4.97517	5.25008	4.26635	4.19756	1	FALSE	0.504959038	FALSE	0.000274389	TRUE	0.001770201	TRUE	1	FALSE	0.234540685	FALSE	0.106254574	FALSE
	pectin methylesterase 61	PaPEM61	Pav_sc0003503.1_g060.1.mk	1.42617	1.01001	1.45868	0.675749	0.458647	0.455396	0.735241	1.02659	0.93078	0.206802	0.668023	0.263728	2.06642	2.57022	1.30473	0.888659	1.8038	1.9854	1.58765	1.8449	2.05242	2.3991	1.92966	2.12959	1.29828	0.52993	0.897538	0.379518	1.98045	1.55929	1.82832	2.15278	0.005580982	TRUE	0.711917536	FALSE	0.007343511	TRUE	0.003804015	TRUE	1	FALSE	0.000843692	TRUE	0.045188282	FALSE
	Pectinacetylesterase family protein	PaPAE.6	Pav_sc0010727.1_g020.1.mk	3.82004	3.58371	3.07833	2.33657	3.42492	3.51681	2.24606	2.09357	2.23626	1.30928	2.95756	2.055	0	0	0	0	0	0	0	0	0	0	0	0	3.49403	3.09277	2.19196	2.10728	0	0	0	0	1	FALSE	0.00017275	TRUE	1.78E-70	TRUE	5.45E-65	TRUE	0.657857008	FALSE	4.16E-39	TRUE	1	FALSE
	ABA metabolism related genes
	ABA Overly-Sensitive 5	PaABO5	Pav_sc0000015.1_g160.1.mk	9.8709	9.26076	9.40831	9.51181	10.3538	11.8642	10.4143	12.0987	11.0416	8.60465	12.3654	11.1484	4.5734	5.65591	4.19465	7.08041	5.91433	5.92389	5.07207	5.44417	6.20275	5.72266	6.95096	6.56994	9.51332	10.5766	11.1849	10.7061	4.80799	6.30621	5.573	6.41452	0.679801635	FALSE	0.029079269	FALSE	1.40E-07	TRUE	0.014494936	FALSE	1	FALSE	0.039455357	FALSE	1	FALSE
	zeaxanthin epoxidase (ZEP) (ABA1)	PaABA1	Pav_sc0000071.1_g630.1.mk	16.839	17.1821	16.4068	14.0159	15.4048	16.005	27.8801	26.994	27.7912	32.452	36.8744	36.949	16.3149	15.5197	15.3439	35.312	30.0521	41.6899	23.8924	29.0715	29.1734	66.1468	80.4567	72.6255	16.8093	15.1419	27.5551	35.4251	15.7261	35.6847	27.3791	73.0763	0.436901871	FALSE	1.12E-60	TRUE	0.00156998	TRUE	3.30E-37	TRUE	6.10E-28	TRUE	2.73E-18	TRUE	3.79E-05	TRUE
	protein C2-domain ABA-related 4	PaCALB 4	Pav_sc0000103.1_g680.1.mk	81.5384	83.3132	79.4996	109.606	119.765	120.261	72.3701	71.0023	69.8002	120.717	107.515	107.837	81.125	79.4761	78.948	78.846	84.9691	97.6885	77.7766	62.468	67.6836	107.936	96.6208	111.56	81.4504	116.544	71.0575	112.023	79.8497	87.1679	69.3094	105.372	1.41E-12	TRUE	0.002797294	TRUE	1.91E-13	TRUE	0.158455248	FALSE	1	FALSE	0.607236927	FALSE	2.12E-11	TRUE
	protein C2-domain ABA-related 7	PaCALB 7	Pav_sc0000221.1_g240.1.mk	93.9144	91.7484	111.493	141.84	148.809	132.002	80.3271	87.1434	82.2345	117.456	121.472	119.668	74.5582	64.0737	72.3516	209.881	138.304	118.332	54.2627	46.5705	46.8961	92.1567	91.4684	105.708	99.0518	140.884	83.235	119.532	70.3278	155.506	49.2431	96.4443	4.69E-05	TRUE	0.244408835	FALSE	0.10215528	FALSE	4.00E-07	TRUE	1	FALSE	0.389706946	FALSE	8.08E-07	TRUE
	Abscisic acid-insensitive 5	PaABI5	Pav_sc0000363.1_g920.1.mk	3.06904	3.07954	3.36934	12.351	12.9926	12.5976	2.41221	2.91313	2.62469	12.0109	11.0291	10.797	0.882077	0.82641	0.932673	2.81186	3.05916	3.59543	0.401803	0.501148	0.41196	3.05157	3.53751	2.75468	3.17264	12.6471	2.65001	11.279	0.880387	3.15548	0.438303	3.11459	7.84E-71	TRUE	0.595671855	FALSE	2.23E-21	TRUE	8.67E-35	TRUE	1	FALSE	6.78E-23	TRUE	5.77E-57	TRUE
	ABA deficient 4	PaABA4	Pav_sc0000409.1_g020.1.mk	8.89042	9.45752	9.00074	16.0817	16.3803	16.0729	8.18934	7.60243	8.41616	12.9643	14.667	15.0259	11.6692	12.0705	11.2527	18.8877	13.5412	17.5739	10.6153	9.147	9.17081	11.9955	12.4469	14.0889	9.11623	16.1783	8.06931	14.2191	11.6641	16.6676	9.64437	12.8438	8.82E-17	TRUE	0.809578898	FALSE	5.51E-16	TRUE	4.46E-06	TRUE	1	FALSE	0.508523267	FALSE	4.83E-14	TRUE
	Abscisic acid responsive elements-binding factor 2	PaABF2	Pav_sc0000852.1_g810.1.mk	901.377	846.595	868.002	730.144	757.18	738.442	669.283	637.496	697.23	778.505	838.894	797.917	311.672	306.053	323.211	260.713	247.595	301.508	325.13	314.726	313.082	365.755	370.129	364.62	871.991	741.922	668.003	805.105	313.645	269.939	317.646	366.835	0.020316667	FALSE	4.81E-11	TRUE	5.36E-156	TRUE	2.18E-65	TRUE	0.718164342	FALSE	1.67E-16	TRUE	0.001792641	TRUE
	Abscisic acid binding	PaFCA	Pav_sc0000028.1_g190.1.mk	15.5148	17.5866	16.4698	17.0733	17.658	16.9789	18.4465	17.2086	16.2637	12.5936	17.9066	16.2555	10.4037	10.8876	10.715	10.6285	9.23729	12.2497	8.12611	8.12734	7.82064	5.95788	8.05488	10.7146	16.5237	17.2367	17.3063	15.5852	10.6688	10.7052	8.02469	8.24244	1	FALSE	0.388007281	FALSE	2.23E-05	TRUE	1.14E-11	TRUE	1	FALSE	0.02647765	FALSE	0.944489866	FALSE
	Abscisic acid receptor PYL12	PaPYL12	Pav_sc0000037.1_g470.1.mk	6.36096	6.15567	7.1121	7.49559	7.50071	3.60812	4.56251	3.83225	4.50041	9.99906	4.66357	5.62567	8.52202	7.51901	10.8396	4.95779	8.83555	13.8033	10.3072	7.60845	11.1717	10.8038	12.4906	8.53476	6.54291	6.20148	4.29839	6.76277	8.96022	9.1989	9.69577	10.6097	1	FALSE	0.361490892	FALSE	0.012699476	FALSE	0.000685725	TRUE	1	FALSE	0.306699912	FALSE	0.229429617	FALSE
	Abscisic acid receptor PYL9	PaPYL9	Pav_sc0000591.1_g120.1.mk	26.2866	30.3756	26.5244	31.0576	27.8589	27.7963	26.1473	24.7405	25.5477	27.5666	32.5193	26.9812	24.418	24.434	26.137	27.9316	29.5	34.162	25.5436	28.5317	28.6542	35.2292	33.0235	28.576	27.7289	28.9042	25.4785	29.0223	24.9963	30.5312	27.5765	32.2762	1	FALSE	1	FALSE	0.114475929	FALSE	7.28E-06	TRUE	1	FALSE	0.30748452	FALSE	0.147487169	FALSE
	Abscisic-aldehyde oxidase isoform X1	PaAAO3	Pav_sc0001251.1_g340.1.mk	5.0323	5.26406	5.49066	3.49258	3.56349	3.95578	4.53839	4.60365	4.6409	2.4311	3.50804	2.76623	3.07143	3.39357	3.70227	3.56078	3.16855	3.04043	2.33648	2.45549	2.539	2.29623	2.14437	2.0797	5.26234	3.67062	4.59431	2.90179	3.38909	3.25659	2.44366	2.17343	1.44E-05	TRUE	0.41787233	FALSE	0.000136276	TRUE	1.02E-12	TRUE	0.704586526	FALSE	1	FALSE	3.08E-06	TRUE
	Abscisic acid receptor PYL8	PaPYL8	Pav_sc0001335.1_g500.1.mk	44.0641	40.9354	38.5012	22.8185	27.3735	26.3333	44.3608	41.5072	41.4546	25.4393	31.7127	28.2746	42.8014	40.6505	41.6688	17.4993	20.3668	22.1491	61.1679	55.5256	57.7074	24.3989	27.8073	29.7455	41.1669	25.5085	42.4409	28.4755	41.7069	20.0051	58.1337	27.3172	1.96E-11	TRUE	0.392933748	FALSE	4.43E-07	TRUE	3.05E-30	TRUE	0.720091051	FALSE	1	FALSE	1.94E-07	TRUE
	Abscisic acid receptor PYL4	PaPYL4	Pav_sc0001341.1_g250.1.mk	72.1579	57.8185	61.191	160.967	139.543	146.899	75.8881	75.7043	70.6492	138.115	146.978	143.843	117.417	122.378	134.092	280.229	294.905	253.736	175.185	161.938	187.492	332.534	329.488	292.87	63.7225	149.136	74.0805	142.979	124.629	276.29	174.872	318.297	5.20E-25	TRUE	0.01090706	FALSE	4.59E-48	TRUE	4.83E-73	TRUE	1	FALSE	1.23E-10	TRUE	5.61E-23	TRUE
	Abscisic acid receptor PYR1 isoform X1	PaPYL1	Pav_sc0001428.1_g450.1.mk	0.169753	0.161928	0.0519686	0.101115	0.114382	0.0730103	0.200032	0.21602	0.371405	0.154724	0.0681541	0.0986573	0.309208	0.467007	0.436704	0.0511439	0.449852	0.0825235	0.61974	0.667146	0.688357	0.373946	0.199133	0.386255	0.127883	0.0961694	0.262485	0.107178	0.404306	0.194506	0.658414	0.319778	1	FALSE	0.141333409	FALSE	3.89E-05	TRUE	4.65E-13	TRUE	1	FALSE	0.49464234	FALSE	0.065777587	FALSE
	Abscisic acid 8'-hydroxylase 1	PaABAH1	Pav_sc0001440.1_g080.1.mk	34.0594	32.7972	32.0738	1.62378	0.59573	2.53503	27.608	26.2935	28.9752	1.25352	1.97201	1.58431	7.15745	5.15071	5.30706	0.754713	0.433876	0.191023	8.51767	9.94469	7.95162	0.519359	0.345711	0.335285	32.9768	1.58485	27.6256	1.60328	5.87174	0.459871	8.80466	0.400118	8.29E-98	TRUE	0.009078699	TRUE	2.31E-149	TRUE	3.66E-62	TRUE	1	FALSE	0.03391424	FALSE	4.89E-176	TRUE
	ABA-responsive element binding protein 3	PaAREB3	Pav_sc0001836.1_g030.1.mk	7.94932	8.41159	8.79695	8.8104	10.4054	9.50962	8.58023	8.1259	8.10815	8.86881	9.83631	9.03171	9.91036	9.2159	10.4125	15.0179	12.4516	13.6629	9.41616	10.667	9.47128	10.0667	10.9303	10.6007	8.38595	9.57515	8.27142	9.24561	9.84625	13.7108	9.85148	10.5325	0.189621341	FALSE	1	FALSE	3.63E-13	TRUE	1.42E-13	TRUE	1	FALSE	3.22E-05	TRUE	0.239370545	FALSE
	Abscisic acid-responsive (TB2/DP1, HVA22) family protein	PaHVA22	Pav_sc0002080.1_g050.1.mk	11.4563	9.79394	12.108	8.82087	8.35101	11.0006	10.7384	9.8443	11.3648	12.7637	12.2202	12.1549	11.7579	13.2137	11.4461	9.99393	9.92817	10.0712	16.3854	15.2151	15.1225	12.3393	14.5921	14.8778	11.1194	9.39083	10.6492	12.3796	12.1392	9.99777	15.5743	13.9364	0.320876647	FALSE	1	FALSE	2.44E-05	TRUE	2.65E-20	TRUE	0.031830206	FALSE	0.311441142	FALSE	0.103447865	FALSE
	Abscisic acid responsive elements-binding factor 3	PaABF3	Pav_sc0002234.1_g130.1.mk	29.3067	27.1857	26.2505	19.7153	25.7204	22.6348	23.4011	24.388	23.9582	19.8111	24.4079	24.7012	14.875	15.5782	15.8031	15.0977	14.573	16.4813	15.4339	17.1371	16.1714	15.8451	17.7079	19.778	27.5809	22.6901	23.9157	22.9734	15.4188	15.384	16.2474	17.777	0.054796412	FALSE	0.121102064	FALSE	8.43E-17	TRUE	2.19E-05	TRUE	1	FALSE	0.173370324	FALSE	1	FALSE
	Probable protein phosphatase 2C 6	PaABI1.1	Pav_sc0000069.1_g410.1.mk	22.9933	24.0862	25.464	16.8905	21.5632	20.5198	24.7022	28.6764	25.0007	22.4402	23.0583	24.1312	19.0615	18.7048	16.8781	12.53	12.7625	13.1284	12.3652	13.6877	12.8041	10.8668	9.26627	12.2512	24.1811	19.6578	26.1264	23.2099	18.2148	12.807	12.9523	10.7948	0.038802519	FALSE	0.142213545	FALSE	0.266781708	FALSE	0.27002219	FALSE	0.086506679	FALSE	0.606714753	FALSE	1.61E-10	TRUE
	Protein phosphatase 2C 77	PaABI1.2	Pav_sc0000129.1_g370.1.mk	32.2782	32.9284	32.9213	32.0034	31.9642	23.9458	38.8758	40.7379	39.5314	31.3155	37.4506	36.6969	45.8528	47.3084	47.2354	33.5237	63.3037	56.5253	41.2596	39.8595	37.6698	31.5613	31.7988	39.4731	32.7093	29.3044	39.7151	35.1543	46.7989	51.1176	39.5963	34.2777	0.828707499	FALSE	1.04E-13	TRUE	2.46E-84	TRUE	0.347921135	FALSE	0.000160093	TRUE	0.371215643	FALSE	0.838181594	FALSE
	Protein phosphatase 2C 56	PaABI1.3	Pav_sc0000212.1_g830.1.mk	1017.88	1010.7	973.682	1547.32	1593.93	1524.32	1074.8	1036.95	1086.15	1755.94	1745.56	1800.16	462.601	483.927	441.353	645.957	646.248	696.952	538.283	526.582	511.874	847.959	919.476	936.634	1000.76	1555.19	1065.97	1767.22	462.627	663.052	525.58	901.356	1.97E-18	TRUE	3.65E-05	TRUE	1.26E-77	TRUE	0.280491501	FALSE	4.37E-12	TRUE	1.26E-19	TRUE	2.28E-11	TRUE
	Protein phosphatase 2C 16	PaABI1.4	Pav_sc0000689.1_g430.1.mk	20.4629	23.1621	18.9275	17.8667	23.9231	19.8336	18.9347	15.4064	18.7502	13.3906	15.4014	15.2978	10.0351	10.6986	13.154	13.0943	12.2565	12.3001	9.8704	9.62303	9.92898	10.4281	16.1569	13.9285	20.8508	20.5411	17.6971	14.6966	11.2959	12.5503	9.80747	13.5045	1	FALSE	0.840713185	FALSE	0.000191825	TRUE	0.33665142	FALSE	0.122157432	FALSE	0.508180655	FALSE	1	FALSE
	Protein phosphatase 2C 16	PaABI1.5	Pav_sc0000689.1_g440.1.mk	89.111	85.5264	82.6702	80.4258	89.2826	88.7067	69.6414	69.0609	72.4762	91.2173	81.9557	81.5494	49.8955	51.0513	49.8631	70.4254	50.3825	56.3991	37.9551	35.5368	35.4858	46.7565	52.1228	47.0476	85.7692	86.1384	70.3928	84.9075	50.27	59.069	36.3259	48.6423	1	FALSE	3.05E-06	TRUE	5.05E-27	TRUE	1	FALSE	0.179320317	FALSE	0.012299591	FALSE	1.37E-05	TRUE
	Ethylene biosynthesis related genes
	ACS12	PaACS12	Pav_sc0001928.1_g020.1.mk	13.4497	10.1083	10.7305	9.22534	12.0149	11.1019	9.96549	9.68147	9.14015	8.1107	9.81804	10.9553	4.63994	4.28715	6.10597	9.14812	5.28033	6.73656	3.5339	4.63964	3.43254	7.00301	7.05209	5.73814	11.4295	10.7807	9.5957	9.628	5.01102	7.055	3.86869	6.59775	1	FALSE	0.52635336	FALSE	8.36E-09	TRUE	1.94E-12	TRUE	1	FALSE	0.331958634	FALSE	1	FALSE
	ACS10	PaACS10	Pav_sc0002862.1_g330.1.mk	4.98952	5.1376	6.09574	5.78441	7.09323	7.06635	6.92351	6.3692	6.47218	5.80158	8.12529	7.87285	2.2792	3.75049	3.26014	3.68791	4.0848	4.81341	2.87992	2.74265	2.13818	5.46484	5.16932	4.78131	5.40762	6.648	6.5883	7.26657	3.09661	4.19537	2.58692	5.13849	0.165202408	FALSE	0.029838456	FALSE	0.007488669	TRUE	0.000191231	TRUE	1	FALSE	0.159704369	FALSE	0.810600965	FALSE
	ACO1-like	PaACO1.1-like	Pav_sc0000027.1_g340.1.mk	9.14681	10.0871	10.1265	13.5099	15.478	14.6981	8.7757	9.9284	9.54899	11.5777	12.8921	11.8605	12.4203	13.398	14.0508	15.211	12.6445	14.9519	12.388	11.7966	11.6151	14.8573	15.714	16.9181	9.7868	14.562	9.4177	12.1101	13.2897	14.2691	11.9333	15.8298	3.81E-08	TRUE	1	FALSE	8.39E-22	TRUE	4.87E-15	TRUE	0.87920957	FALSE	0.822484223	FALSE	0.001391593	TRUE
	ACO1	PaACO1.1	Pav_sc0000027.1_g350.1.br	10.7287	11.1163	9.51374	2.00535	2.00672	2.45039	7.24755	8.12891	6.65755	1.88832	2.7033	0.978298	4.79576	3.35268	4.54595	1.09232	1.52505	0.251789	3.46664	4.77299	3.39272	0.684571	1.21516	1.0312	10.4529	2.15415	7.34467	1.85664	4.23147	0.956388	3.87745	0.976975	2.69E-34	TRUE	0.003295386	TRUE	6.30E-12	TRUE	2.40E-10	TRUE	1	FALSE	0.186133896	FALSE	1.00E-15	TRUE
	ACO1	PaACO1.2	Pav_sc0000027.1_g390.1.mk	0.925641	1.5452	2.2316	3.37713	4.91173	4.87692	2.38601	0.458082	0.664526	4.18328	5.2029	4.70719	0.983541	0.786427	1.22566	6.58856	3.57726	4.98739	2.71053	3.51242	2.52641	7.85044	5.7007	8.52353	1.56748	4.38859	1.16954	4.69779	0.998543	5.05107	2.91645	7.35823	0.002038271	TRUE	1	FALSE	1	FALSE	0.008721476	TRUE	1	FALSE	0.909710048	FALSE	1.21E-05	TRUE
	ACO1	PaACO1.3	Pav_sc0000027.1_g400.1.mk	0.0998958	0.14823	0.0713589	0.370248	0	0.0111391	0.0915554	0.0439436	0.0849969	0	0	0.0338669	2.0993	2.16266	1.90475	0	0	0.0503619	2.00924	2.91667	1.98733	0	0	0	0.106495	0.127129	0.0734987	0.011289	2.05557	0.0167873	2.30442	0	1	FALSE	1	FALSE	7.52E-125	TRUE	3.88E-84	TRUE	0.417011334	FALSE	0.429506307	FALSE	0.006621791	TRUE
	ACO1-like	PaACO1.2-like	Pav_sc0000027.1_g410.1.br	3.92672	4.55998	3.8416	11.9238	0.100659	0.342669	2.99254	3.80203	2.2879	0	0	0	17.3243	16.9225	27.3084	0	0	0	12.0893	16.9247	19.1982	0	0.262862	0.084978	4.10943	4.12237	3.02749	0	20.5184	0	16.0707	0.115947	1	FALSE	0.450062817	FALSE	2.77E-38	TRUE	2.06E-35	TRUE	0.000935062	TRUE	0.0005131	TRUE	7.27E-25	TRUE
	ACO1	PaACO1.4	Pav_sc0000119.1_g010.1.mk	14.5635	14.5927	14.9138	10.1394	9.44196	11.4873	14.9052	13.8293	14.6091	11.9434	11.5288	12.6804	3.54028	3.40909	4.21256	5.15682	3.54449	4.02325	3.94842	3.67056	3.28553	5.24829	6.06769	4.44027	14.69	10.3562	14.4479	12.0509	3.72064	4.24152	3.63484	5.25208	0.000273606	TRUE	1	FALSE	5.76E-50	TRUE	1.91E-38	TRUE	0.595932086	FALSE	3.32E-06	TRUE	0.196331966	FALSE
	ACO1	PaACO1.5	Pav_sc0000119.1_g030.1.br	1.27488	1.09138	2.10159	1.84008	2.02369	2.06676	2.0223	1.45596	1.68969	1.87709	1.65368	1.29664	0.416809	0.611004	0.934949	0.155118	0.454796	0.556204	0.574339	0.604705	0.695923	0.352852	0.352314	0.341688	1.48929	1.97684	1.72265	1.60914	0.654254	0.388706	0.624989	0.348951	0.432171393	FALSE	1	FALSE	0.030420644	FALSE	0.034451679	FALSE	1	FALSE	3.45E-07	TRUE	1	FALSE
	ACO1	PaACO1.6	Pav_sc0000583.1_g270.1.mk	0.960771	0.801921	1.86591	0.375568	0	0	0.371484	2.08017	0.804704	0.127707	0	0	17.0357	20.815	18.2558	0	0	0	11.3815	14.1272	17.9627	0	0.184908	0	1.20953	0.125189	1.08545	0.0425691	18.7022	0	14.4904	0.061636	3.42E-06	TRUE	1	FALSE	5.29E-151	TRUE	1.81E-62	TRUE	1	FALSE	0.385070171	FALSE	4.00E-06	TRUE
	ACO1-like	PaACO1.3-like	Pav_sc0000714.1_g280.1.br	108.664	109.566	113.757	78.4254	81.3513	89.6594	81.6633	74.5373	76.376	78.362	75.161	68.1496	70.6508	76.3208	80.0074	39.7448	39.9031	39.17	47.9577	42.6554	44.7583	28.0214	26.395	23.7704	110.662	83.1453	77.5255	73.8909	75.6597	39.606	45.1238	26.0623	1.86E-05	TRUE	5.23E-17	TRUE	2.27E-05	TRUE	2.40E-33	TRUE	1	FALSE	1.88E-07	TRUE	1	FALSE
	ACO1	PaACO1.7	Pav_sc0000714.1_g330.1.br	44.8316	48.1404	48.3584	29.8528	32.0016	35.8124	35.1709	35.0232	36.0243	28.5399	37.7848	26.5346	30.2703	29.0445	26.2863	18.3407	16.9974	15.5622	18.1212	18.7043	20.0526	12.5623	8.31078	9.32885	47.1101	32.5556	35.4061	30.9531	28.5337	16.9668	18.9594	10.0673	1.15E-06	TRUE	5.43E-07	TRUE	2.31E-09	TRUE	2.25E-25	TRUE	1	FALSE	0.00020747	TRUE	0.656702666	FALSE
	ACO1	PaACO1.8	Pav_sc0000893.1_g200.1.mk	119.339	119.694	117.627	94.7602	102.043	92.6348	89.4809	86.1406	89.2244	88.8662	79.3701	80.6376	109.902	115.675	114.804	83.2574	92.8346	87.2231	93.0245	92.6477	98.2554	80.5733	90.1788	71.9528	118.887	96.4792	88.282	82.958	113.46	87.7717	94.6425	80.9016	0.003326407	TRUE	2.13E-15	TRUE	3.88E-06	TRUE	0.726230508	FALSE	1	FALSE	1	FALSE	1	FALSE
	ACO1-like	PaACO1.4-like	Pav_co4073961.1_g010.1.br	3.14127	1.92273	2.69269	1.63724	3.1485	2.36434	3.07693	2.28001	3.00686	1.50315	2.01089	2.12992	1.16821	0.948917	0.776426	0.44166	0.647458	0.831416	0.836225	1.19198	0.74305	0.699672	0.429911	0.83389	2.58556	2.38336	2.78793	1.88132	0.964519	0.640178	0.923751	0.654491	1	FALSE	1	FALSE	3.64E-05	TRUE	0.000261899	TRUE	1	FALSE	7.11E-05	TRUE	0.076093424	FALSE
	SAM5	PaSAMS5	Pav_sc0000065.1_g020.1.mk	1882.06	1911.09	1940.04	969.751	867.421	837.7	2179.65	2070.88	1999.26	957.775	1143.86	1118.21	2293.48	2258.04	2281.87	1075.47	1573.02	1482.71	2561.4	2846.89	2791.33	1590.24	1576.97	1551.88	1911.06	891.624	2083.26	1073.28	2277.8	1377.07	2733.21	1573.03	5.12E-31	TRUE	8.63E-05	TRUE	3.39E-89	TRUE	2.21E-55	TRUE	0.11582922	FALSE	3.25E-05	TRUE	3.21E-26	TRUE
	SAM2	PaSAMS2	Pav_sc0000491.1_g770.1.mk	707.745	690.394	731.966	497.307	491.392	492.894	774.594	777.457	769.078	484.473	506.415	564.487	860.008	859.198	852.669	966.518	1211.31	1078.96	962.976	1079.19	1115.06	1177.85	1000.85	1011.58	710.035	493.864	773.71	518.458	857.291	1085.59	1052.41	1063.43	6.94E-10	TRUE	6.63E-05	TRUE	1.02E-45	TRUE	3.45E-41	TRUE	1	FALSE	1.07E-16	TRUE	2.48E-09	TRUE
	SAM3	PaSAMS3	Pav_sc0006575.1_g040.1.mk	365.642	350.23	356.209	248.922	232.226	210.811	307.513	302.986	301.375	251.816	229.687	240.489	398.312	403.351	402.729	264.975	317.087	289.943	340.544	376.678	369.833	328.114	306.715	256.715	357.36	230.653	303.958	240.664	401.464	290.668	362.352	297.181	6.32E-10	TRUE	1.80E-05	TRUE	8.65E-40	TRUE	2.63E-11	TRUE	1	FALSE	0.004243567	TRUE	0.005334	TRUE
[truncated: 10 more columns]
