# Supplementary material for: Genotype- and tissue-specific metabolic networks and hub genes involved in water-induced distinct sweet cherry fruit cracking phenotypes
Source: Comput Struct Biotechnol J. 2021 Sep 28;19:5406–20. doi: 10.1016/j.csbj.2021.09.030 (PMC8501671; doi:10.1016/j.csbj.2021.09.030)
Supplement: Supplementary data 8 [file mmc8.xlsx]

## Sheet: Supplementary Table 4
	Supplementary Table 4. Gene-based annotation of single nucleotide variants (SNVs) identified within genes related to pectin metabolism, cell enlargement, ethylene biosynthesis, plant defense and tricarboxylic acid cycle.
	Vas, Mie:	Cultivars with cracking index < 40% (evaluated by Christensen method), named as 'cracking-tolerant'
	Bak, PrKld, TrEd, TrEdNa, TrRd, Tsol:	Cultivars with cracking index > 40% (evaluated by Christensen method), named as 'cracking-susceptible'
	Abbreviation of the cultivars: Bakirtzeika (Bak), Mieza (Mie), Proimo Kolindrou (PrKld), Tragana Edessis (TrEd), Tragana Edessis Naousis (TrEdNa)
	Tragana Rodochoriou (TrRd), Tsolakeika (Tsol), Vasileiadi (Vas).
				Sweet cherry cultivars
				Bak	PrKld	TrEd	TrEdNa	TrRd	Tsol	Vas	Mie
	Pav_sc0000129.1_964926	missense_variant	Pectin	C	C	T	T	T	C	C	C
	Pav_sc0000129.1_964926	missense_variant	Pectin	T	T	T	T	T	C	T	C
	Pav_sc0000129.1_967322	splice_donor_variant&intron_variant	Pectin	A	A	A	A	A	A	A	A
	Pav_sc0000129.1_967322	splice_donor_variant&intron_variant	Pectin	A	T	A	A	A	A	A	A
	Pav_sc0000129.1_967636	splice_region_variant&intron_variant	Pectin	T	A	A	A	A	T	A	T
	Pav_sc0000129.1_967636	splice_region_variant&intron_variant	Pectin	A	A	A	A	A	A	A	T
	Pav_sc0000129.1_967637	splice_region_variant&intron_variant	Pectin	T	C	C	C	C	T	C	T
	Pav_sc0000129.1_967637	splice_region_variant&intron_variant	Pectin	C	C	C	C	C	C	C	T
	Pav_sc0000129.1_978853	splice_region_variant&intron_variant	Pectin	A	A	A	A	A	A	A	A
	Pav_sc0000129.1_978853	splice_region_variant&intron_variant	Pectin	A	A	A	A	A	A	G	A
	Pav_sc0000130.1_425762	missense_variant	Pectin	C	C	C	C	C	C	C	C
	Pav_sc0000130.1_425762	missense_variant	Pectin	C	C	C	C	C	A	C	C
	Pav_sc0000130.1_426109	splice_region_variant&intron_variant	Pectin	C	C	C	C	C	C	C	C
	Pav_sc0000130.1_426109	splice_region_variant&intron_variant	Pectin	C	C	C	C	C	C	C	C
	Pav_sc0000174.1_785224	splice_region_variant&intron_variant	Pectin	T	T	T	T	T	T	T	T
	Pav_sc0000174.1_785224	splice_region_variant&intron_variant	Pectin	T	T	T	T	T	T	T	T
	Pav_sc0000174.1_785562	missense_variant	Pectin	A	A	A	A	A	A	A	A
	Pav_sc0000174.1_785562	missense_variant	Pectin	A	A	A	A	A	A	A	A
	Pav_sc0000174.1_785627	missense_variant	Pectin	T	T	T	T	T	T	T	T
	Pav_sc0000174.1_785627	missense_variant	Pectin	T	T	T	T	T	T	T	T
	Pav_sc0000174.1_785636	missense_variant	Pectin	T	T	T	T	T	T	T	T
	Pav_sc0000174.1_785636	missense_variant	Pectin	T	T	T	T	T	T	T	T
	Pav_sc0000174.1_785654	missense_variant	Pectin	G	G	G	G	G	G	G	G
	Pav_sc0000174.1_785654	missense_variant	Pectin	G	G	G	G	G	G	G	G
	Pav_sc0000174.1_785961	missense_variant	Pectin	C	C	C	C	C	C	C	C
	Pav_sc0000174.1_785961	missense_variant	Pectin	C	G	C	G	C	G	G	C
	Pav_sc0000207.1_609560	missense_variant	Pectin	G	G	G	G	G	G	G	G
	Pav_sc0000207.1_609560	missense_variant	Pectin	G	G	A	A	A	G	A	G
	Pav_sc0000229.1_85740	missense_variant	Pectin	C	C	C	C	C	C	C	C
	Pav_sc0000229.1_85740	missense_variant	Pectin	C	C	C	C	C	C	C	C
	Pav_sc0000254.1_691959	missense_variant	Pectin	T	T	T	T	T	T	T	T
	Pav_sc0000254.1_691959	missense_variant	Pectin	T	T	T	T	T	C	T	C
	Pav_sc0000254.1_692128	splice_region_variant&intron_variant	Pectin	T	T	T	T	T	T	T	T
	Pav_sc0000254.1_692128	splice_region_variant&intron_variant	Pectin	T	T	T	T	T	A	T	A
	Pav_sc0000254.1_692752	missense_variant	Pectin	C	C	C	C	C	C	C	C
	Pav_sc0000254.1_692752	missense_variant	Pectin	C	C	C	C	C	T	C	T
	Pav_sc0000254.1_693312	missense_variant&splice_region_variant	Pectin	C	C	C	C	C	C	C	C
	Pav_sc0000254.1_693312	missense_variant&splice_region_variant	Pectin	C	C	C	C	C	C	C	C
	Pav_sc0000254.1_693773	missense_variant	Pectin	C	C	C	C	C	C	C	C
	Pav_sc0000254.1_693773	missense_variant	Pectin	C	C	C	C	C	C	C	C
	Pav_sc0000257.1_648285	missense_variant	Pectin	G	G	G	G	G	G	G	G
	Pav_sc0000257.1_648285	missense_variant	Pectin	G	G	G	G	G	G	G	G
	Pav_sc0000314.1_114290	missense_variant	Pectin	C	C	C	C	C	C	C	C
	Pav_sc0000314.1_114290	missense_variant	Pectin	C	C	C	A	C	C	C	C
	Pav_sc0000314.1_114515	missense_variant	Pectin	C	C	C	C	C	C	C	C
	Pav_sc0000314.1_114515	missense_variant	Pectin	C	G	C	C	C	C	C	C
	Pav_sc0000314.1_114578	missense_variant	Pectin	G	G	G	G	G	G	G	G
	Pav_sc0000314.1_114578	missense_variant	Pectin	G	G	G	G	G	G	G	G
	Pav_sc0000370.1_215648	missense_variant	Pectin	G	G	G	G	G	G	G	G
	Pav_sc0000370.1_215648	missense_variant	Pectin	T	T	T	G	T	G	T	G
	Pav_sc0000370.1_219365	missense_variant	Pectin	T	C	T	T	T	T	C	C
	Pav_sc0000370.1_219365	missense_variant	Pectin	C	C	C	C	C	T	C	C
	Pav_sc0000474.1_61116	splice_region_variant&intron_variant	Pectin	T	T	T	T	T	T	T	T
	Pav_sc0000474.1_61116	splice_region_variant&intron_variant	Pectin	T	C	T	C	T	T	T	C
	Pav_sc0000474.1_61670	splice_region_variant&intron_variant	Pectin	A	A	A	A	A	A	A	A
	Pav_sc0000474.1_61670	splice_region_variant&intron_variant	Pectin	A	A	A	G	A	A	A	G
	Pav_sc0000484.1_203844	missense_variant	Pectin	G	G	G	G	G	G	G	G
	Pav_sc0000484.1_203844	missense_variant	Pectin	C	G	C	G	C	C	G	G
	Pav_sc0000491.1_558574	missense_variant	Pectin	A	A	A	A	A	A	A	A
	Pav_sc0000491.1_558574	missense_variant	Pectin	A	A	A	A	A	A	A	A
	Pav_sc0000754.1_301295	missense_variant	Pectin	T	T	T	T	T	T	T	T
	Pav_sc0000754.1_301295	missense_variant	Pectin	C	T	C	C	C	C	C	C
	Pav_sc0000754.1_301372	missense_variant	Pectin	G	G	G	G	G	G	G	G
	Pav_sc0000754.1_301372	missense_variant	Pectin	C	G	C	C	C	C	C	C
	Pav_sc0000754.1_301463	missense_variant	Pectin	C	C	C	C	C	C	C	C
	Pav_sc0000754.1_301463	missense_variant	Pectin	T	C	T	T	T	T	T	T
	Pav_sc0000843.1_182189	missense_variant	Pectin	G	G	G	G	G	G	G	T
	Pav_sc0000843.1_182189	missense_variant	Pectin	G	G	G	G	G	G	G	G
	Pav_sc0000843.1_192652	missense_variant	Pectin	A	A	A	A	A	A	A	A
	Pav_sc0000843.1_192652	missense_variant	Pectin	T	T	T	T	T	T	A	T
	Pav_sc0000843.1_192728	missense_variant	Pectin	G	G	G	G	G	G	G	G
	Pav_sc0000843.1_192728	missense_variant	Pectin	C	C	C	C	C	C	G	C
	Pav_sc0000843.1_193027	missense_variant	Pectin	A	A	A	A	A	A	G	A
	Pav_sc0000843.1_193027	missense_variant	Pectin	G	G	G	G	G	G	G	G
	Pav_sc0000843.1_193552	missense_variant	Pectin	A	A	A	A	A	A	G	A
	Pav_sc0000843.1_193552	missense_variant	Pectin	G	G	G	G	G	G	G	G
	Pav_sc0000843.1_193553	missense_variant	Pectin	T	T	T	T	T	T	C	T
	Pav_sc0000843.1_193553	missense_variant	Pectin	C	C	C	C	C	C	C	C
	Pav_sc0000843.1_193656	missense_variant	Pectin	T	T	T	T	T	T	A	T
	Pav_sc0000843.1_193656	missense_variant	Pectin	A	A	A	A	A	A	A	A
	Pav_sc0000843.1_193693	missense_variant	Pectin	A	A	A	A	A	A	A	A
	Pav_sc0000843.1_193693	missense_variant	Pectin	A	A	A	A	A	A	A	A
	Pav_sc0000886.1_327652	missense_variant	Pectin	G	G	G	G	G	G	G	G
	Pav_sc0000886.1_327652	missense_variant	Pectin	G	G	A	A	A	A	G	G
	Pav_sc0000893.1_8657	missense_variant	Pectin	C	G	C	C	C	C	C	G
	Pav_sc0000893.1_8657	missense_variant	Pectin	C	G	G	C	G	C	G	G
	Pav_sc0000998.1_116373	splice_donor_variant&intron_variant	Pectin	C	C	C	C	C	C	C	C
	Pav_sc0000998.1_116373	splice_donor_variant&intron_variant	Pectin	C	T	T	C	T	T	C	T
	Pav_sc0000998.1_117762	missense_variant	Pectin	G	G	G	C	G	G	G	G
	Pav_sc0000998.1_117762	missense_variant	Pectin	G	G	G	G	G	G	G	G
	Pav_sc0001102.1_405988	missense_variant	Pectin	T	T	T	T	T	T	T	T
	Pav_sc0001102.1_405988	missense_variant	Pectin	C	T	C	C	C	C	T	T
	Pav_sc0001102.1_407013	missense_variant	Pectin	T	T	T	T	T	T	T	T
	Pav_sc0001102.1_407013	missense_variant	Pectin	G	T	G	G	G	G	T	T
	Pav_sc0001102.1_412371	missense_variant	Pectin	C	C	C	C	C	C	C	C
	Pav_sc0001102.1_412371	missense_variant	Pectin	T	T	T	T	T	T	C	C
	Pav_sc0001102.1_452767	missense_variant	Pectin	A	A	A	A	A	A	A	A
	Pav_sc0001102.1_452767	missense_variant	Pectin	A	A	A	A	A	A	A	A
	Pav_sc0001183.1_172452	missense_variant	Pectin	C	C	C	C	C	C	C	C
	Pav_sc0001183.1_172452	missense_variant	Pectin	C	C	C	C	C	C	A	A
	Pav_sc0001183.1_172938	missense_variant	Pectin	C	T	C	C	C	T	C	C
	Pav_sc0001183.1_172938	missense_variant	Pectin	T	T	T	C	T	T	T	C
	Pav_sc0001183.1_173162	missense_variant	Pectin	G	G	G	G	G	G	G	G
	Pav_sc0001183.1_173162	missense_variant	Pectin	C	G	G	C	G	G	G	C
	Pav_sc0001183.1_173705	missense_variant	Pectin	T	T	T	T	T	T	T	T
	Pav_sc0001183.1_173705	missense_variant	Pectin	T	T	T	T	T	T	T	T
	Pav_sc0001183.1_174516	missense_variant	Pectin	G	G	G	G	G	G	G	G
	Pav_sc0001183.1_174516	missense_variant	Pectin	G	G	C	C	C	G	C	C
	Pav_sc0001183.1_176422	missense_variant	Pectin	G	G	G	G	G	G	G	G
	Pav_sc0001183.1_176422	missense_variant	Pectin	G	G	G	G	G	G	A	A
	Pav_sc0001183.1_176465	missense_variant	Pectin	T	T	T	T	T	T	C	C
	Pav_sc0001183.1_176465	missense_variant	Pectin	T	T	T	T	T	T	T	T
	Pav_sc0001183.1_176566	missense_variant	Pectin	C	C	C	C	C	C	C	C
	Pav_sc0001183.1_176566	missense_variant	Pectin	C	C	C	C	C	C	A	A
	Pav_sc0001335.1_118331	missense_variant	Pectin	A	A	A	A	A	A	A	A
	Pav_sc0001335.1_118331	missense_variant	Pectin	A	A	A	A	A	A	A	A
	Pav_sc0001335.1_118353	missense_variant	Pectin	C	C	C	C	C	C	C	C
	Pav_sc0001335.1_118353	missense_variant	Pectin	C	A	A	A	A	A	A	C
	Pav_sc0001938.1_251830	missense_variant	Pectin	C	C	C	C	C	C	C	C
	Pav_sc0001938.1_251830	missense_variant	Pectin	C	C	C	C	C	C	C	C
	Pav_sc0001938.1_253327	missense_variant	Pectin	G	G	G	G	G	G	G	G
	Pav_sc0001938.1_253327	missense_variant	Pectin	G	T	G	G	G	G	G	G
	Pav_sc0001938.1_253344	missense_variant	Pectin	T	T	T	T	T	T	T	T
	Pav_sc0001938.1_253344	missense_variant	Pectin	T	C	T	T	T	T	T	T
	Pav_sc0001938.1_253348	missense_variant	Pectin	C	C	C	C	C	C	C	C
	Pav_sc0001938.1_253348	missense_variant	Pectin	C	C	G	G	G	C	C	C
	Pav_sc0001938.1_253629	missense_variant	Pectin	C	C	C	C	C	C	C	C
	Pav_sc0001938.1_253629	missense_variant	Pectin	C	T	C	C	C	C	C	C
	Pav_sc0001938.1_253866	missense_variant	Pectin	C	C	C	C	C	C	C	C
	Pav_sc0001938.1_253866	missense_variant	Pectin	C	T	C	C	C	C	C	C
	Pav_sc0001938.1_253976	missense_variant	Pectin	C	C	C	C	C	C	C	C
	Pav_sc0001938.1_253976	missense_variant	Pectin	C	G	C	C	C	C	C	C
	Pav_sc0001938.1_254066	missense_variant	Pectin	G	G	G	G	G	G	G	G
	Pav_sc0001938.1_254066	missense_variant	Pectin	G	T	T	T	T	G	G	G
	Pav_sc0001938.1_255676	missense_variant	Pectin	C	C	C	C	C	C	C	C
	Pav_sc0001938.1_255676	missense_variant	Pectin	C	G	C	C	C	C	C	C
	Pav_sc0001938.1_257482	splice_region_variant&intron_variant	Pectin	C	C	C	C	C	C	C	C
	Pav_sc0001938.1_257482	splice_region_variant&intron_variant	Pectin	C	C	T	T	T	C	C	C
	Pav_sc0001938.1_257726	missense_variant	Pectin	T	T	T	T	T	T	T	T
	Pav_sc0001938.1_257726	missense_variant	Pectin	T	T	T	T	T	T	T	T
	Pav_sc0002197.1_3810	missense_variant	Pectin	C	C	C	C	C	C	C	C
	Pav_sc0002197.1_3810	missense_variant	Pectin	C	C	C	C	C	C	C	C
	Pav_sc0002197.1_3897	missense_variant	Pectin	C	C	C	C	C	C	C	C
	Pav_sc0002197.1_3897	missense_variant	Pectin	C	C	C	C	C	C	C	C
	Pav_sc0002197.1_6292	missense_variant	Pectin	G	A	A	A	A	G	A	A
	Pav_sc0002197.1_6292	missense_variant	Pectin	A	A	A	A	A	A	A	A
	Pav_sc0002197.1_6432	missense_variant	Pectin	G	G	G	G	G	G	G	G
	Pav_sc0002197.1_6432	missense_variant	Pectin	T	G	G	G	G	T	G	G
	Pav_sc0002197.1_6451	missense_variant	Pectin	C	C	C	C	C	C	C	C
	Pav_sc0002197.1_6451	missense_variant	Pectin	C	C	C	C	C	C	C	C
	Pav_sc0002197.1_6559	missense_variant	Pectin	C	C	C	C	C	C	C	C
	Pav_sc0002197.1_6559	missense_variant	Pectin	T	C	C	C	C	T	C	C
	Pav_sc0002197.1_7142	missense_variant	Pectin	G	G	G	G	G	G	G	G
	Pav_sc0002197.1_7142	missense_variant	Pectin	G	C	C	C	C	G	G	G
	Pav_sc0002197.1_7215	missense_variant	Pectin	C	C	C	C	C	C	C	C
	Pav_sc0002197.1_7215	missense_variant	Pectin	T	C	C	C	C	T	C	C
	Pav_sc0002250.1_132995	missense_variant	Pectin	G	G	G	G	G	G	G	G
	Pav_sc0002250.1_132995	missense_variant	Pectin	G	G	G	G	G	G	G	G
	Pav_sc0002250.1_133019	missense_variant	Pectin	A	A	A	A	A	A	A	A
	Pav_sc0002250.1_133019	missense_variant	Pectin	A	A	A	A	A	A	A	A
	Pav_sc0002250.1_133041	missense_variant	Pectin	T	T	T	T	T	T	T	T
	Pav_sc0002250.1_133041	missense_variant	Pectin	T	T	T	T	T	T	T	T
	Pav_sc0002250.1_133067	missense_variant	Pectin	G	G	G	G	G	G	G	G
	Pav_sc0002250.1_133067	missense_variant	Pectin	G	G	G	G	G	G	G	G
	Pav_sc0002250.1_133072	missense_variant	Pectin	C	C	C	C	C	C	C	C
	Pav_sc0002250.1_133072	missense_variant	Pectin	C	C	C	C	C	C	C	C
	Pav_sc0002250.1_133089	missense_variant	Pectin	G	G	G	G	G	G	G	G
	Pav_sc0002250.1_133089	missense_variant	Pectin	G	G	G	G	G	G	G	G
	Pav_sc0002250.1_133104	missense_variant	Pectin	T	T	T	T	T	T	T	T
	Pav_sc0002250.1_133104	missense_variant	Pectin	T	T	T	T	T	T	T	T
	Pav_sc0002250.1_133113	missense_variant	Pectin	C	C	C	C	C	C	C	C
	Pav_sc0002250.1_133113	missense_variant	Pectin	C	C	C	C	C	C	C	C
	Pav_sc0002250.1_133130	missense_variant	Pectin	T	T	T	T	T	T	T	T
	Pav_sc0002250.1_133130	missense_variant	Pectin	T	T	T	T	T	T	T	T
	Pav_sc0002250.1_133155	missense_variant	Pectin	T	T	T	T	T	T	T	T
	Pav_sc0002250.1_133155	missense_variant	Pectin	T	T	T	T	T	T	T	T
	Pav_sc0002250.1_133361	stop_gained	Pectin	C	C	C	C	C	C	C	C
	Pav_sc0002250.1_133361	stop_gained	Pectin	C	C	C	C	C	C	C	C
	Pav_sc0002250.1_133623	missense_variant	Pectin	G	G	G	G	G	G	G	G
	Pav_sc0002250.1_133623	missense_variant	Pectin	G	G	G	G	G	G	G	G
	Pav_sc0002286.1_13709	missense_variant	Pectin	T	T	T	T	T	T	T	T
	Pav_sc0002286.1_13709	missense_variant	Pectin	T	T	T	T	T	T	T	T
	Pav_sc0002286.1_13947	missense_variant	Pectin	G	G	G	G	G	G	G	G
	Pav_sc0002286.1_13947	missense_variant	Pectin	G	G	G	G	G	G	G	G
	Pav_sc0002286.1_13986	missense_variant	Pectin	A	A	A	A	A	A	A	A
	Pav_sc0002286.1_13986	missense_variant	Pectin	A	A	A	A	A	A	A	A
	Pav_sc0002286.1_14025	missense_variant	Pectin	A	A	A	A	A	A	A	A
	Pav_sc0002286.1_14025	missense_variant	Pectin	A	A	A	A	A	A	A	A
	Pav_sc0002286.1_15866	missense_variant	Pectin	C	C	C	C	C	C	C	C
	Pav_sc0002286.1_15866	missense_variant	Pectin	C	C	C	C	C	C	C	C
	Pav_sc0002286.1_15935	missense_variant	Pectin	T	C	C	T	C	T	T	T
	Pav_sc0002286.1_15935	missense_variant	Pectin	T	C	T	T	T	T	T	T
	Pav_sc0002286.1_16049	missense_variant	Pectin	C	T	T	C	T	C	C	C
	Pav_sc0002286.1_16049	missense_variant	Pectin	C	C	C	C	C	C	C	C
	Pav_sc0002668.1_1854	missense_variant	Pectin	C	A	C	C	C	C	C	C
	Pav_sc0002668.1_1854	missense_variant	Pectin	C	A	C	A	A	C	C	C
	Pav_sc0002668.1_1869	missense_variant	Pectin	A	C	A	A	A	A	A	A
	Pav_sc0002668.1_1869	missense_variant	Pectin	A	C	A	C	C	A	A	A
	Pav_sc0002668.1_2114	splice_region_variant&intron_variant	Pectin	T	C	T	T	T	T	T	T
	Pav_sc0002668.1_2114	splice_region_variant&intron_variant	Pectin	T	C	C	C	C	T	T	T
	Pav_sc0002668.1_47344	missense_variant	Pectin	C	C	C	C	C	C	C	C
	Pav_sc0002668.1_47344	missense_variant	Pectin	C	A	A	A	A	C	C	C
	Pav_sc0002668.1_47606	splice_region_variant&intron_variant	Pectin	T	T	T	T	T	T	T	T
	Pav_sc0002668.1_47606	splice_region_variant&intron_variant	Pectin	T	C	T	C	C	T	T	T
	Pav_sc0002668.1_47782	missense_variant	Pectin	T	T	T	T	T	T	T	T
	Pav_sc0002668.1_47782	missense_variant	Pectin	T	C	C	C	C	T	T	T
	Pav_sc0002668.1_47844	missense_variant	Pectin	A	A	A	A	A	A	A	A
	Pav_sc0002668.1_47844	missense_variant	Pectin	A	C	C	C	C	A	A	A
	Pav_sc0002668.1_48668	missense_variant	Pectin	C	C	C	C	C	C	C	C
	Pav_sc0002668.1_48668	missense_variant	Pectin	C	A	A	A	A	C	C	C
	Pav_sc0003503.1_27259	missense_variant	Pectin	T	T	T	T	T	T	T	T
	Pav_sc0003503.1_27259	missense_variant	Pectin	T	G	T	T	T	T	T	T
	Pav_sc0010727.1_5267	splice_region_variant	Pectin	T	T	C	C	C	T	NA	NA
	Pav_sc0010727.1_5267	splice_region_variant	Pectin	T	C	C	C	C	T	NA	NA
	Pav_sc0010727.1_5440	splice_region_variant	Pectin	A	A	C	C	C	A	NA	NA
	Pav_sc0010727.1_5440	splice_region_variant	Pectin	A	C	C	C	C	A	NA	NA
	Pav_sc0010727.1_7656	missense_variant	Pectin	G	G	T	T	T	G	NA	NA
	Pav_sc0010727.1_7656	missense_variant	Pectin	G	T	T	T	T	G	NA	NA
	Pav_sc0010727.1_7897	missense_variant	Pectin	C	C	C	C	C	C	NA	NA
	Pav_sc0010727.1_7897	missense_variant	Pectin	C	C	C	C	C	C	NA	NA
	Pav_sc0010727.1_7965	missense_variant	Pectin	T	T	G	G	G	T	NA	NA
	Pav_sc0010727.1_7965	missense_variant	Pectin	T	G	G	G	G	T	NA	NA
	Pav_sc0000015.1_107133	missense_variant	ABA	T	T	T	T	T	T	T	C
	Pav_sc0000015.1_107133	missense_variant	ABA	T	T	T	T	T	T	T	C
	Pav_sc0000015.1_107176	missense_variant	ABA	T	T	T	T	T	T	T	C
	Pav_sc0000015.1_107176	missense_variant	ABA	T	T	T	T	T	T	T	C
	Pav_sc0000015.1_107373	missense_variant	ABA	G	G	G	G	G	G	G	T
	Pav_sc0000015.1_107373	missense_variant	ABA	G	G	G	G	G	G	G	T
	Pav_sc0000015.1_107496	missense_variant	ABA	T	T	T	T	T	T	T	T
	Pav_sc0000015.1_107496	missense_variant	ABA	T	T	T	T	T	T	T	C
	Pav_sc0000015.1_107701	missense_variant	ABA	C	C	C	C	C	C	C	C
	Pav_sc0000015.1_107701	missense_variant	ABA	C	C	C	C	C	C	C	C
	Pav_sc0000015.1_108222	missense_variant	ABA	G	G	G	G	G	G	G	G
	Pav_sc0000015.1_108222	missense_variant	ABA	G	G	G	G	G	G	G	G
	Pav_sc0000037.1_239952	missense_variant	ABA	G	A	G	A	G	G	G	G
	Pav_sc0000037.1_239952	missense_variant	ABA	A	A	A	A	A	A	G	G
	Pav_sc0000071.1_288690	missense_variant	ABA	T	T	T	T	T	T	T	T
	Pav_sc0000071.1_288690	missense_variant	ABA	T	T	T	T	T	T	T	T
	Pav_sc0000071.1_293325	splice_region_variant&intron_variant	ABA	G	G	T	G	T	G	T	T
	Pav_sc0000071.1_293325	splice_region_variant&intron_variant	ABA	T	G	T	T	T	T	T	T
	Pav_sc0000129.1_204493	missense_variant	ABA	G	G	G	G	G	G	G	G
	Pav_sc0000129.1_204493	missense_variant	ABA	C	G	G	G	G	C	G	C
	Pav_sc0000212.1_451681	missense_variant	ABA	G	G	G	G	G	G	G	G
	Pav_sc0000212.1_451681	missense_variant	ABA	G	G	G	G	G	G	A	G
	Pav_sc0000221.1_93940	missense_variant	ABA	C	T	C	C	C	C	C	C
	Pav_sc0000221.1_93940	missense_variant	ABA	C	T	C	C	C	C	C	T
	Pav_sc0000363.1_541192	missense_variant	ABA	A	A	A	A	A	A	A	A
	Pav_sc0000363.1_541192	missense_variant	ABA	A	A	A	A	A	A	A	A
	Pav_sc0000363.1_542888	splice_region_variant&synonymous_variant	ABA	A	A	A	A	A	A	A	A
	Pav_sc0000363.1_542888	splice_region_variant&synonymous_variant	ABA	A	G	A	A	A	A	A	A
	Pav_sc0000363.1_543999	missense_variant	ABA	T	G	G	G	G	T	T	G
	Pav_sc0000363.1_543999	missense_variant	ABA	T	G	T	G	T	T	T	T
	Pav_sc0000363.1_544243	missense_variant	ABA	A	G	A	A	A	A	A	A
	Pav_sc0000363.1_544243	missense_variant	ABA	A	A	A	A	A	A	A	A
	Pav_sc0000689.1_291322	missense_variant	ABA	T	T	T	T	T	T	T	T
	Pav_sc0000689.1_291322	missense_variant	ABA	T	T	T	T	T	T	T	T
	Pav_sc0000852.1_497286	missense_varian	ABA	C	C	C	C	C	C	C	C
	Pav_sc0000852.1_497286	missense_varian	ABA	C	C	C	C	C	C	C	C
	Pav_sc0001251.1_173964	missense_variant	ABA	T	T	T	T	T	T	T	T
	Pav_sc0001251.1_173964	missense_variant	ABA	T	A	A	T	A	A	A	T
	Pav_sc0001251.1_174909	missense_variant	ABA	C	C	C	C	C	C	C	C
	Pav_sc0001251.1_174909	missense_variant	ABA	C	A	A	C	A	A	A	C
	Pav_sc0001251.1_176685	missense_variant	ABA	G	G	G	G	G	G	G	G
	Pav_sc0001251.1_176685	missense_variant	ABA	A	G	G	G	G	A	G	G
	Pav_sc0001251.1_178491	missense_variant	ABA	G	G	G	G	G	G	G	G
	Pav_sc0001251.1_178491	missense_variant	ABA	T	G	G	G	G	T	G	G
	Pav_sc0001341.1_116668	missense_variant	ABA	T	T	T	T	T	T	T	T
	Pav_sc0001341.1_116668	missense_variant	ABA	T	T	T	T	T	T	T	C
	Pav_sc0002080.1_17645	missense_variant	ABA	C	C	C	C	C	C	C	T
	Pav_sc0002080.1_17645	missense_variant	ABA	C	C	C	C	C	C	C	T
	Pav_sc0002080.1_17911	missense_variant	ABA	T	T	T	T	T	T	T	G
	Pav_sc0002080.1_17911	missense_variant	ABA	T	T	T	T	T	T	T	G
	Pav_sc0002080.1_18212	stop_gained	ABA	C	C	C	C	C	C	C	C
	Pav_sc0002080.1_18212	stop_gained	ABA	C	C	C	C	C	C	C	C
	Pav_sc0002234.1_84557	missense_variant	ABA	G	G	G	G	G	G	G	G
	Pav_sc0002234.1_84557	missense_variant	ABA	A	G	A	A	A	G	G	G
	Pav_sc0002234.1_84601	missense_variant	ABA	A	A	A	A	A	A	A	A
	Pav_sc0002234.1_84601	missense_variant	ABA	G	A	G	G	G	A	A	A
	Pav_sc0002234.1_85115	missense_variant	ABA	T	T	T	T	T	T	T	T
	Pav_sc0002234.1_85115	missense_variant	ABA	T	C	T	T	T	T	T	T
	Pav_sc0002234.1_85119	missense_variant	ABA	T	T	T	T	T	T	T	A
	Pav_sc0002234.1_85119	missense_variant	ABA	A	A	A	A	A	T	T	A
	Pav_sc0002234.1_87297	missense_variant	ABA	G	G	G	G	G	T	T	G
	Pav_sc0002234.1_87297	missense_variant	ABA	T	T	T	T	T	T	T	G
	Pav_sc0002234.1_87313	missense_variant	ABA	T	T	T	T	T	G	G	T
	Pav_sc0002234.1_87313	missense_variant	ABA	G	G	G	G	G	G	G	T
	Pav_sc0002234.1_87428	missense_variant	ABA	A	A	A	A	A	T	T	A
	Pav_sc0002234.1_87428	missense_variant	ABA	T	T	T	T	T	T	T	A
	Pav_sc0000362.1_45438	missense_variant	Aquaporin	G	G	G	G	G	G	G	T
	Pav_sc0000362.1_45438	missense_variant	Aquaporin	T	T	G	G	G	G	T	T
	Pav_sc0000554.1_847770	missense_variant	Aquaporin	T	C	T	T	T	T	T	T
	Pav_sc0000554.1_847770	missense_variant	Aquaporin	T	C	C	T	C	T	C	C
	Pav_sc0000568.1_45877	missense_variant	Aquaporin	C	C	C	C	C	C	C	C
	Pav_sc0000568.1_45877	missense_variant	Aquaporin	C	C	T	C	T	C	T	C
	Pav_sc0000568.1_45888	missense_variant	Aquaporin	A	A	A	A	A	A	A	A
	Pav_sc0000568.1_45888	missense_variant	Aquaporin	A	A	G	A	G	A	G	A
	Pav_sc0000568.1_46012	missense_variant	Aquaporin	C	C	C	C	C	C	C	C
	Pav_sc0000568.1_46012	missense_variant	Aquaporin	T	C	T	T	T	C	C	C
	Pav_sc0000568.1_48085	missense_variant	Aquaporin	T	G	T	T	T	G	T	T
	Pav_sc0000568.1_48085	missense_variant	Aquaporin	G	G	T	T	T	G	G	G
	Pav_sc0000568.1_49309	missense_variant	Aquaporin	T	A	T	A	T	A	T	A
	Pav_sc0000568.1_49309	missense_variant	Aquaporin	T	A	T	T	T	T	T	T
	Pav_sc0000568.1_49334	missense_variant	Aquaporin	T	T	T	T	T	T	T	T
	Pav_sc0000568.1_49334	missense_variant	Aquaporin	A	T	T	T	T	A	A	A
	Pav_sc0000568.1_49508	missense_variant	Aquaporin	T	T	T	T	T	T	T	T
	Pav_sc0000568.1_49508	missense_variant	Aquaporin	T	T	T	C	T	T	T	C
	Pav_sc0001077.1_97390	missense_variant	Aquaporin	T	T	C	C	C	C	C	C
	Pav_sc0001077.1_97390	missense_variant	Aquaporin	T	T	T	T	T	C	T	C
	Pav_sc0001077.1_97442	missense_variant	Aquaporin	A	A	C	C	C	C	C	C
	Pav_sc0001077.1_97442	missense_variant	Aquaporin	A	A	A	A	A	A	A	A
	Pav_sc0001077.1_97767	missense_variant	Aquaporin	C	C	C	C	C	C	C	C
	Pav_sc0001077.1_97767	missense_variant	Aquaporin	C	C	C	C	C	C	C	C
	Pav_sc0001169.1_67440	missense_variant	Aquaporin	A	A	A	A	A	A	A	A
	Pav_sc0001169.1_67440	missense_variant	Aquaporin	G	A	A	A	A	G	A	G
	Pav_sc0000027.1_204784	missense_variant	Ethylene	A	A	A	A	A	A	A	A
	Pav_sc0000027.1_204784	missense_variant	Ethylene	C	C	A	C	A	A	A	C
	Pav_sc0000027.1_205305	splice_region_variant&intron_variant	Ethylene	G	G	G	G	G	G	G	G
	Pav_sc0000027.1_205305	splice_region_variant&intron_variant	Ethylene	G	G	G	G	G	G	G	G
	Pav_sc0000027.1_208766	missense_variant	Ethylene	T	T	T	T	T	T	T	T
	Pav_sc0000027.1_208766	missense_variant	Ethylene	T	T	T	T	T	T	T	T
	Pav_sc0000065.1_9736	missense_variant	Ethylene	G	A	G	A	G	G	G	A
	Pav_sc0000065.1_9736	missense_variant	Ethylene	A	A	A	A	A	A	A	A
	Pav_sc0000119.1_2749	missense_variant	Ethylene	C	C	C	C	C	C	C	C
	Pav_sc0000119.1_2749	missense_variant	Ethylene	C	C	C	C	C	C	C	C
	Pav_sc0000119.1_3349	missense_variant	Ethylene	A	A	A	A	A	A	A	A
	Pav_sc0000119.1_3349	missense_variant	Ethylene	A	A	A	A	A	A	A	A
	Pav_sc0000119.1_3374	missense_variant	Ethylene	T	T	T	T	T	T	T	T
	Pav_sc0000119.1_3374	missense_variant	Ethylene	T	T	T	T	T	T	T	T
	Pav_sc0000119.1_9048	missense_variant	Ethylene	A	A	A	A	A	A	A	A
	Pav_sc0000119.1_9048	missense_variant	Ethylene	A	A	A	A	A	C	C	C
	Pav_sc0000119.1_9136	missense_variant	Ethylene	G	G	A	G	A	G	G	G
	Pav_sc0000119.1_9136	missense_variant	Ethylene	A	G	A	A	A	A	A	G
	Pav_sc0000491.1_432112	missense_variant	Ethylene	A	A	A	A	A	A	A	A
	Pav_sc0000491.1_432112	missense_variant	Ethylene	A	A	A	A	A	A	A	A
	Pav_sc0000491.1_432231	splice_region_variant&intron_varian	Ethylene	T	T	T	T	T	T	T	T
	Pav_sc0000491.1_432231	splice_region_variant&intron_varian	Ethylene	T	T	T	T	T	T	T	T
	Pav_sc0000583.1_165913	missense_variant	Ethylene	A	A	A	A	A	A	A	A
	Pav_sc0000583.1_165913	missense_variant	Ethylene	A	A	A	A	A	A	A	A
	Pav_sc0000583.1_165984	missense_variant	Ethylene	C	A	C	A	C	C	C	C
	Pav_sc0000583.1_165984	missense_variant	Ethylene	A	A	A	A	A	C	C	A
	Pav_sc0000583.1_166709	missense_variant	Ethylene	G	G	G	G	G	G	G	G
	Pav_sc0000583.1_166709	missense_variant	Ethylene	G	G	G	G	G	G	G	G
	Pav_sc0000583.1_167058	missense_variant	Ethylene	T	G	T	G	T	T	T	T
	Pav_sc0000583.1_167058	missense_variant	Ethylene	G	G	G	G	G	G	T	G
	Pav_sc0000714.1_192048	missense_variant	Ethylene	G	G	G	G	G	G	G	G
	Pav_sc0000714.1_192048	missense_variant	Ethylene	G	G	G	G	G	G	G	G
	Pav_sc0000714.1_192846	missense_variant	Ethylene	G	G	G	G	G	G	G	G
	Pav_sc0000714.1_192846	missense_variant	Ethylene	A	G	A	G	A	A	G	G
	Pav_sc0000714.1_193380	missense_variant	Ethylene	G	G	G	G	G	G	G	G
	Pav_sc0000714.1_193380	missense_variant	Ethylene	G	G	G	G	G	G	G	G
	Pav_sc0000714.1_200597	missense_variant	Ethylene	C	C	C	C	C	C	C	C
	Pav_sc0000714.1_200597	missense_variant	Ethylene	T	C	T	C	T	T	T	T
	Pav_sc0000714.1_200654	missense_variant	Ethylene	C	C	C	C	C	C	C	C
	Pav_sc0000714.1_200654	missense_variant	Ethylene	C	C	C	C	C	C	C	C
	Pav_sc0000714.1_200666	missense_variant	Ethylene	G	G	G	G	G	G	G	G
	Pav_sc0000714.1_200666	missense_variant	Ethylene	G	G	G	G	G	G	G	G
	Pav_sc0000714.1_200925	missense_variant	Ethylene	C	C	C	C	C	C	C	C
	Pav_sc0000714.1_200925	missense_variant	Ethylene	C	C	C	C	C	C	C	C
	Pav_sc0000714.1_200943	missense_variant	Ethylene	A	A	A	A	A	A	A	A
	Pav_sc0000714.1_200943	missense_variant	Ethylene	A	T	A	A	A	A	A	A
	Pav_sc0000893.1_103069	missense_variant	Ethylene	C	C	C	A	C	C	C	C
	Pav_sc0000893.1_103069	missense_variant	Ethylene	C	C	C	C	C	C	C	C
	Pav_sc0002862.1_104311	missense_variant	Ethylene	C	C	C	C	C	C	C	C
	Pav_sc0002862.1_104311	missense_variant	Ethylene	C	G	G	G	G	G	C	C
	Pav_sc0002862.1_105751	splice_region_variant&intron_variant	Ethylene	A	A	A	A	A	A	A	A
	Pav_sc0002862.1_105751	splice_region_variant&intron_variant	Ethylene	A	T	A	A	A	A	A	A
	Pav_sc0002862.1_105835	missense_variant	Ethylene	C	C	C	C	C	C	C	C
	Pav_sc0002862.1_105835	missense_variant	Ethylene	C	T	C	C	C	C	C	C
	Pav_sc0002862.1_106065	missense_variant	Ethylene	G	G	G	G	G	G	G	G
	Pav_sc0002862.1_106065	missense_variant	Ethylene	G	A	G	G	G	G	G	G
	Pav_sc0002862.1_106136	missense_variant	Ethylene	A	A	A	A	A	A	A	A
	Pav_sc0002862.1_106136	missense_variant	Ethylene	T	T	T	A	T	A	T	A
	Pav_sc0002862.1_106282	missense_variant	Ethylene	A	G	G	G	G	G	A	A
	Pav_sc0002862.1_106282	missense_variant	Ethylene	A	A	A	A	A	A	A	A
	Pav_sc0002862.1_106393	missense_variant	Ethylene	T	T	T	T	T	T	T	T
	Pav_sc0002862.1_106393	missense_variant	Ethylene	T	C	T	T	T	T	T	T
	Pav_sc0002862.1_106548	missense_variant	Ethylene	C	C	C	C	C	C	C	C
	Pav_sc0002862.1_106548	missense_variant	Ethylene	C	C	C	C	C	C	C	C
	Pav_sc0002862.1_106641	missense_variant	Ethylene	T	T	T	T	T	T	T	T
	Pav_sc0002862.1_106641	missense_variant	Ethylene	T	A	T	T	T	T	T	T
	Pav_co4016743.1_957	stop_gained	Expansin	G	T	G	G	G	G	G	G
	Pav_co4016743.1_957	stop_gained	Expansin	G	T	T	G	T	G	T	T
	Pav_sc0000244.1_19714	missense_variant	Expansin	C	C	C	C	C	C	C	C
	Pav_sc0000244.1_19714	missense_variant	Expansin	C	A	C	C	C	C	C	C
	Pav_sc0000244.1_20150	missense_variant	Expansin	A	A	A	A	A	A	A	A
	Pav_sc0000244.1_20150	missense_variant	Expansin	A	G	A	A	A	A	A	A
	Pav_sc0000244.1_20171	missense_variant	Expansin	A	A	A	A	A	A	A	A
	Pav_sc0000244.1_20171	missense_variant	Expansin	A	C	A	A	A	A	A	A
	Pav_sc0000244.1_20173	missense_variant	Expansin	A	A	A	A	A	A	A	A
	Pav_sc0000244.1_20173	missense_variant	Expansin	A	C	A	A	A	A	A	A
	Pav_sc0000592.1_185131	missense_variant	Expansin	G	G	G	G	G	G	G	T
	Pav_sc0000592.1_185131	missense_variant	Expansin	G	G	G	G	G	T	G	T
	Pav_sc0000592.1_196206	missense_variant	Expansin	A	A	A	A	A	A	A	A
	Pav_sc0000592.1_196206	missense_variant	Expansin	A	G	A	A	A	A	A	A
	Pav_sc0001243.1_74804	missense_variant	Expansin	T	T	T	T	T	T	T	T
	Pav_sc0001243.1_74804	missense_variant	Expansin	C	T	C	C	C	T	C	C
	Pav_sc0001243.1_74829	missense_variant	Expansin	C	C	C	C	C	C	C	C
	Pav_sc0001243.1_74829	missense_variant	Expansin	T	C	T	T	T	C	T	T
	Pav_sc0001243.1_75955	missense_variant	Expansin	C	C	C	C	C	C	C	C
	Pav_sc0001243.1_75955	missense_variant	Expansin	T	C	C	C	C	T	C	C
	Pav_sc0001243.1_76259	missense_variant	Expansin	T	T	T	T	T	T	T	T
	Pav_sc0001243.1_76259	missense_variant	Expansin	C	T	C	C	C	T	C	C
	Pav_sc0001243.1_76382	splice_region_variant&intron_variant	Expansin	C	C	C	C	C	T	C	C
	Pav_sc0001243.1_76382	splice_region_variant&intron_variant	Expansin	T	T	T	T	T	T	C	C
	Pav_sc0001243.1_76403	missense_variant	Expansin	G	G	G	G	G	G	G	G
	Pav_sc0001243.1_76403	missense_variant	Expansin	T	G	T	T	T	G	T	T
	Pav_sc0001280.1_295077	missense_variant	Expansin	A	A	A	A	A	A	A	A
	Pav_sc0001280.1_295077	missense_variant	Expansin	A	A	A	A	A	A	A	A
	Pav_sc0001280.1_295136	missense_variant	Expansin	T	T	T	T	T	T	T	A
	Pav_sc0001280.1_295136	missense_variant	Expansin	A	A	T	A	T	A	A	A
	Pav_sc0001280.1_296428	missense_variant	Expansin	G	G	G	G	G	G	G	A
	Pav_sc0001280.1_296428	missense_variant	Expansin	A	A	G	A	G	A	A	A
	Pav_sc0002828.1_233505	missense_variant	Expansin	G	G	G	G	G	G	G	G
	Pav_sc0002828.1_233505	missense_variant	Expansin	G	G	G	G	G	G	A	G
	Pav_sc0002828.1_234268	missense_variant	Expansin	C	C	C	C	C	C	C	C
	Pav_sc0002828.1_234268	missense_variant	Expansin	C	C	C	C	C	C	T	T
	Pav_sc0002828.1_234934	missense_variant	Expansin	G	G	G	G	G	G	G	G
	Pav_sc0002828.1_234934	missense_variant	Expansin	G	G	G	G	G	G	G	A
	Pav_sc0002828.1_239553	missense_variant	Expansin	G	G	G	G	G	G	G	G
	Pav_sc0002828.1_239553	missense_variant	Expansin	G	G	G	G	G	G	G	A
