# Supplementary material for: Genotype- and tissue-specific metabolic networks and hub genes involved in water-induced distinct sweet cherry fruit cracking phenotypes
Source: Comput Struct Biotechnol J. 2021 Sep 28;19:5406–20. doi: 10.1016/j.csbj.2021.09.030 (PMC8501671; doi:10.1016/j.csbj.2021.09.030)
Supplement: Supplementary data 9 [file mmc9.xlsx]

## Sheet: Sheet1
	Supplementary Table 5. Primers used for qRT-PCR.
	Pair name	Abbreviations	Gene Annotation	Accesion number	Forward primer	Reverse primer	Amplicon (size bp)
	HG*	ACT	Actin 7 (ACT7)/actin 2	EC969944	CTTGCATCCCTCAGCACCTT	TCCTGTGGACAATGGATGGA	82
	GOI_1	PEL.7	Pectin lyase-like superfamily protein	XP_020419056.1	CATTTGGGGCTTGCAGGTTC	AAAGGGCTAACCAGATGGGC	168
	GOI_2	PMEI.5	probable pectinesterase/pectinesterase inhibitor 20	XM_021952451	CCAACTTCTTGCTGGGGGAT	ACAGAAGCTGGAAGCTTTGATG	150
	GOI_3	GP	peroxidase 25	XM_021962096	CCCGACCATAAACCAAGCCT	ATCTAACGCCACCCGCTTAG	85
	GOI_4	INV	acid beta-fructofuranosidase 2, vacuolar-like	XM_021954620	CAACCCGGTCTTAGTCCCAC	TTGGACCCAATGGTGATCCG	108
	GOI_5	PLSC	1-acyl-sn-glycerol-3-phosphate acyltransferase 2	XM_021975790	CCCAGTGGCTCCTGCAAATA	GTTGCCCAGCTACAAAAGGC	106
	GOI_6	exA4	Expansin-A4	XM_021958214	TGCCCTCCAAATTACGCCTT	GGTACTCGGCGATCTTGAGG	106
	GOI_7	aqpSIP 2.1	probable aquaporin SIP2-1	XM_021966720	CTACTGGCTTGCCCCGATAG	AGCTCCTCCGTTTGACATGG	149
	GOI_8	ADH	Alcohol dehydrogenase 1	XM_021977941	TTTGGGCTCCAATCCAATCCA	TAGTGTGATCTTGACAACCGCT	144
	GOI_9	aqpPIP 2.4	aquaporin PIP 2.4	XM_021954716	GAGCCAACTCGGTGTCTCAA	AGTCACGTGCACTCCTCTTG	123
	GOI_10	PAE.1	pectin acetylesterase 8-like	XM_021956531	CCTCTCTTTCGTTCAGATGGCT	TCCCATCCAAACAAACGGCT	86
	GOI_11	SAM5	S-adenosylmethionine synthase 5	XM_021966766	ACTGCTGCCTATGGGCATTT	AGAGAGCAACAGCAGCACAT	169
	* HG: Housekeeping Gene
